# Supplementary material for: Tissue-enhanced plasma proteomic analysis for disease stratification in amyotrophic lateral sclerosis
Source: Mol Neurodegener. 2018 Nov 7;13:60. doi: 10.1186/s13024-018-0292-2 (PMC6223075; doi:10.1186/s13024-018-0292-2)
Supplement: Supplementary file 3 — contains all the raw data generated in the human analysis. (CSV 495 kb) [file 13024_2018_292_MOESM3_ESM.csv]

ProteinIDs	Protein_Descriptions	GeneNames	count	SharedGeneStatus	PeptideNN	SumOfUniqueProteins	GFSelection	Test	logFC_ClassE_F.ClassE_S	logFC_ClassL_F.ClassL_S	logFC_ClassE_F.ClassL_F	logFC_ClassE_S.ClassL_S	CI.L_ClassE_F.ClassE_S	CI.L_ClassL_F.ClassL_S	CI.L_ClassE_F.ClassL_F	CI.L_ClassE_S.ClassL_S	CI.R_ClassE_F.ClassE_S	CI.R_ClassL_F.ClassL_S	CI.R_ClassE_F.ClassL_F	CI.R_ClassE_S.ClassL_S	P.Value_ClassE_F.ClassE_S	P.Value_ClassL_F.ClassL_S	P.Value_ClassE_F.ClassL_F	P.Value_ClassE_S.ClassL_S	adj.P.Val_ClassE_F.ClassE_S	adj.P.Val_ClassL_F.ClassL_S	adj.P.Val_ClassE_F.ClassL_F	adj.P.Val_ClassE_S.ClassL_S	AveExpr_ClassE_F.ClassE_S	AveExpr_ClassL_F.ClassL_S	AveExpr_ClassE_F.ClassL_F	AveExpr_ClassE_S.ClassL_S	t_ClassE_F.ClassE_S	t_ClassL_F.ClassL_S	t_ClassE_F.ClassL_F	t_ClassE_S.ClassL_S	P.Value_ClassE_F.ClassE_S.1	P.Value_ClassL_F.ClassL_S.1	P.Value_ClassE_F.ClassL_F.1	P.Value_ClassE_S.ClassL_S.1	adj.P.Val_ClassE_F.ClassE_S.1	adj.P.Val_ClassL_F.ClassL_S.1	adj.P.Val_ClassE_F.ClassL_F.1	adj.P.Val_ClassE_S.ClassL_S.1	B_ClassE_F.ClassE_S	B_ClassL_F.ClassL_S	B_ClassE_F.ClassL_F	B_ClassE_S.ClassL_S	alpha_ClassE_F.ClassE_S
K7EM38;P60709;P63267;P68133	Actin, cytoplasmic 1 OS=Homo sapiens GN=ACTB PE=1 SV=1 - [ACTB_HUMAN]|Isoform of P63261, Actin, cytoplasmic 2 (Fragment) OS=Homo sapiens GN=ACTG1 PE=1 SV=1 - [K7EM38_HUMAN]|Actin, gamma-enteric smooth muscle OS=Homo sapiens GN=ACTG2 PE=1 SV=1 - [ACTH_HUMAN]|Actin, alpha skeletal muscle OS=Homo sapiens GN=ACTA1 PE=1 SV=1 - [ACTS_HUMAN]	ACTB;ACTG1;ACTG2;ACTA1	4	Shared	11	K7EM38;P60709;P63267;P68133	TRUE	LIMMA	0.23571664	1.063700918	-0.043135216	0.784849062	-0.624833141	0.203151137	-1.082356575	-0.254372297	1.096266421	1.924250699	0.996086143	1.824070421	0.574272546	0.017922939	0.931895567	0.130925255	0.741625424	0.053513134	0.94504143	0.206103747	-1.333414833	-1.333414833	-1.333414833	-1.333414833	0.571047309	2.576922643	-0.086533	1.574475566	0.574272546	0.017922939	0.931895567	0.130925255	0.741625424	0.053513134	0.94504143	0.206103747	-6.541493718	-3.737603292	-6.897723674	-5.687514128	FALSE
P06454-2	Isoform of P06454, Isoform 2 of Prothymosin alpha OS=Homo sapiens GN=PTMA - [PTMA_HUMAN]	PTMA	1	Unique	1	P06454-2	FALSE	LIMMA	-0.222386646	-0.998506312	-0.204103141	-0.980222808	-0.808703199	-1.584822865	-0.912153621	-1.688273288	0.363929908	-0.412189759	0.503947338	-0.272172328	0.438289748	0.001984993	0.554559333	0.009076324	0.612794408	0.010883816	0.652363433	0.022586083	0.604791784	0.604791784	0.604791784	0.604791784	-0.790741249	-3.550393625	-0.600956883	-2.886146872	0.438289748	0.001984993	0.554559333	0.009076324	0.612794408	0.010883816	0.652363433	0.022586083	-6.39039586	-1.65728871	-6.715647052	-3.285436467	FALSE
P00338	L-lactate dehydrogenase A chain OS=Homo sapiens GN=LDHA PE=1 SV=2 - [LDHA_HUMAN]	LDHA	1	Unique	3	P00338	TRUE	LIMMA	-0.970708869	-0.286756598	0.937912727	1.621864998	-1.572583096	-0.888630825	0.211074413	0.895026684	-0.368834642	0.315117629	1.664751042	2.348703313	0.00307015	0.332341662	0.014006715	0.000150381	0.023932374	0.467445773	0.0345891	0.000817617	-0.028086866	-0.028086866	-0.028086866	-0.028086866	-3.362335893	-0.993265884	2.690186955	4.651946747	0.00307015	0.332341662	0.014006715	0.000150381	0.023932374	0.467445773	0.0345891	0.000817617	-2.084224031	-6.200654325	-3.693651954	0.70324381	TRUE
M0R042;P04350;P07437;P68371;Q13885;Q9BVA1	Tubulin beta chain OS=Homo sapiens GN=TUBB PE=1 SV=2 - [TBB5_HUMAN]|Tubulin beta-3 chain OS=Homo sapiens GN=TUBB3 PE=1 SV=2 - [TBB3_HUMAN]|Tubulin beta-2A chain OS=Homo sapiens GN=TUBB2A PE=1 SV=1 - [TBB2A_HUMAN]|Tubulin beta-2B chain OS=Homo sapiens GN=TUBB2B PE=1 SV=1 - [TBB2B_HUMAN]|Isoform of P04350, Tubulin beta-4A chain (Fragment) OS=Homo sapiens GN=TUBB4A PE=1 SV=1 - [M0R042_HUMAN]|Tubulin…	TUBB;TUBB3;TUBB2A;TUBB2B;TUBB4A;TUBB4B	6	Shared	2	M0R042;P04350;P07437;P68371;Q13885;Q9BVA1	TRUE	LIMMA	1.216926419	0.141112248	4.849073936	3.773259765	0.006125012	-1.069689159	3.386879984	2.311065813	2.427727827	1.351913656	6.311267887	5.235453716	0.048956598	0.81048247	9.78E-07	2.80E-05	0.1491769	0.865567362	1.17E-05	0.000195069	-0.518183312	-0.518183312	-0.518183312	-0.518183312	2.095314645	0.242968314	6.913718118	5.379842573	0.048956598	0.81048247	9.78E-07	2.80E-05	0.1491769	0.865567362	1.17E-05	0.000195069	-4.657698436	-6.667946743	5.714183514	2.369978653	TRUE
A0A087WTX5;A0A087WWV8;A0A087WZW8;A0A087X130	Isoform of P01834, Ig kappa chain C region OS=Homo sapiens GN=IGKC PE=1 SV=1 - [A0A087WTX5_HUMAN]|Protein IGKV1-8 OS=Homo sapiens GN=IGKV1-8 PE=4 SV=1 - [A0A087WWV8_HUMAN]|Protein IGKV3-11 OS=Homo sapiens GN=IGKV3-11 PE=4 SV=1 - [A0A087WZW8_HUMAN]|Isoform of P01834, Ig kappa chain C region OS=Homo sapiens GN=IGKC PE=1 SV=1 - [A0A087X130_HUMAN]	IGKC;IGKV1-8;IGKV3-11	3	Shared	11	A0A087WTX5;A0A087WWV8;A0A087WZW8;A0A087X130	TRUE	LIMMA	0.132609778	0.507071805	0.838802722	1.213264748	-0.541480088	-0.167018061	0.024755002	0.399217029	0.806699643	1.18116167	1.652850441	2.027312468	0.686036007	0.13237507	0.044017994	0.005512376	0.820453413	0.236593012	0.089841143	0.015506553	2.106566253	2.106566253	2.106566253	2.106566253	0.410124387	1.568229107	2.148165873	3.107159599	0.686036007	0.13237507	0.044017994	0.005512376	0.820453413	0.236593012	0.089841143	0.015506553	-6.622141314	-5.499807585	-4.744765075	-2.811365933	FALSE
P01024	Complement C3 OS=Homo sapiens GN=C3 PE=1 SV=2 - [CO3_HUMAN]	C3	1	Unique	72	P01024	FALSE	LIMMA	-0.059168679	0.003158975	0.573672913	0.636000566	-0.435459378	-0.373131724	0.119254887	0.181582541	0.317122021	0.379449674	1.028090938	1.090418591	0.746429642	0.986208249	0.015908686	0.008454883	0.854761024	0.990802387	0.038121926	0.021572502	2.892711718	2.892711718	2.892711718	2.892711718	-0.327813045	0.017501713	2.63188337	2.917828743	0.746429642	0.986208249	0.015908686	0.008454883	0.854761024	0.990802387	0.038121926	0.021572502	-6.653335276	-6.698261128	-3.812579161	-3.218306297	FALSE
P00738;P00739	Haptoglobin OS=Homo sapiens GN=HP PE=1 SV=1 - [HPT_HUMAN]|Haptoglobin-related protein OS=Homo sapiens GN=HPR PE=2 SV=2 - [HPTR_HUMAN]	HP;HPR	2	Shared	11	P00738;P00739	FALSE	LIMMA	-0.328874257	-0.568464324	0.216044434	-0.023545634	-0.805042447	-1.044632514	-0.358988139	-0.598578206	0.147293934	-0.092296133	0.791077006	0.551486938	0.165234039	0.021657574	0.442567677	0.932813093	0.31637447	0.060923697	0.54026658	0.945459291	3.21903476	3.21903476	3.21903476	3.21903476	-1.439883468	-2.488861216	0.783264568	-0.085364202	0.165234039	0.021657574	0.442567677	0.932813093	0.31637447	0.060923697	0.54026658	0.945459291	-5.68895334	-3.911755552	-6.587652124	-6.897828024	FALSE
P02768	Serum albumin OS=Homo sapiens GN=ALB PE=1 SV=2 - [ALBU_HUMAN]	ALB	1	Unique	58	P02768	TRUE	LIMMA	0.998556834	1.302521819	0.777422492	1.081387477	-0.059635683	0.244329302	-0.50047716	-0.196512176	2.056749351	2.360714336	2.055322145	2.35928713	0.063050392	0.018345827	0.21913156	0.09283522	0.16997335	0.054199771	0.316469017	0.15401125	2.993289967	2.993289967	2.993289967	2.993289967	1.967278963	2.566127121	1.268288911	1.764178113	0.063050392	0.018345827	0.21913156	0.09283522	0.16997335	0.054199771	0.316469017	0.15401125	-4.88032632	-3.759116816	-6.097808128	-5.398862505	FALSE
P01023	Alpha-2-macroglobulin OS=Homo sapiens GN=A2M PE=1 SV=3 - [A2MG_HUMAN]	A2M	1	Unique	44	P01023	TRUE	LIMMA	-0.385262234	-0.657080067	1.900859528	1.629041696	-0.827458677	-1.09927651	1.366852085	1.095034252	0.056934209	-0.214883624	2.434866972	2.163049139	0.084202688	0.005630309	3.45E-07	3.18E-06	0.205581658	0.023234929	5.19E-06	3.16E-05	2.543809864	2.543809864	2.543809864	2.543809864	-1.816347916	-3.097853629	7.420968007	6.359789413	0.084202688	0.005630309	3.45E-07	3.18E-06	0.205581658	0.023234929	5.19E-06	3.16E-05	-5.130456071	-2.653296071	6.753426509	4.539431912	FALSE
A0A075B6N7;A0A0G2JMB2;P01876	Ig alpha-1 chain C region OS=Homo sapiens GN=IGHA1 PE=1 SV=2 - [IGHA1_HUMAN]|Isoform of P01877, Ig alpha-2 chain C region (Fragment) OS=Homo sapiens GN=IGHA2 PE=4 SV=1 - [A0A0G2JMB2_HUMAN]|Isoform of P01877, Ig alpha-2 chain C region (Fragment) OS=Homo sapiens GN=IGHA2 PE=1 SV=1 - [A0A075B6N7_HUMAN]	IGHA1;IGHA2	2	Shared	6	A0A075B6N7;A0A0G2JMB2;P01876	FALSE	LIMMA	0.187954601	0.577306007	0.701940321	1.091291728	-0.322092566	0.067258841	0.085994654	0.47534606	0.698001767	1.087353173	1.317885989	1.707237396	0.451237943	0.028469137	0.027520218	0.001421145	0.621172233	0.074272306	0.060978016	0.005080003	2.649309383	2.649309383	2.649309383	2.649309383	0.768246282	2.359682564	2.375831472	3.693654794	0.451237943	0.028469137	0.027520218	0.001421145	0.621172233	0.074272306	0.060978016	0.005080003	-6.407992992	-4.161402184	-4.31910001	-1.503172902	FALSE
P04075	Fructose-bisphosphate aldolase A OS=Homo sapiens GN=ALDOA PE=1 SV=2 - [ALDOA_HUMAN]	ALDOA	1	Unique	14	P04075	FALSE	LIMMA	0.305025004	0.363864586	-0.310017658	-0.251178076	-0.253246998	-0.194407416	-0.984200838	-0.925361256	0.863297005	0.922136587	0.364165523	0.423005105	0.268018413	0.189208408	0.349073675	0.446336207	0.442367126	0.30835728	0.455512958	0.549010505	-0.215044393	-0.215044393	-0.215044393	-0.215044393	1.139062198	1.358788262	-0.958663876	-0.776714944	0.268018413	0.189208408	0.349073675	0.446336207	0.442367126	0.30835728	0.455512958	0.549010505	-6.058801654	-5.785737244	-6.434768525	-6.592803812	FALSE
P08670	Vimentin OS=Homo sapiens GN=VIM PE=1 SV=4 - [VIME_HUMAN]	VIM	1	Unique	15	P08670	FALSE	LIMMA	0.611157966	0.234267577	0.897989543	0.521099154	0.152372629	-0.22451776	0.343948938	-0.032941451	1.069943302	0.693052913	1.452030148	1.075139758	0.011565584	0.299658055	0.00295422	0.063849424	0.05756102	0.437649574	0.010007226	0.115392674	-1.388023074	-1.388023074	-1.388023074	-1.388023074	2.777165707	1.064536366	3.378994855	1.960814993	0.011565584	0.299658055	0.00295422	0.063849424	0.05756102	0.437649574	0.010007226	0.115392674	-3.33996764	-6.128676212	-2.212439865	-5.074775728	TRUE
K7EM38;P60709	Actin, cytoplasmic 1 OS=Homo sapiens GN=ACTB PE=1 SV=1 - [ACTB_HUMAN]|Isoform of P63261, Actin, cytoplasmic 2 (Fragment) OS=Homo sapiens GN=ACTG1 PE=1 SV=1 - [K7EM38_HUMAN]	ACTB;ACTG1	2	Shared	1	K7EM38;P60709	TRUE	LIMMA	0.166061043	1.172111888	2.165034389	3.171085235	-1.145853799	-0.139802954	0.580733335	1.586784181	1.477975884	2.484026729	3.749335443	4.755386288	0.794542067	0.0771411	0.009861882	0.000462	0.877104228	0.155483776	0.025728377	0.002041455	-1.392534448	-1.392534448	-1.392534448	-1.392534448	0.263888194	1.862607174	2.848950699	4.172804616	0.794542067	0.0771411	0.009861882	0.000462	0.877104228	0.155483776	0.025728377	0.002041455	-6.672808303	-5.045489395	-3.363867745	-0.403748137	FALSE
P02675	Fibrinogen beta chain OS=Homo sapiens GN=FGB PE=1 SV=2 - [FIBB_HUMAN]	FGB	1	Unique	25	P02675	FALSE	LIMMA	-0.062298005	0.172951224	-0.030790304	0.204458925	-0.421614599	-0.18636537	-0.464709977	-0.229460748	0.297018589	0.532267818	0.403129369	0.638378598	0.721515834	0.327515661	0.883864453	0.337571652	0.84032569	0.464698756	0.91644279	0.430786704	2.542335709	2.542335709	2.542335709	2.542335709	-0.361455396	1.003469578	-0.14793212	0.982323601	0.721515834	0.327515661	0.883864453	0.337571652	0.84032569	0.464698756	0.91644279	0.430786704	-6.641415361	-6.190624887	-6.890249468	-6.411982856	FALSE
P60709	Actin, cytoplasmic 1 OS=Homo sapiens GN=ACTB PE=1 SV=1 - [ACTB_HUMAN]	ACTB	1	Unique	7	P60709	TRUE	LIMMA	-0.092899492	0.32547803	-1.561747143	-1.143369621	-0.552507859	-0.134130336	-2.11678166	-1.698404137	0.366708874	0.785086397	-1.006712627	-0.588335105	0.677925424	0.155282698	9.39E-06	0.0003471	0.814480295	0.265655463	9.06E-05	0.001627347	0.153838832	0.153838832	0.153838832	0.153838832	-0.421389065	1.476357718	-5.866088009	-4.294617635	0.677925424	0.155282698	9.39E-06	0.0003471	0.814480295	0.265655463	9.06E-05	0.001627347	-6.617339345	-5.629279887	3.459703038	-0.122419922	FALSE
P02787	Serotransferrin OS=Homo sapiens GN=TF PE=1 SV=3 - [TRFE_HUMAN]	TF	1	Unique	50	P02787	TRUE	LIMMA	-0.068116062	-0.168101301	1.298907868	1.198922629	-0.435858481	-0.53584372	0.854812959	0.75482772	0.299626356	0.199641117	1.743002776	1.643017537	0.703421712	0.351874786	5.63E-06	1.60E-05	0.83507128	0.485422146	5.69E-05	0.000120224	2.837536271	2.837536271	2.837536271	2.837536271	-0.386156768	-0.952983086	6.09762061	5.628247786	0.703421712	0.351874786	5.63E-06	1.60E-05	0.83507128	0.485422146	5.69E-05	0.000120224	-6.6319324	-6.239339711	3.969692234	2.929636573	FALSE
A0A024R6I7;P01009	Alpha-1-antitrypsin OS=Homo sapiens GN=SERPINA1 PE=1 SV=3 - [A1AT_HUMAN]|Isoform of P01009, Alpha-1-antitrypsin OS=Homo sapiens GN=SERPINA1 PE=1 SV=1 - [A0A024R6I7_HUMAN]	SERPINA1	1	Unique	23	A0A024R6I7;P01009	FALSE	LIMMA	-0.237366645	-0.366627905	0.688606223	0.559344963	-0.588746505	-0.718007765	0.264271149	0.135009889	0.114013214	-0.015248046	1.112941298	0.983680038	0.174257293	0.041667491	0.002926053	0.01233304	0.323050053	0.097190394	0.009963979	0.028806776	3.150644705	3.150644705	3.150644705	3.150644705	-1.408317814	-2.175236581	3.383139129	2.748075414	0.174257293	0.041667491	0.002926053	0.01233304	0.323050053	0.097190394	0.009963979	0.028806776	-5.731137211	-4.504625695	-2.203196727	-3.57437946	FALSE
A0A087WYR4	Isoform of B9A064, Immunoglobulin lambda-like polypeptide 5 OS=Homo sapiens GN=IGLL5 PE=1 SV=1 - [A0A087WYR4_HUMAN]	IGLL5	1	Unique	4	A0A087WYR4	TRUE	LIMMA	0.333047063	-0.486188216	1.646832567	0.827597287	-0.267801	-1.08703628	0.921233472	0.101998193	0.933895127	0.114659848	2.372431661	1.553196381	0.261353339	0.107014546	0.000124891	0.027405042	0.435813429	0.201861256	0.000708584	0.057568384	2.475254712	2.475254712	2.475254712	2.475254712	1.155576732	-1.686932123	4.731627646	2.377826553	0.261353339	0.107014546	0.000124891	0.027405042	0.435813429	0.201861256	0.000708584	0.057568384	-6.040422998	-5.323602171	0.887055386	-4.315260838	FALSE
P21333-2	Isoform of P21333, Isoform 2 of Filamin-A OS=Homo sapiens GN=FLNA - [FLNA_HUMAN]	FLNA	1	Unique	35	P21333-2	TRUE	LIMMA	0.640150313	1.717104998	-1.555920618	-0.478965933	-0.145945119	0.931009566	-2.50522905	-1.428274365	1.426245745	2.50320043	-0.606612186	0.4703425	0.104930551	0.000189099	0.002705911	0.305299807	0.235729397	0.002278199	0.009362162	0.398243901	-1.336589892	-1.336589892	-1.336589892	-1.336589892	1.697714022	4.553857387	-3.416944644	-1.051853198	0.104930551	0.000189099	0.002705911	0.305299807	0.235729397	0.002278199	0.009362162	0.398243901	-5.316992765	0.626467307	-2.127688259	-6.342119834	FALSE
P00488	Coagulation factor XIII A chain OS=Homo sapiens GN=F13A1 PE=1 SV=4 - [F13A_HUMAN]	F13A1	1	Unique	8	P00488	FALSE	LIMMA	0.437632189	0.730844151	-0.56012867	-0.266916708	-0.126157137	0.167054825	-1.240974708	-0.947762746	1.001421514	1.294633476	0.120717368	0.41392933	0.121129088	0.013633587	0.101637706	0.423298314	0.263873804	0.04345286	0.173680235	0.522660323	2.23962311	2.23962311	2.23962311	2.23962311	1.618267286	2.702500434	-1.715128776	-0.817306007	0.121129088	0.013633587	0.101637706	0.423298314	0.263873804	0.04345286	0.173680235	0.522660323	-5.436647257	-3.48416673	-5.475851584	-6.560222802	FALSE
P62937	Peptidyl-prolyl cis-trans isomerase A OS=Homo sapiens GN=PPIA PE=1 SV=2 - [PPIA_HUMAN]	PPIA	1	Unique	4	P62937	TRUE	LIMMA	0.198498933	0.09733074	2.374550326	2.273382133	-0.637694855	-0.738863048	1.364741871	1.263573677	1.034692721	0.933524528	3.384358781	3.283190588	0.626022541	0.81071688	8.40E-05	0.000136511	0.781971806	0.865567362	0.000506962	0.000754896	-1.389885305	-1.389885305	-1.389885305	-1.389885305	0.494890464	0.242661531	4.902303801	4.693440164	0.626022541	0.81071688	8.40E-05	0.000136511	0.781971806	0.865567362	0.000506962	0.000754896	-6.582878524	-6.668023533	1.27995091	0.798988036	FALSE
P01011	Alpha-1-antichymotrypsin OS=Homo sapiens GN=SERPINA3 PE=1 SV=2 - [AACT_HUMAN]	SERPINA3	1	Unique	10	P01011	TRUE	LIMMA	-0.325902459	-0.092720849	1.632999789	1.866181398	-0.765994637	-0.532813028	1.101533508	1.334715117	0.114189719	0.347371329	2.16446607	2.39764768	0.138164769	0.665162303	2.88E-06	4.23E-07	0.288363243	0.747152795	3.16E-05	6.36E-06	3.493654522	3.493654522	3.493654522	3.493654522	-1.543838379	-0.439229598	6.405724531	7.320419784	0.138164769	0.665162303	2.88E-06	4.23E-07	0.288363243	0.747152795	3.16E-05	6.36E-06	-5.544737241	-6.599167154	4.638374562	6.550266724	FALSE
A0A075B6K9;A0A087WYR4;A0M8Q6	Ig lambda-7 chain C region OS=Homo sapiens GN=IGLC7 PE=4 SV=2 - [LAC7_HUMAN]|Isoform of B9A064, Immunoglobulin lambda-like polypeptide 5 OS=Homo sapiens GN=IGLL5 PE=1 SV=1 - [A0A087WYR4_HUMAN]|Isoform of P0CG05, Ig lambda-2 chain C regions (Fragment) OS=Homo sapiens GN=IGLC2 PE=4 SV=1 - [A0A075B6K9_HUMAN]	IGLC7;IGLL5;IGLC2	3	Shared	1	A0A075B6K9;A0A087WYR4;A0M8Q6	TRUE	LIMMA	1.447550878	0.399863056	3.354253668	2.306565846	0.746843951	-0.30084387	2.508062522	1.460374701	2.148257805	1.100569983	4.200444813	3.152756992	0.000337315	0.247978617	6.58E-08	1.41E-05	0.005322991	0.378401333	1.37E-06	0.00011131	3.462837146	3.462837146	3.462837146	3.462837146	4.30680563	1.189687001	8.263904173	5.682706501	0.000337315	0.247978617	6.58E-08	1.41E-05	0.005322991	0.378401333	1.37E-06	0.00011131	0.053650908	-5.991622283	8.400746638	3.051531326	TRUE
P01008	Antithrombin-III OS=Homo sapiens GN=SERPINC1 PE=1 SV=1 - [ANT3_HUMAN]	SERPINC1	1	Unique	15	P01008	FALSE	LIMMA	-0.530087986	0.24253702	-0.469226443	0.303398563	-1.016946492	-0.244321486	-1.057168906	-0.2845439	-0.04322948	0.729395525	0.11871602	0.891341026	0.034320817	0.311292171	0.111601458	0.294705382	0.118114725	0.449854951	0.186098308	0.389131392	2.815902739	2.815902739	2.815902739	2.815902739	-2.26988077	1.038563657	-1.663816767	1.07581238	0.034320817	0.311292171	0.111601458	0.294705382	0.118114725	0.449854951	0.186098308	0.389131392	-4.340068463	-6.155425248	-5.554659767	-6.317054271	TRUE
P01859	Ig gamma-2 chain C region OS=Homo sapiens GN=IGHG2 PE=1 SV=2 - [IGHG2_HUMAN]	IGHG2	1	Unique	4	P01859	TRUE	LIMMA	1.134274072	0.382443442	1.151976903	0.400146273	0.398790523	-0.353040107	0.263788641	-0.488041989	1.869757622	1.117926991	2.040165164	1.288334534	0.004307493	0.291121708	0.013590671	0.358719858	0.029336298	0.429056367	0.033950442	0.453304196	3.530366712	3.530366712	3.530366712	3.530366712	3.215162201	1.084056957	2.703937122	0.939229214	0.004307493	0.291121708	0.013590671	0.358719858	0.029336298	0.429056367	0.033950442	0.453304196	-2.407577122	-6.108184483	-3.665426735	-6.453105978	TRUE
P14618	Pyruvate kinase PKM OS=Homo sapiens GN=PKM PE=1 SV=4 - [KPYM_HUMAN]	PKM	1	Unique	2	P14618	TRUE	LIMMA	0.124220434	0.49129339	-1.442186832	-1.075113876	-0.623623746	-0.25655079	-2.345302098	-1.978229143	0.872064613	1.239137569	-0.539071565	-0.171998609	0.7327093	0.185866595	0.003314355	0.021986017	0.845031937	0.30521748	0.011006103	0.048057274	-1.789743046	-1.789743046	-1.789743046	-1.789743046	0.346289855	1.369580767	-3.329171652	-2.481813423	0.7327093	0.185866595	0.003314355	0.021986017	0.845031937	0.30521748	0.011006103	0.048057274	-6.646931028	-5.771819293	-2.323321809	-4.112733228	FALSE
Q93077;Q96KK5	Histone H2A type 1-H OS=Homo sapiens GN=HIST1H2AH PE=1 SV=3 - [H2A1H_HUMAN]|Histone H2A type 1-C OS=Homo sapiens GN=HIST1H2AC PE=1 SV=3 - [H2A1C_HUMAN]	HIST1H2AH;HIST1H2AC	2	Shared	1	Q93077;Q96KK5	TRUE	LIMMA	-0.354254231	-1.359471149	-1.112210217	-2.117427135	-1.053996352	-2.059213269	-1.957236239	-2.962453156	0.34548789	-0.659729028	-0.267184195	-1.272401113	0.303695244	0.00061596	0.012445994	4.00E-05	0.47924591	0.004688543	0.031578658	0.000259011	-0.286069525	-0.286069525	-0.286069525	-0.286069525	-1.055443222	-4.050324548	-2.743940207	-5.22391663	0.303695244	0.00061596	0.012445994	4.00E-05	0.47924591	0.004688543	0.031578658	0.000259011	-6.148266848	-0.525352553	-3.582937753	2.015885031	FALSE
P04003	C4b-binding protein alpha chain OS=Homo sapiens GN=C4BPA PE=1 SV=2 - [C4BPA_HUMAN]	C4BPA	1	Unique	7	P04003	TRUE	LIMMA	2.013731866	1.019020887	1.452786507	0.458075527	1.445053395	0.450342415	0.766036214	-0.228674765	2.582410337	1.587699358	2.1395368	1.14482582	3.73E-07	0.001288026	0.000264674	0.179498899	8.04E-05	0.00786182	0.001331975	0.2651502	2.312783553	2.312783553	2.312783553	2.312783553	7.38231719	3.73571851	4.410225442	1.390580333	3.73E-07	0.001288026	0.000264674	0.179498899	8.04E-05	0.00786182	0.001331975	0.2651502	6.739074082	-1.240321173	0.144781744	-5.942629608	TRUE
O60814;P23527;P58876;Q8N257	Histone H2B type 1-K OS=Homo sapiens GN=HIST1H2BK PE=1 SV=3 - [H2B1K_HUMAN]|Histone H2B type 1-J OS=Homo sapiens GN=HIST1H2BJ PE=1 SV=3 - [H2B1J_HUMAN]|Histone H2B type 1-O OS=Homo sapiens GN=HIST1H2BO PE=1 SV=3 - [H2B1O_HUMAN]|Histone H2B type 1-D OS=Homo sapiens GN=HIST1H2BD PE=1 SV=2 - [H2B1D_HUMAN]|Histone H2B type 3-B OS=Homo sapiens GN=HIST3H2BB PE=1 SV=3 - [H2B3B_HUMAN]	HIST1H2BK;HIST1H2BJ;HIST1H2BO;HIST1H2BD;HIST3H2BB	5	Shared	5	O60814;P23527;P58876;Q8N257	TRUE	LIMMA	0.112113283	0.014677143	1.276829908	1.179393767	-0.401457751	-0.498893892	0.656628729	0.559192588	0.625684318	0.528248177	1.897031086	1.799594946	0.653889937	0.953076396	0.00034925	0.000753523	0.798239225	0.968055239	0.001673815	0.002972738	-1.996079777	-1.996079777	-1.996079777	-1.996079777	0.455107923	0.059579772	4.291986087	3.964460425	0.653889937	0.953076396	0.00034925	0.000753523	0.798239225	0.968055239	0.001673815	0.002972738	-6.602202562	-6.696584565	-0.128500661	-0.883692357	FALSE
P07996	Thrombospondin-1 OS=Homo sapiens GN=THBS1 PE=1 SV=2 - [TSP1_HUMAN]	THBS1	1	Unique	6	P07996	TRUE	LIMMA	0.26777601	1.545267608	-1.19904381	0.078447787	-0.57866771	0.698823888	-2.221230339	-0.943738741	1.11421973	2.391711328	-0.176857282	1.100634316	0.517015074	0.001092752	0.02375474	0.874475063	0.689708769	0.007141521	0.053551627	0.912009465	0.020167404	0.020167404	0.020167404	0.020167404	0.659525246	3.80595334	-2.44547228	0.15999573	0.517015074	0.001092752	0.02375474	0.874475063	0.689708769	0.007141521	0.053551627	0.912009465	-6.486247686	-1.081352789	-4.184043771	-6.888321702	FALSE
P02671	Fibrinogen alpha chain OS=Homo sapiens GN=FGA PE=1 SV=2 - [FIBA_HUMAN]	FGA	1	Unique	31	P02671	FALSE	LIMMA	-0.243828289	-0.012479162	0.6062856	0.837634727	-0.607930147	-0.376581019	0.166587124	0.397936251	0.120273568	0.351622696	1.045984076	1.277333203	0.177852029	0.943740641	0.009313156	0.000741127	0.327835506	0.961575109	0.024594335	0.002957158	3.205761718	3.205761718	3.205761718	3.205761718	-1.396108087	-0.071452984	2.874617986	3.971527369	0.177852029	0.943740641	0.009313156	0.000741127	0.327835506	0.961575109	0.024594335	0.002957158	-5.747249059	-6.695780466	-3.309790929	-0.867449748	FALSE
P13671	Complement component C6 OS=Homo sapiens GN=C6 PE=1 SV=3 - [CO6_HUMAN]	C6	1	Unique	3	P13671	TRUE	LIMMA	0.50512755	0.578573724	-1.18281475	-1.109368575	0.036850538	0.110296712	-1.748317738	-1.674871564	0.973404562	1.046850737	-0.617311761	-0.543865586	0.035844057	0.017966122	0.000297374	0.000561469	0.121419396	0.053513134	0.001468708	0.0023589	2.868207596	2.868207596	2.868207596	2.868207596	2.248827083	2.575809341	-4.360533956	-4.089769207	0.035844057	0.017966122	0.000297374	0.000561469	0.121419396	0.053513134	0.001468708	0.0023589	-4.379188283	-3.739823975	0.029920041	-0.595267647	TRUE
A0A0G2JPR0;P0C0L5	Complement C4-B OS=Homo sapiens GN=C4B PE=1 SV=2 - [CO4B_HUMAN]|Complement C4-A OS=Homo sapiens GN=C4A PE=1 SV=2 - [CO4A_HUMAN]|Isoform of P0C0L4, Complement C4-A OS=Homo sapiens GN=C4A PE=1 SV=1 - [A0A0G2JPR0_HUMAN]	C4B;C4A	2	Shared	18	A0A0G2JPR0;P0C0L5	TRUE	LIMMA	0.327213709	0.812317293	1.306128789	1.791232374	-0.091787577	0.393316007	0.800132395	1.285235979	0.746214996	1.23131858	1.812125184	2.297228768	0.119021984	0.000628505	2.79E-05	3.75E-07	0.260159538	0.004728401	0.00020253	5.91E-06	2.832305536	2.832305536	2.832305536	2.832305536	1.628073399	4.041738289	5.381414268	7.380101818	0.119021984	0.000628505	2.79E-05	3.75E-07	0.260159538	0.004728401	0.00020253	5.91E-06	-5.422114025	-0.544947129	2.373537473	6.671026136	FALSE
P00738	Haptoglobin OS=Homo sapiens GN=HP PE=1 SV=1 - [HPT_HUMAN]	HP	1	Unique	9	P00738	FALSE	LIMMA	-0.398530811	-0.511519489	-0.001430506	-0.114419184	-1.058116562	-1.17110524	-0.797962695	-0.910951373	0.26105494	0.148066263	0.795101683	0.682113005	0.222171139	0.121453143	0.997049434	0.767643992	0.386410556	0.221832609	0.997049434	0.836137479	2.698134761	2.698134761	2.698134761	2.698134761	-1.259645919	-1.616771949	-0.003744073	-0.299470026	0.222171139	0.121453143	0.997049434	0.767643992	0.386410556	0.221832609	0.997049434	0.836137479	-5.919346484	-5.42893831	-6.901606178	-6.855121524	FALSE
P08697	Alpha-2-antiplasmin OS=Homo sapiens GN=SERPINF2 PE=1 SV=3 - [A2AP_HUMAN]	SERPINF2	1	Unique	4	P08697	FALSE	LIMMA	-0.094458311	-0.262843365	0.331041804	0.16265675	-0.504222531	-0.672607585	-0.163799679	-0.332184733	0.315305909	0.146920856	0.825883287	0.657498234	0.635985117	0.196011648	0.17827632	0.500967968	0.788280404	0.316533838	0.274630426	0.60134745	3.387207091	3.387207091	3.387207091	3.387207091	-0.480578112	-1.33727532	1.394680041	0.685273341	0.635985117	0.196011648	0.17827632	0.500967968	0.788280404	0.316533838	0.274630426	0.60134745	-6.590012792	-5.813207103	-5.937222106	-6.660447091	FALSE
P19823	Inter-alpha-trypsin inhibitor heavy chain H2 OS=Homo sapiens GN=ITIH2 PE=1 SV=2 - [ITIH2_HUMAN]	ITIH2	1	Unique	18	P19823	FALSE	LIMMA	-0.050869632	0.161675713	1.051767069	1.264312414	-0.418456965	-0.20591162	0.607859446	0.820404791	0.316717701	0.529263046	1.495674692	1.708220037	0.775901453	0.370001578	7.71E-05	8.01E-06	0.870031612	0.496661869	0.000470424	6.82E-05	2.5794896	2.5794896	2.5794896	2.5794896	-0.2885067	0.916942481	4.939520725	5.937719059	0.775901453	0.370001578	7.71E-05	8.01E-06	0.870031612	0.496661869	0.000470424	6.82E-05	-6.665802855	-6.272710737	1.365439278	3.618139993	FALSE
A0A075B6K9;A0A087WYR4	Isoform of B9A064, Immunoglobulin lambda-like polypeptide 5 OS=Homo sapiens GN=IGLL5 PE=1 SV=1 - [A0A087WYR4_HUMAN]|Isoform of P0CG05, Ig lambda-2 chain C regions (Fragment) OS=Homo sapiens GN=IGLC2 PE=4 SV=1 - [A0A075B6K9_HUMAN]	IGLL5;IGLC2	2	Shared	2	A0A075B6K9;A0A087WYR4	TRUE	LIMMA	3.396926636	1.561899168	-5.491419723	-7.326447191	2.539434233	0.704406765	-6.526948916	-8.361976384	4.254419039	2.419391571	-4.455890529	-6.290917997	6.64E-08	0.001114997	5.15E-10	2.84E-12	2.15E-05	0.007214031	2.08E-08	2.04E-10	1.793847422	1.793847422	1.793847422	1.793847422	8.258738825	3.797349393	-11.05554453	-14.74989479	6.64E-08	0.001114997	5.15E-10	2.84E-12	2.15E-05	0.007214031	2.08E-08	2.04E-10	8.423304572	-1.100850675	13.17326842	18.14253336	TRUE
H7C5R1;P00450	Isoform of P00450, Ceruloplasmin OS=Homo sapiens GN=CP PE=1 SV=1 - [E9PFZ2_HUMAN]|Isoform of P00450, Ceruloplasmin (Fragment) OS=Homo sapiens GN=CP PE=1 SV=1 - [H7C5R1_HUMAN]|Ceruloplasmin OS=Homo sapiens GN=CP PE=1 SV=1 - [CERU_HUMAN]	CP	1	Unique	13	H7C5R1;P00450	FALSE	LIMMA	-0.877378209	0.414045376	-0.752083072	0.539340513	-1.401223397	-0.109799811	-1.384691575	-0.093267989	-0.353533022	0.937890564	-0.11947457	1.171949015	0.002275017	0.114878029	0.022142112	0.090577489	0.019839962	0.212968723	0.050377075	0.15182289	2.37233567	2.37233567	2.37233567	2.37233567	-3.491738659	1.647793656	-2.478498357	1.777402822	0.002275017	0.114878029	0.022142112	0.090577489	0.019839962	0.212968723	0.050377075	0.15182289	-1.796762493	-5.382781759	-4.119261324	-5.377832894	TRUE
P23142;P23142-4	Isoform of P23142, Isoform C of Fibulin-1 OS=Homo sapiens GN=FBLN1 - [FBLN1_HUMAN]|Fibulin-1 OS=Homo sapiens GN=FBLN1 PE=1 SV=4 - [FBLN1_HUMAN]	FBLN1	1	Unique	1	P23142;P23142-4	TRUE	LIMMA	0.669677493	0.245115308	-5.070058616	-5.494620801	0.129416222	-0.295145963	-5.72249159	-6.147053775	1.209938765	0.785376579	-4.417625642	-4.842187827	0.017644519	0.355411271	4.92E-13	1.08E-13	0.075602672	0.487184518	7.61E-11	1.16E-11	0.737197059	0.737197059	0.737197059	0.737197059	2.584161864	0.945854739	-16.20074268	-17.55737842	0.017644519	0.355411271	4.92E-13	1.08E-13	0.075602672	0.487184518	7.61E-11	1.16E-11	-3.732425355	-6.246033404	19.76563561	21.14684125	TRUE
P22626	Heterogeneous nuclear ribonucleoproteins A2/B1 OS=Homo sapiens GN=HNRNPA2B1 PE=1 SV=2 - [ROA2_HUMAN]	HNRNPA2B1	1	Unique	6	P22626	FALSE	LIMMA	0.166264603	-0.03288948	-0.510401468	-0.709555551	-0.444892418	-0.644046501	-1.248449915	-1.447603999	0.777421624	0.57826754	0.22764698	0.028492896	0.576861312	0.911779614	0.164717232	0.058644904	0.742006498	0.942704253	0.258670022	0.108100436	-0.663342971	-0.663342971	-0.663342971	-0.663342971	0.567159016	-0.112192042	-1.441733167	-2.004284542	0.576861312	0.911779614	0.164717232	0.058644904	0.742006498	0.942704253	0.258670022	0.108100436	-6.543745643	-6.691914545	-5.874227718	-4.999966686	FALSE
P06727	Apolipoprotein A-IV OS=Homo sapiens GN=APOA4 PE=1 SV=3 - [APOA4_HUMAN]	APOA4	1	Unique	17	P06727	FALSE	LIMMA	-0.322369869	-0.066189397	-0.620884595	-0.364704124	-0.774797119	-0.518616647	-1.167247016	-0.911066545	0.130057381	0.386237853	-0.074522174	0.181658298	0.152874747	0.76349077	0.0279107	0.179191061	0.30622279	0.831613684	0.061422526	0.2651502	2.888462301	2.888462301	2.888462301	2.888462301	-1.485468795	-0.304998368	-2.36912464	-1.391610506	0.152874747	0.76349077	0.0279107	0.179191061	0.30622279	0.831613684	0.061422526	0.2651502	-5.626701464	-6.650442031	-4.331992915	-5.941272046	FALSE
P35579	Myosin-9 OS=Homo sapiens GN=MYH9 PE=1 SV=4 - [MYH9_HUMAN]	MYH9	1	Unique	22	P35579	TRUE	LIMMA	0.187920353	0.797528087	-1.176179711	-0.566571977	-0.440400033	0.169207701	-1.934955066	-1.325347332	0.816240739	1.425848473	-0.417404356	0.192203378	0.539926953	0.015420219	0.004148137	0.135090536	0.714381878	0.048197498	0.013028372	0.210953747	-1.02758851	-1.02758851	-1.02758851	-1.02758851	0.623520182	2.646200103	-3.231605309	-1.556681341	0.539926953	0.015420219	0.004148137	0.135090536	0.714381878	0.048197498	0.013028372	0.210953747	-6.509651806	-3.598499247	-2.539086208	-5.713296386	FALSE
A0A087WSX0	Protein IGLV5-45 (Fragment) OS=Homo sapiens GN=IGLV5-45 PE=1 SV=1 - [A0A087WSX0_HUMAN]	IGLV5-45	1	Unique	1	A0A087WSX0	TRUE	LIMMA	2.624834889	1.916920736	0.915944892	0.20803074	1.261510623	0.553596471	-0.730439463	-1.438353616	3.988159154	3.280245002	2.562329248	1.854415095	0.000671042	0.008202895	0.259655164	0.794895358	0.007902132	0.030881787	0.363629635	0.855990559	3.407879543	3.407879543	3.407879543	3.407879543	4.013845679	2.931317336	1.159834333	0.263423265	0.000671042	0.008202895	0.259655164	0.794895358	0.007902132	0.030881787	0.363629635	0.855990559	-0.616366039	-3.008757301	-6.22521072	-6.865622043	TRUE
P03952	Plasma kallikrein OS=Homo sapiens GN=KLKB1 PE=1 SV=1 - [KLKB1_HUMAN]	KLKB1	1	Unique	2	P03952	FALSE	LIMMA	0.478909013	0.437854378	0.683743844	0.642689209	-0.080726943	-0.121781578	0.007913518	-0.033141117	1.038544969	0.997490334	1.35957417	1.318519534	0.089461939	0.118376836	0.047614725	0.061199515	0.215937257	0.21799064	0.095376865	0.111538272	2.739060902	2.739060902	2.739060902	2.739060902	1.784042708	1.631105051	2.109179781	1.982536438	0.089461939	0.118376836	0.047614725	0.061199515	0.215937257	0.21799064	0.095376865	0.111538272	-5.182158927	-5.407695564	-4.815031666	-5.037531544	FALSE
P23527;P58876;Q8N257	Histone H2B type 1-O OS=Homo sapiens GN=HIST1H2BO PE=1 SV=3 - [H2B1O_HUMAN]|Histone H2B type 1-D OS=Homo sapiens GN=HIST1H2BD PE=1 SV=2 - [H2B1D_HUMAN]|Histone H2B type 3-B OS=Homo sapiens GN=HIST3H2BB PE=1 SV=3 - [H2B3B_HUMAN]	HIST1H2BO;HIST1H2BD;HIST3H2BB	3	Shared	2	P23527;P58876;Q8N257	TRUE	LIMMA	-0.061575787	1.012149406	-0.091004113	0.98272108	-0.854927405	0.218797788	-1.049075296	0.024649898	0.73177583	1.805501023	0.86706707	1.940792263	0.873065523	0.014971822	0.845006309	0.044894445	0.922995741	0.047023149	0.884658709	0.085683499	-2.412997378	-2.412997378	-2.412997378	-2.412997378	-0.161808789	2.659725143	-0.198025486	2.138406868	0.873065523	0.014971822	0.845006309	0.044894445	0.922995741	0.047023149	0.884658709	0.085683499	-6.695225659	-3.571135939	-6.881258978	-4.762429998	FALSE
A0A0C4DGV7	Isoform of P02753, Retinol-binding protein 4 OS=Homo sapiens GN=RBP4 PE=1 SV=1 - [A0A0C4DGV7_HUMAN]	RBP4	1	Unique	4	A0A0C4DGV7	FALSE	LIMMA	0.407857655	-0.251600383	-0.210989203	-0.87044724	-0.164016273	-0.823474311	-0.901598409	-1.561056446	0.979731583	0.320273546	0.479620004	-0.179838034	0.15251328	0.369864695	0.531335674	0.016055813	0.30622279	0.496661869	0.631937833	0.03606983	3.221688099	3.221688099	3.221688099	3.221688099	1.486846607	-0.917210137	-0.636921212	-2.627652528	0.15251328	0.369864695	0.531335674	0.016055813	0.30622279	0.496661869	0.631937833	0.03606983	-5.62479567	-6.272467256	-6.692951638	-3.821160739	FALSE
P02647	Apolipoprotein A-I OS=Homo sapiens GN=APOA1 PE=1 SV=1 - [APOA1_HUMAN]	APOA1	1	Unique	24	P02647	FALSE	LIMMA	0.407375422	0.688182324	0.78382655	1.064633452	-0.04391992	0.236886982	0.238831049	0.519637951	0.858670764	1.139477666	1.328822051	1.609628953	0.074355648	0.004678424	0.007053808	0.000584656	0.191665755	0.020179603	0.019756771	0.002424822	3.522258174	3.522258174	3.522258174	3.522258174	1.881879531	3.179073058	2.998367755	4.072536984	0.074355648	0.004678424	0.007053808	0.000584656	0.191665755	0.020179603	0.019756771	0.002424822	-5.023557711	-2.477474394	-3.046363614	-0.634978621	FALSE
P02649	Apolipoprotein E OS=Homo sapiens GN=APOE PE=1 SV=1 - [APOE_HUMAN]	APOE	1	Unique	9	P02649	TRUE	LIMMA	1.513701442	0.456874171	1.40432871	0.347501439	1.076170012	0.019342741	0.875954852	-0.180872419	1.951232872	0.894405601	1.932702568	0.875875297	5.27E-07	0.041524009	1.95E-05	0.185396092	8.53E-05	0.097190394	0.000153516	0.272616526	2.748476618	2.748476618	2.748476618	2.748476618	7.212549625	2.176933667	5.540963615	1.371112629	5.27E-07	0.041524009	1.95E-05	0.185396092	8.53E-05	0.097190394	0.000153516	0.272616526	6.400016056	-4.501543884	2.733650554	-5.968128165	TRUE
O00479	High mobility group nucleosome-binding domain-containing protein 4 OS=Homo sapiens GN=HMGN4 PE=1 SV=3 - [HMGN4_HUMAN]	HMGN4	1	Unique	2	O00479	TRUE	LIMMA	0.465674241	-2.214655303	-0.806694852	-3.487024396	-0.259234762	-2.939564306	-1.682113027	-4.362442572	1.190583244	-1.4897463	0.068723324	-2.611606221	0.19538426	3.11E-06	0.068957859	6.09E-08	0.350200906	0.000301583	0.127838782	1.19E-06	-0.743485544	-0.743485544	-0.743485544	-0.743485544	1.339234313	-6.36913557	-1.921107077	-8.304189907	0.19538426	3.11E-06	0.068957859	6.09E-08	0.350200906	0.000301583	0.127838782	1.19E-06	-5.820770801	4.659451742	-5.142139082	8.476979882	FALSE
P01861	Ig gamma-4 chain C region OS=Homo sapiens GN=IGHG4 PE=1 SV=1 - [IGHG4_HUMAN]	IGHG4	1	Unique	1	P01861	TRUE	LIMMA	2.942421065	3.782769174	-0.961244162	-0.120896053	0.621682744	1.462030853	-3.763825589	-2.92347748	5.263159386	6.103507495	1.841337264	2.681685373	0.015520058	0.002826268	0.482772366	0.929228264	0.070243777	0.013852994	0.581664284	0.944537636	4.216372842	4.216372842	4.216372842	4.216372842	2.643239364	3.398141926	-0.715044913	-0.089931478	0.015520058	0.002826268	0.482772366	0.929228264	0.070243777	0.013852994	0.581664284	0.944537636	-3.61370513	-1.996450173	-6.639305423	-6.897412204	TRUE
P04004	Vitronectin OS=Homo sapiens GN=VTN PE=1 SV=1 - [VTNC_HUMAN]	VTN	1	Unique	10	P04004	FALSE	LIMMA	0.505489809	0.249296723	0.664693283	0.408500196	0.150867564	-0.105325523	0.236442622	-0.019750464	0.860112055	0.603918969	1.092943943	0.836750857	0.007491011	0.158172002	0.004108454	0.060474966	0.044060762	0.269308646	0.013028372	0.110529105	3.09890596	3.09890596	3.09890596	3.09890596	2.971695282	1.465576322	3.235795704	1.988621241	0.007491011	0.158172002	0.004108454	0.060474966	0.044060762	0.269308646	0.013028372	0.110529105	-2.932175429	-5.644065402	-2.529858754	-5.027049015	TRUE
B4E1Z4	Uncharacterized protein OS=Homo sapiens PE=1 SV=1 - [B4E1Z4_HUMAN]|Isoform of B4E1Z4, Uncharacterized protein OS=Homo sapiens PE=3 SV=1 - [E7ETN3_HUMAN]	Uncharacterized protein OS=Homo sapiens;Isoform of B4E1Z4Uncharacterized protein OS=Homo sapiens	2	Shared	16	B4E1Z4	FALSE	LIMMA	-0.598143676	-0.301206877	0.804106396	1.101043195	-1.033772504	-0.736835705	0.278030167	0.574966966	-0.162514848	0.134421951	1.330182624	1.627119423	0.009568295	0.16479021	0.004598958	0.000295462	0.052911855	0.278379284	0.014035498	0.00148189	2.868076278	2.868076278	2.868076278	2.868076278	-2.862508265	-1.441471688	3.186564285	4.363284437	0.009568295	0.16479021	0.004598958	0.000295462	0.052911855	0.278379284	0.014035498	0.00148189	-3.162453299	-5.67680612	-2.638032663	0.036277526	TRUE
P05452	Tetranectin OS=Homo sapiens GN=CLEC3B PE=1 SV=3 - [TETN_HUMAN]	CLEC3B	1	Unique	2	P05452	TRUE	LIMMA	-1.322972518	-0.624291101	0.047519897	0.746201314	-1.874493667	-1.17581225	-0.618510785	0.080170632	-0.77145137	-0.072769953	0.713550579	1.412231996	6.69E-05	0.028459657	0.883232076	0.029933512	0.001730753	0.074272306	0.91644279	0.061875343	3.616501582	3.616501582	3.616501582	3.616501582	-5.000880747	-2.359841421	0.148743877	2.335713759	6.69E-05	0.028459657	0.883232076	0.029933512	0.001730753	0.074272306	0.91644279	0.061875343	1.638701697	-4.161099666	-6.890124479	-4.395914639	TRUE
P02748	Complement component C9 OS=Homo sapiens GN=C9 PE=1 SV=2 - [CO9_HUMAN]	C9	1	Unique	8	P02748	FALSE	LIMMA	-0.162356066	0.519618917	0.13680735	0.818782333	-0.582147196	0.099827787	-0.370142879	0.311832104	0.257435064	0.939410047	0.64375758	1.325732563	0.429473591	0.017783543	0.579902225	0.003036279	0.605379985	0.053513134	0.67239559	0.009822362	2.455953782	2.455953782	2.455953782	2.455953782	-0.806293405	2.580533735	0.562602884	3.367138537	0.429473591	0.017783543	0.579902225	0.003036279	0.605379985	0.053513134	0.67239559	0.009822362	-6.37795117	-3.730397052	-6.738447296	-2.238866769	FALSE
P02679-2	Isoform of P02679, Isoform Gamma-A of Fibrinogen gamma chain OS=Homo sapiens GN=FGG - [FIBG_HUMAN]	FGG	1	Unique	10	P02679-2	FALSE	LIMMA	-0.10165502	0.104957307	0.207092061	0.413704389	-0.503254558	-0.29664223	-0.277889547	-0.07127722	0.299944517	0.506556844	0.69207367	0.898685997	0.603456672	0.591827324	0.383839489	0.09041385	0.765561699	0.68745472	0.482221649	0.15182289	3.911080921	3.911080921	3.911080921	3.911080921	-0.527707752	0.544850459	0.890217295	1.778372379	0.603456672	0.591827324	0.383839489	0.09041385	0.765561699	0.68745472	0.482221649	0.15182289	-6.565749983	-6.546088473	-6.497818716	-5.376286636	FALSE
P07737	Profilin-1 OS=Homo sapiens GN=PFN1 PE=1 SV=2 - [PROF1_HUMAN]	PFN1	1	Unique	10	P07737	FALSE	LIMMA	-0.186628654	0.310757334	0.055197588	0.552583576	-1.008426675	-0.511040687	-0.93722618	-0.439840192	0.635169367	1.132555355	1.047621356	1.545007344	0.640975913	0.439660275	0.908836151	0.259269806	0.791434	0.565016727	0.930406629	0.353152767	-0.701774672	-0.701774672	-0.701774672	-0.701774672	-0.473446684	0.78834105	0.115952679	1.160803373	0.640975913	0.439660275	0.908836151	0.259269806	0.791434	0.565016727	0.930406629	0.353152767	-6.59349124	-6.382059046	-6.894630185	-6.224116116	FALSE
P43652	Afamin OS=Homo sapiens GN=AFM PE=1 SV=1 - [AFAM_HUMAN]	AFM	1	Unique	6	P43652	FALSE	LIMMA	0.288464519	0.046910772	0.936896115	0.695342368	-0.137465672	-0.37901942	0.422532202	0.180978455	0.71439471	0.472840963	1.451260028	1.20970628	0.173206332	0.820705576	0.001115037	0.010557901	0.322024416	0.873349519	0.004402272	0.02539391	3.223484288	3.223484288	3.223484288	3.223484288	1.411925634	0.229610634	3.797333953	2.81829238	0.173206332	0.820705576	0.001115037	0.010557901	0.322024416	0.873349519	0.004402272	0.02539391	-5.726354385	-6.671200931	-1.266765386	-3.428192803	FALSE
A0A087WWU8;P06753-5	Isoform of P06753, Isoform 5 of Tropomyosin alpha-3 chain OS=Homo sapiens GN=TPM3 - [TPM3_HUMAN]|Isoform of P06753, Tropomyosin alpha-3 chain OS=Homo sapiens GN=TPM3 PE=1 SV=1 - [A0A087WWU8_HUMAN]	TPM3	1	Unique	4	A0A087WWU8;P06753-5	TRUE	LIMMA	0.871631239	0.024275906	0.375486641	-0.471868691	0.021886302	-0.82546903	-0.650686518	-1.498041851	1.721376175	0.874020843	1.401659801	0.554304469	0.044889222	0.953093025	0.454386034	0.349082365	0.142722725	0.968055239	0.553649273	0.442855471	-1.166140484	-1.166140484	-1.166140484	-1.166140484	2.13846451	0.059558632	0.762836887	-0.958646204	0.044889222	0.953093025	0.454386034	0.349082365	0.142722725	0.968055239	0.553649273	0.442855471	-4.580644474	-6.696585867	-6.603585102	-6.434785355	TRUE
P04217	Alpha-1B-glycoprotein OS=Homo sapiens GN=A1BG PE=1 SV=4 - [A1BG_HUMAN]	A1BG	1	Unique	10	P04217	FALSE	LIMMA	0.009951718	0.47949244	-0.73426243	-0.264721707	-0.354970502	0.11457022	-1.174951596	-0.705410874	0.374873938	0.844414661	-0.293573263	0.17596746	0.955221224	0.012573965	0.002373003	0.224773168	0.971130001	0.041934938	0.008529628	0.317528907	2.23950601	2.23950601	2.23950601	2.23950601	0.056853289	2.739298136	-3.473575783	-1.252319162	0.955221224	0.012573965	0.002373003	0.224773168	0.971130001	0.041934938	0.008529628	0.317528907	-6.70708466	-3.408843973	-2.000772018	-6.117181397	FALSE
P02750	Leucine-rich alpha-2-glycoprotein OS=Homo sapiens GN=LRG1 PE=1 SV=2 - [A2GL_HUMAN]	LRG1	1	Unique	2	P02750	TRUE	LIMMA	0.714814891	1.35433434	-0.740619737	-0.101100288	-0.124981488	0.514537961	-1.754778771	-1.115259322	1.55461127	2.194130719	0.273539297	0.913058746	0.091067958	0.003071872	0.143409528	0.837446257	0.21822581	0.014613979	0.230810857	0.884429007	4.535679875	4.535679875	4.535679875	4.535679875	1.774505866	3.362093126	-1.522464111	-0.207828055	0.091067958	0.003071872	0.143409528	0.837446257	0.21822581	0.014613979	0.230810857	0.884429007	-5.197294116	-2.076217453	-5.762226715	-6.879196172	FALSE
P00747	Plasminogen OS=Homo sapiens GN=PLG PE=1 SV=2 - [PLMN_HUMAN]	PLG	1	Unique	10	P00747	FALSE	LIMMA	0.082595462	0.304659546	0.551010461	0.773074544	-0.333826184	-0.111762101	0.048129304	0.270193388	0.499017109	0.721081192	1.053891618	1.275955701	0.683597835	0.142718232	0.033312423	0.00441	0.81905148	0.251604077	0.070898479	0.013157717	2.745650201	2.745650201	2.745650201	2.745650201	0.413504974	1.525244049	2.284295727	3.204895375	0.683597835	0.142718232	0.033312423	0.00441	0.81905148	0.251604077	0.070898479	0.013157717	-6.620713649	-5.561154163	-4.493270987	-2.597815522	FALSE
P08519	Apolipoprotein(a) OS=Homo sapiens GN=LPA PE=1 SV=1 - [APOA_HUMAN]	LPA	1	Unique	5	P08519	FALSE	LIMMA	-0.9971181	0.107321085	-0.522297794	0.58214139	-1.511858226	-0.407419042	-1.143910797	-0.039471613	-0.482377974	0.622061211	0.099315209	1.203754393	0.000633352	0.668417946	0.095012551	0.064904546	0.007880365	0.749508511	0.164366633	0.11600935	1.612726382	1.612726382	1.612726382	1.612726382	-4.038465906	0.434665203	-1.751684741	1.952388469	0.000633352	0.668417946	0.095012551	0.064904546	0.007880365	0.749508511	0.164366633	0.11600935	-0.560172626	-6.601209586	-5.418623794	-5.089149444	TRUE
O60814;P23527;P58876	Histone H2B type 1-K OS=Homo sapiens GN=HIST1H2BK PE=1 SV=3 - [H2B1K_HUMAN]|Histone H2B type 1-J OS=Homo sapiens GN=HIST1H2BJ PE=1 SV=3 - [H2B1J_HUMAN]|Histone H2B type 1-O OS=Homo sapiens GN=HIST1H2BO PE=1 SV=3 - [H2B1O_HUMAN]|Histone H2B type 1-D OS=Homo sapiens GN=HIST1H2BD PE=1 SV=2 - [H2B1D_HUMAN]	HIST1H2BK;HIST1H2BJ;HIST1H2BO;HIST1H2BD	4	Shared	3	O60814;P23527;P58876	TRUE	LIMMA	-0.585039328	-0.367575079	-1.081596113	-0.864131865	-1.782218304	-1.564754055	-2.527339277	-2.309875028	0.612139647	0.829603896	0.36414705	0.581611299	0.320362816	0.529311591	0.134384112	0.227006539	0.497061731	0.633021441	0.21956192	0.319289631	-1.161004444	-1.161004444	-1.161004444	-1.161004444	-1.018788013	-0.640095574	-1.559666761	-1.246082275	0.320362816	0.529311591	0.134384112	0.227006539	0.497061731	0.633021441	0.21956192	0.319289631	-6.185564989	-6.488762965	-5.708986769	-6.124690582	FALSE
P14618;P14618-2	Pyruvate kinase PKM OS=Homo sapiens GN=PKM PE=1 SV=4 - [KPYM_HUMAN]|Isoform of P14618, Isoform M1 of Pyruvate kinase PKM OS=Homo sapiens GN=PKM - [KPYM_HUMAN]	PKM	1	Unique	18	P14618;P14618-2	FALSE	LIMMA	0.278196724	-0.58056931	0.227900706	-0.630865328	-0.117715417	-0.976481451	-0.250212662	-1.108978696	0.674108866	-0.184657168	0.706014074	-0.15275196	0.158351912	0.006175853	0.332116485	0.012258363	0.311409383	0.024410828	0.441230731	0.02873609	0.00514336	0.00514336	0.00514336	0.00514336	1.464910316	-3.057124318	0.993739677	-2.750829157	0.158351912	0.006175853	0.332116485	0.012258363	0.311409383	0.024410828	0.441230731	0.02873609	-5.654969712	-2.740884333	-6.400808148	-3.568677064	FALSE
P25311	Zinc-alpha-2-glycoprotein OS=Homo sapiens GN=AZGP1 PE=1 SV=2 - [ZA2G_HUMAN]	AZGP1	1	Unique	4	P25311	TRUE	LIMMA	0.758652877	-0.141763724	-1.256413215	-2.156829816	0.272663334	-0.627753267	-1.843306297	-2.743722898	1.24464242	0.344225819	-0.669520133	-1.569936734	0.003936483	0.549885346	0.000233869	2.13E-07	0.028298941	0.651604063	0.001220269	3.62E-06	4.514273779	4.514273779	4.514273779	4.514273779	3.254423222	-0.60812945	-4.463045876	-7.661516371	0.003936483	0.549885346	0.000233869	2.13E-07	0.028298941	0.651604063	0.001220269	3.62E-06	-2.321728721	-6.508993435	0.266874969	7.233706199	TRUE
P08185	Corticosteroid-binding globulin OS=Homo sapiens GN=SERPINA6 PE=1 SV=1 - [CBG_HUMAN]	SERPINA6	1	Unique	4	P08185	TRUE	LIMMA	-0.149227555	0.613978047	0.732055368	1.49526097	-0.671367476	0.091838126	0.101506189	0.864711791	0.372912366	1.136117968	1.362604548	2.12581015	0.557915177	0.023454751	0.025052694	7.63E-05	0.7271605	0.065129717	0.055893423	0.000448909	3.277771054	3.277771054	3.277771054	3.277771054	-0.595826712	2.451454235	2.420375849	4.943742913	0.557915177	0.023454751	0.025052694	7.63E-05	0.7271605	0.065129717	0.055893423	0.000448909	-6.526793269	-3.984781585	-4.232959404	1.37513304	FALSE
P02760	Protein AMBP OS=Homo sapiens GN=AMBP PE=1 SV=1 - [AMBP_HUMAN]	AMBP	1	Unique	1	P02760	TRUE	LIMMA	0.07482795	0.194152397	-1.234826371	-1.115501923	-0.495323075	-0.375998628	-1.923354955	-1.804030508	0.644978974	0.764303421	-0.546297786	-0.426973339	0.78716522	0.485875558	0.001278529	0.002963868	0.875078861	0.601073587	0.004953344	0.009666714	5.036248093	5.036248093	5.036248093	5.036248093	0.273609884	0.709922095	-3.738882067	-3.377584279	0.78716522	0.485875558	0.001278529	0.002963868	0.875078861	0.601073587	0.004953344	0.009666714	-6.670115935	-6.441125565	-1.40018067	-2.215585242	FALSE
A0A087WTM7;P04114	Apolipoprotein B-100 OS=Homo sapiens GN=APOB PE=1 SV=2 - [APOB_HUMAN]|Isoform of P04114, Apolipoprotein B-100 OS=Homo sapiens GN=APOB PE=1 SV=1 - [A0A087WTM7_HUMAN]	APOB	1	Unique	44	A0A087WTM7;P04114	FALSE	LIMMA	0.470599177	0.339466006	0.731766812	0.600633641	0.00120965	-0.129923522	0.164920322	0.03378715	0.939988705	0.808855534	1.298613302	1.167480131	0.049465971	0.147122257	0.013972027	0.038893604	0.1491769	0.258663316	0.0345891	0.076954623	3.003453838	3.003453838	3.003453838	3.003453838	2.09014114	1.507720155	2.691318475	2.20903215	0.049465971	0.147122257	0.013972027	0.038893604	0.1491769	0.258663316	0.0345891	0.076954623	-4.666870095	-5.585777517	-3.691331782	-4.633471921	TRUE
P69905	Hemoglobin subunit alpha OS=Homo sapiens GN=HBA1 PE=1 SV=2 - [HBA_HUMAN]	HBA1	1	Unique	6	P69905	TRUE	LIMMA	-1.126874261	-1.218179819	-0.648409599	-0.739715157	-1.69514376	-1.786449318	-1.334666007	-1.425971565	-0.558604761	-0.64991032	0.037846809	-0.05345875	0.000505981	0.000230606	0.062741878	0.035966532	0.006820199	0.002445935	0.118349839	0.072937973	2.116780327	2.116780327	2.116780327	2.116780327	-4.134080778	-4.46904677	-1.969794265	-2.247170118	0.000505981	0.000230606	0.062741878	0.035966532	0.006820199	0.002445935	0.118349839	0.072937973	-0.341692277	0.432430398	-5.059413124	-4.562777721	TRUE
P04114	Apolipoprotein B-100 OS=Homo sapiens GN=APOB PE=1 SV=2 - [APOB_HUMAN]	APOB	1	Unique	3	P04114	TRUE	LIMMA	1.358303613	1.591983642	-0.049946668	0.183733361	0.512981972	0.746662002	-1.070778146	-0.837098116	2.203625253	2.437305283	0.970884809	1.204564838	0.003159536	0.00082427	0.919761518	0.711407862	0.02432772	0.005734436	0.937142838	0.784124168	4.572441409	4.572441409	4.572441409	4.572441409	3.349906723	3.926218451	-0.102002383	0.37522504	0.003159536	0.00082427	0.919761518	0.711407862	0.02432772	0.005734436	0.937142838	0.784124168	-2.111688418	-0.808203236	-6.896209014	-6.828717791	TRUE
P02765	Alpha-2-HS-glycoprotein OS=Homo sapiens GN=AHSG PE=1 SV=1 - [FETUA_HUMAN]	AHSG	1	Unique	8	P02765	TRUE	LIMMA	-0.222158617	0.470163004	1.847569469	2.53989109	-0.659613062	0.032708559	1.31928858	2.011610201	0.215295829	0.90761745	2.375850359	3.06817198	0.302228307	0.036452418	4.49E-07	2.78E-09	0.478097102	0.089675719	6.14E-06	8.57E-08	3.237417919	3.237417919	3.237417919	3.237417919	-1.058737203	2.240647117	7.29111121	10.02323794	0.302228307	0.036452418	4.49E-07	2.78E-09	0.478097102	0.089675719	6.14E-06	8.57E-08	-6.144857298	-4.384792897	6.490782164	11.52461881	FALSE
P30740	Leukocyte elastase inhibitor OS=Homo sapiens GN=SERPINB1 PE=1 SV=1 - [ILEU_HUMAN]	SERPINB1	1	Unique	1	P30740	FALSE	LIMMA	-0.574179894	-0.170540316	0.073881893	0.477521471	-1.077286747	-0.673647169	-0.53368248	-0.130042902	-0.071073041	0.332566537	0.681446265	1.085085843	0.027321404	0.487843613	0.802435163	0.116806015	0.099869764	0.601209176	0.852505009	0.187993761	1.438776882	1.438776882	1.438776882	1.438776882	-2.379280219	-0.706683054	0.25351494	1.638545291	0.027321404	0.487843613	0.802435163	0.116806015	0.099869764	0.601209176	0.852505009	0.187993761	-4.133430796	-6.443439205	-6.868274403	-5.592808497	TRUE
P08603	Complement factor H OS=Homo sapiens GN=CFH PE=1 SV=4 - [CFAH_HUMAN]	CFH	1	Unique	10	P08603	FALSE	LIMMA	0.263576717	0.280109134	-0.650595256	-0.634062839	-0.129419215	-0.112886798	-1.125186937	-1.108654519	0.656572649	0.673105066	-0.176003576	-0.159471159	0.177224771	0.152754829	0.009666909	0.011359581	0.327612648	0.265449508	0.025321823	0.027020768	2.815223972	2.815223972	2.815223972	2.815223972	1.398224267	1.485925591	-2.857910459	-2.785287476	0.177224771	0.152754829	0.009666909	0.011359581	0.327612648	0.265449508	0.025321823	0.027020768	-5.744464808	-5.616085854	-3.345013855	-3.497107566	FALSE
P01042;P01042-2	Kininogen-1 OS=Homo sapiens GN=KNG1 PE=1 SV=2 - [KNG1_HUMAN]|Isoform of P01042, Isoform LMW of Kininogen-1 OS=Homo sapiens GN=KNG1 - [KNG1_HUMAN]	KNG1	1	Unique	13	P01042;P01042-2	FALSE	LIMMA	-0.33200779	-0.094066589	0.181339884	0.419281085	-0.668782032	-0.430840832	-0.225357083	0.012584118	0.004766453	0.242707653	0.588036851	0.825978052	0.053026532	0.566807465	0.363582593	0.043919287	0.155946211	0.664355851	0.467773838	0.08457077	2.610911825	2.610911825	2.610911825	2.610911825	-2.055262279	-0.582310171	0.929566034	2.149275966	0.053026532	0.566807465	0.363582593	0.043919287	0.155946211	0.664355851	0.467773838	0.08457077	-4.72832392	-6.524604486	-6.462095657	-4.7427525	FALSE
P00734	Prothrombin OS=Homo sapiens GN=F2 PE=1 SV=2 - [THRB_HUMAN]	F2	1	Unique	7	P00734	FALSE	LIMMA	0.147138023	-0.064180827	0.695779963	0.484461113	-0.30412005	-0.5154389	0.150829469	-0.060489381	0.598396096	0.387077247	1.240730458	1.029411608	0.504377927	0.769871308	0.014904676	0.078509814	0.679821511	0.835749558	0.036527747	0.135577808	3.854931702	3.854931702	3.854931702	3.854931702	0.6797634	-0.296509197	2.661783404	1.853359711	0.504377927	0.769871308	0.014904676	0.078509814	0.679821511	0.835749558	0.036527747	0.135577808	-6.472540514	-6.653069821	-3.75174342	-5.254865714	FALSE
P04196	Histidine-rich glycoprotein OS=Homo sapiens GN=HRG PE=1 SV=1 - [HRG_HUMAN]	HRG	1	Unique	4	P04196	FALSE	LIMMA	0.393665253	0.819287614	0.300749629	0.72637199	0.002363735	0.427986095	-0.171795835	0.253826525	0.784966772	1.210589132	0.773295094	1.198917455	0.048756329	0.000294286	0.199379668	0.004413021	0.1491769	0.002975052	0.298346428	0.013157717	3.340688586	3.340688586	3.340688586	3.340688586	2.097362004	4.364984457	1.326842419	3.204596362	0.048756329	0.000294286	0.199379668	0.004413021	0.1491769	0.002975052	0.298346428	0.013157717	-4.654064865	0.19423573	-6.025000005	-2.598472123	TRUE
O75882-2	Isoform of O75882, Isoform 2 of Attractin OS=Homo sapiens GN=ATRN - [ATRN_HUMAN]	ATRN	1	Unique	6	O75882-2	FALSE	LIMMA	-0.398572923	-0.585547902	0.577233501	0.390258522	-0.83162186	-1.018596839	0.054272814	-0.132702165	0.034476013	-0.152498966	1.100194188	0.913219209	0.069266095	0.010543109	0.032169606	0.135310363	0.179980576	0.037072781	0.068692196	0.210953747	2.798664297	2.798664297	2.798664297	2.798664297	-1.918795367	-2.818923556	2.301125643	1.555754978	0.069266095	0.010543109	0.032169606	0.135310363	0.179980576	0.037072781	0.068692196	0.210953747	-4.962177146	-3.244321826	-4.461542574	-5.714632328	FALSE
P31146	Coronin-1A OS=Homo sapiens GN=CORO1A PE=1 SV=4 - [COR1A_HUMAN]	CORO1A	1	Unique	4	P31146	FALSE	LIMMA	-0.802642165	-0.032036474	-0.856946708	-0.086341016	-1.400171806	-0.629566114	-1.578538392	-0.8079327	-0.205112525	0.565493167	-0.135355024	0.635250667	0.010985498	0.912106433	0.022268691	0.805534198	0.056805209	0.942704253	0.050377075	0.863697596	0.194025884	0.194025884	0.194025884	0.194025884	-2.800401897	-0.111774593	-2.475826124	-0.249449985	0.010985498	0.912106433	0.022268691	0.805534198	0.056805209	0.942704253	0.050377075	0.863697596	-3.291862492	-6.691962847	-4.124520188	-6.869333327	TRUE
P00740	Coagulation factor IX OS=Homo sapiens GN=F9 PE=1 SV=2 - [FA9_HUMAN]	F9	1	Unique	1	P00740	TRUE	LIMMA	-1.217012784	-1.790072839	1.973962428	1.400902373	-2.019750067	-2.592810122	1.004556881	0.431496826	-0.414275501	-0.987335556	2.943367974	2.370307919	0.004879321	0.000151435	0.000389847	0.00682869	0.031888086	0.002041219	0.001814611	0.018418127	0.655022871	0.655022871	0.655022871	0.655022871	-3.160672893	-4.648952561	4.245132281	3.01273003	0.004879321	0.000151435	0.000389847	0.00682869	0.031888086	0.002041219	0.001814611	0.018418127	-2.526187107	0.843843206	-0.236746627	-3.015514786	TRUE
P01031	Complement C5 OS=Homo sapiens GN=C5 PE=1 SV=4 - [CO5_HUMAN]	C5	1	Unique	9	P01031	FALSE	LIMMA	0.210402349	-0.057385689	0.410276495	0.142488457	-0.12582823	-0.393616268	0.00423607	-0.263551968	0.546632928	0.27884489	0.816316921	0.548528883	0.206717943	0.725671606	0.047869711	0.472829038	0.368447683	0.803954674	0.095591677	0.57369123	3.350940246	3.350940246	3.350940246	3.350940246	1.304581516	-0.355814989	2.106518164	0.731590834	0.206717943	0.725671606	0.047869711	0.472829038	0.368447683	0.803954674	0.095591677	0.57369123	-5.864315974	-6.633177742	-4.819799185	-6.627186475	FALSE
P23246	Splicing factor, proline- and glutamine-rich OS=Homo sapiens GN=SFPQ PE=1 SV=2 - [SFPQ_HUMAN]	SFPQ	1	Unique	5	P23246	TRUE	LIMMA	0.102224814	-1.571352237	0.607270535	-1.066306516	-0.484893775	-2.158470826	-0.101748504	-1.775325555	0.689343404	-0.984233647	1.316289574	-0.357287477	0.720390565	1.78E-05	0.089203415	0.005169899	0.84032569	0.000480667	0.157512492	0.014904962	-1.674816739	-1.674816739	-1.674816739	-1.674816739	0.362984721	-5.579632079	1.785591698	-3.135321002	0.720390565	1.78E-05	0.089203415	0.005169899	0.84032569	0.000480667	0.157512492	0.014904962	-6.640846197	2.944012636	-5.364753975	-2.750058981	FALSE
P02042;P68871	Hemoglobin subunit delta OS=Homo sapiens GN=HBD PE=1 SV=2 - [HBD_HUMAN]|Hemoglobin subunit beta OS=Homo sapiens GN=HBB PE=1 SV=2 - [HBB_HUMAN]	HBD;HBB	2	Shared	7	P02042;P68871	TRUE	LIMMA	-0.82704097	-0.990816637	0.779066622	0.615290955	-1.494092356	-1.657868023	-0.026481254	-0.190256921	-0.159989583	-0.32376525	1.584614498	1.420838831	0.017620482	0.005645765	0.057282093	0.126842583	0.075602672	0.023234929	0.109436475	0.201639193	1.99531571	1.99531571	1.99531571	1.99531571	-2.584791869	-3.096648026	2.01623471	1.59238112	0.017620482	0.005645765	0.057282093	0.126842583	0.075602672	0.023234929	0.109436475	0.201639193	-3.731166228	-2.655894461	-4.97920965	-5.661340499	TRUE
P05106	Integrin beta-3 OS=Homo sapiens GN=ITGB3 PE=1 SV=2 - [ITB3_HUMAN]	ITGB3	1	Unique	2	P05106	TRUE	LIMMA	2.224407223	1.704090775	0.813140694	0.292824245	1.377071947	0.856755499	-0.2101225	-0.730438948	3.071742499	2.55142605	1.836403887	1.316087439	2.27E-05	0.000440899	0.113052841	0.557413808	0.001110693	0.003803488	0.187551765	0.651135029	1.19700389	1.19700389	1.19700389	1.19700389	5.472891715	4.19271444	1.65667069	0.596592138	2.27E-05	0.000440899	0.113052841	0.557413808	0.001110693	0.003803488	0.187551765	0.651135029	2.701057686	-0.19999904	-5.565492093	-6.718314962	TRUE
P16104;Q93077;Q96KK5	Histone H2A type 1-H OS=Homo sapiens GN=HIST1H2AH PE=1 SV=3 - [H2A1H_HUMAN]|Histone H2A type 1-C OS=Homo sapiens GN=HIST1H2AC PE=1 SV=3 - [H2A1C_HUMAN]|Histone H2AX OS=Homo sapiens GN=H2AFX PE=1 SV=2 - [H2AX_HUMAN]|Histone H2A type 1-A OS=Homo sapiens GN=HIST1H2AA PE=1 SV=3 - [H2A1A_HUMAN]	HIST1H2AH;HIST1H2AC;H2AFX;HIST1H2AA	4	Shared	1	P16104;Q93077;Q96KK5	TRUE	LIMMA	1.101983069	0.650361637	-1.655224889	-2.10684632	-0.486496139	-0.938117571	-3.573511964	-4.025133396	2.690462278	2.238840846	0.263062187	-0.188559245	0.163453468	0.403370109	0.08701272	0.032941976	0.31637447	0.532613185	0.154662719	0.067661774	-2.614811474	-2.614811474	-2.614811474	-2.614811474	1.446276179	0.853554442	-1.798876106	-2.289692192	0.163453468	0.403370109	0.08701272	0.032941976	0.31637447	0.532613185	0.154662719	0.067661774	-5.680317778	-6.328524536	-5.343444256	-4.483112123	FALSE
P60709;P63267;P68133	Actin, cytoplasmic 1 OS=Homo sapiens GN=ACTB PE=1 SV=1 - [ACTB_HUMAN]|Actin, gamma-enteric smooth muscle OS=Homo sapiens GN=ACTG2 PE=1 SV=1 - [ACTH_HUMAN]|Actin, alpha skeletal muscle OS=Homo sapiens GN=ACTA1 PE=1 SV=1 - [ACTS_HUMAN]	ACTB;ACTG2;ACTA1	3	Shared	7	P60709;P63267;P68133	FALSE	LIMMA	0.078047438	-0.18679926	0.212380233	-0.052466464	-0.509406502	-0.774253199	-0.497043782	-0.76189048	0.665501377	0.400654679	0.921804249	0.656957551	0.784615484	0.514884924	0.539542714	0.878997719	0.874760521	0.623505885	0.638179407	0.914327209	-0.194258093	-0.194258093	-0.194258093	-0.194258093	0.276976342	-0.662917032	0.624117059	-0.15418203	0.784615484	0.514884924	0.539542714	0.878997719	0.874760521	0.623505885	0.638179407	0.914327209	-6.669161081	-6.473711826	-6.701177183	-6.889269544	FALSE
P02790	Hemopexin OS=Homo sapiens GN=HPX PE=1 SV=2 - [HEMO_HUMAN]	HPX	1	Unique	10	P02790	TRUE	LIMMA	-0.396443331	1.113314178	0.173716406	1.683473914	-0.80924587	0.700511638	-0.324794227	1.184963281	0.016359208	1.526116717	0.672227039	2.181984547	0.05889136	1.62E-05	0.475886815	7.52E-07	0.164235818	0.000476032	0.575511719	1.01E-05	3.795465778	3.795465778	3.795465778	3.795465778	-2.002149957	5.622548693	0.72648099	7.040278041	0.05889136	1.62E-05	0.475886815	7.52E-07	0.164235818	0.000476032	0.575511719	1.01E-05	-4.820608377	3.039099317	-6.630957216	5.976807948	FALSE
V9GYG9	Isoform of P02652, Apolipoprotein A-II (Fragment) OS=Homo sapiens GN=APOA2 PE=1 SV=1 - [V9GYG9_HUMAN]	APOA2	1	Unique	7	V9GYG9	TRUE	LIMMA	-0.233256243	0.478471	0.677226674	1.388953917	-0.808113735	-0.096386492	-0.016985558	0.694741685	0.341601249	1.053328492	1.371438906	2.083166149	0.407514606	0.097949999	0.055334721	0.000463824	0.57694081	0.186942919	0.107190313	0.002041455	2.865878561	2.865878561	2.865878561	2.865878561	-0.845923182	1.735214909	2.033759709	4.171127075	0.407514606	0.097949999	0.055334721	0.000463824	0.57694081	0.186942919	0.107190313	0.002041455	-6.345216132	-5.249169366	-4.948622191	-0.407619771	FALSE
P19652	Alpha-1-acid glycoprotein 2 OS=Homo sapiens GN=ORM2 PE=1 SV=2 - [A1AG2_HUMAN]	ORM2	1	Unique	2	P19652	TRUE	LIMMA	0.295160608	0.067485565	-1.814097504	-2.041772546	-0.254505516	-0.482180559	-2.477888012	-2.705563055	0.844826732	0.617151689	-1.150306995	-1.377982038	0.276082334	0.800573756	1.37E-05	2.84E-06	0.452215874	0.860508476	0.000117984	2.92E-05	5.313744469	5.313744469	5.313744469	5.313744469	1.119482398	0.255958622	-5.697540664	-6.412600252	0.276082334	0.800573756	1.37E-05	2.84E-06	0.452215874	0.860508476	0.000117984	2.92E-05	-6.080290507	-6.664606682	3.084681914	4.653161502	FALSE
P13645	Keratin, type I cytoskeletal 10 OS=Homo sapiens GN=KRT10 PE=1 SV=6 - [K1C10_HUMAN]	KRT10	1	Unique	6	P13645	FALSE	LIMMA	-0.059911422	0.392822492	-0.367776925	0.084956988	-0.795504325	-0.342770412	-1.256097245	-0.803363332	0.675681481	1.128415395	0.520543395	0.973277309	0.866860436	0.278660391	0.398211956	0.843958689	0.919440495	0.416381693	0.494194917	0.889318032	2.623798953	2.623798953	2.623798953	2.623798953	-0.169796973	1.113311412	-0.863123074	0.199382648	0.866860436	0.278660391	0.398211956	0.843958689	0.919440495	0.416381693	0.494194917	0.889318032	-6.69385774	-6.0768567	-6.521586375	-6.880979302	FALSE
B4E1Z4;P06681	Complement C2 OS=Homo sapiens GN=C2 PE=1 SV=2 - [CO2_HUMAN]|Uncharacterized protein OS=Homo sapiens PE=1 SV=1 - [B4E1Z4_HUMAN]	C2;Uncharacterized protein OS=Homo sapiens	2	Shared	7	B4E1Z4;P06681	FALSE	LIMMA	-0.210228467	0.63689515	-0.350374234	0.496749383	-0.725183001	0.121940616	-0.972246161	-0.125122544	0.304726067	1.151849684	0.271497694	1.118621311	0.404700246	0.01786427	0.253830453	0.111300849	0.575795532	0.053513134	0.35701805	0.180933792	4.120020905	4.120020905	4.120020905	4.120020905	-0.85109979	2.578439235	-1.174597452	1.665306703	0.404700246	0.01786427	0.253830453	0.111300849	0.575795532	0.053513134	0.35701805	0.180933792	-6.340832107	-3.734577413	-6.208448212	-5.552396818	FALSE
A0A087WWU8;F5H7S3;H0YL52;J3KN67;P06753;P06753-5;P07951;P09493-10;P67936	Isoform of P09493, Tropomyosin alpha-1 chain OS=Homo sapiens GN=TPM1 PE=1 SV=2 - [F5H7S3_HUMAN]|Isoform of P06753, Isoform 5 of Tropomyosin alpha-3 chain OS=Homo sapiens GN=TPM3 - [TPM3_HUMAN]|Isoform of P06753, Tropomyosin alpha-3 chain OS=Homo sapiens GN=TPM3 PE=1 SV=1 - [A0A087WWU8_HUMAN]|Isoform of P09493, Isoform 5 of Tropomyosin alpha-1 chain OS=Homo sapiens GN=TPM1 - [TPM1_HUMAN]|Isoform o…	TPM1;TPM3;TPM2;TPM4	4	Shared	5	A0A087WWU8;F5H7S3;H0YL52;J3KN67;P06753;P06753-5;P07951;P09493-10;P67936	TRUE	LIMMA	0.932505862	0.628867231	0.723754034	0.420115403	-0.027277956	-0.330916587	-0.435304821	-0.738943452	1.89228968	1.58865105	1.88281289	1.579174259	0.056243089	0.186977216	0.207650428	0.458588823	0.160402942	0.306263947	0.303272747	0.559824468	-0.692311465	-0.692311465	-0.692311465	-0.692311465	2.025517469	1.365977003	1.301797262	0.755650478	0.056243089	0.186977216	0.207650428	0.458588823	0.160402942	0.306263947	0.303272747	0.559824468	-4.780201708	-5.776476828	-6.056481643	-6.609095866	FALSE
P18206-2	Isoform of P18206, Isoform 1 of Vinculin OS=Homo sapiens GN=VCL - [VINC_HUMAN]	VCL	1	Unique	14	P18206-2	TRUE	LIMMA	0.626692789	1.310800206	-0.292494029	0.391613388	-0.3897474	0.294360016	-1.51997253	-0.835865114	1.643132979	2.327240396	0.934984473	1.619091889	0.213216469	0.014058109	0.624715178	0.513502607	0.374463996	0.044586258	0.707864659	0.612981894	-0.35657407	-0.35657407	-0.35657407	-0.35657407	1.285377564	2.688515336	-0.4967764	0.665122258	0.213216469	0.014058109	0.624715178	0.513502607	0.374463996	0.044586258	0.707864659	0.612981894	-5.88803396	-3.51267145	-6.774175952	-6.674270075	FALSE
P02766	Transthyretin OS=Homo sapiens GN=TTR PE=1 SV=1 - [TTHY_HUMAN]	TTR	1	Unique	5	P02766	TRUE	LIMMA	0.548301173	0.610085961	1.366389143	1.428173932	-0.207673068	-0.14588828	0.453455812	0.5152406	1.304275414	1.366060202	2.279322475	2.341107263	0.146020422	0.107891419	0.005350197	0.003874177	0.297091865	0.202923686	0.015878795	0.01182355	2.996500963	2.996500963	2.996500963	2.996500963	1.512063476	1.68244889	3.120277252	3.261368588	0.146020422	0.107891419	0.005350197	0.003874177	0.297091865	0.202923686	0.015878795	0.01182355	-5.589667036	-5.330434043	-2.782832357	-2.473467252	FALSE
P00450	Isoform of P00450, Ceruloplasmin OS=Homo sapiens GN=CP PE=1 SV=1 - [E9PFZ2_HUMAN]|Ceruloplasmin OS=Homo sapiens GN=CP PE=1 SV=1 - [CERU_HUMAN]	CP	1	Unique	5	P00450	TRUE	LIMMA	-0.263963235	0.302888759	-1.858823485	-1.291971491	-0.690852397	-0.124000403	-2.374345475	-1.807493481	0.162925928	0.729777922	-1.343301495	-0.776449501	0.21194502	0.154529139	2.84E-07	4.00E-05	0.373646942	0.265449508	4.46E-06	0.000259011	3.010953827	3.010953827	3.010953827	3.010953827	-1.289098664	1.479196509	-7.517073584	-5.22472674	0.21194502	0.154529139	2.84E-07	4.00E-05	0.373646942	0.265449508	4.46E-06	0.000259011	-5.883461397	-5.625372336	6.946286027	2.017729763	FALSE
D6RF35;P02774	Isoform of P02774, Vitamin D-binding protein OS=Homo sapiens GN=GC PE=1 SV=1 - [D6RF35_HUMAN]|Vitamin D-binding protein OS=Homo sapiens GN=GC PE=1 SV=1 - [VTDB_HUMAN]	GC	1	Unique	15	D6RF35;P02774	FALSE	LIMMA	0.501261536	0.185433499	0.553528468	0.237700431	0.133229464	-0.182598573	0.109083767	-0.20674427	0.869293608	0.55346557	0.997973169	0.682145132	0.010072393	0.305944893	0.017181198	0.277958343	0.054763348	0.44482325	0.040608548	0.369855	3.034372534	3.034372534	3.034372534	3.034372534	2.839465261	1.050413687	2.596450666	1.114987716	0.010072393	0.305944893	0.017181198	0.277958343	0.054763348	0.44482325	0.040608548	0.369855	-3.210606042	-6.143294334	-3.88424098	-6.274990157	TRUE
P02751-14	Isoform of P02751, Isoform 14 of Fibronectin OS=Homo sapiens GN=FN1 - [FINC_HUMAN]	FN1	1	Unique	11	P02751-14	FALSE	LIMMA	0.283779058	-0.790108326	0.072709009	-1.001178376	-0.254815599	-1.328702984	-0.57771132	-1.651598705	0.822373716	-0.251513669	0.723129338	-0.350758047	0.284945703	0.00615918	0.818068918	0.004368331	0.460899675	0.024410828	0.864853905	0.01314563	3.132478282	3.132478282	3.132478282	3.132478282	1.098439517	-3.058316611	0.233051533	-3.209040513	0.284945703	0.00615918	0.818068918	0.004368331	0.460899675	0.024410828	0.864853905	0.01314563	-6.103018595	-2.73832607	-6.873432352	-2.588711258	FALSE
P02749	Beta-2-glycoprotein 1 OS=Homo sapiens GN=APOH PE=1 SV=3 - [APOH_HUMAN]	APOH	1	Unique	5	P02749	FALSE	LIMMA	-0.968264522	0.43124749	-0.03695833	1.362553682	-1.4340223	-0.034510287	-0.599419028	0.800092984	-0.502506745	0.897005267	0.525502368	1.92501438	0.000316446	0.067744355	0.892398879	5.97E-05	0.005118517	0.140482685	0.917936526	0.000364174	3.852980837	3.852980837	3.852980837	3.852980837	-4.334028369	1.930297778	-0.136986575	5.050324527	0.000316446	0.067744355	0.892398879	5.97E-05	0.005118517	0.140482685	0.917936526	0.000364174	0.116000521	-4.93314228	-6.891868147	1.61949105	TRUE
P02763	Alpha-1-acid glycoprotein 1 OS=Homo sapiens GN=ORM1 PE=1 SV=1 - [A1AG1_HUMAN]	ORM1	1	Unique	5	P02763	TRUE	LIMMA	0.023547102	0.009641041	1.786840023	1.772933962	-0.417002676	-0.430908738	1.254821133	1.240915072	0.46409688	0.450190819	2.318858913	2.304952852	0.912376589	0.964058949	8.14E-07	9.12E-07	0.947814983	0.976094174	1.01E-05	1.16E-05	3.093163462	3.093163462	3.093163462	3.093163462	0.111429537	0.045623308	7.001909041	6.947416766	0.912376589	0.964058949	8.14E-07	9.12E-07	0.947814983	0.976094174	1.01E-05	1.16E-05	-6.702337181	-6.69734349	5.897420374	5.784325737	FALSE
A0A0D9SG88;P08603	Isoform of P08603, Complement factor H OS=Homo sapiens GN=CFH PE=1 SV=1 - [A0A0D9SG88_HUMAN]|Complement factor H OS=Homo sapiens GN=CFH PE=1 SV=4 - [CFAH_HUMAN]	CFH	1	Unique	6	A0A0D9SG88;P08603	TRUE	LIMMA	0.410025517	0.607689147	1.280003989	1.477667619	-0.021328294	0.176335336	0.759090378	0.956754008	0.841379328	1.039042958	1.8009176	1.99858123	0.061301258	0.008098695	5.05E-05	8.44E-06	0.16997335	0.030881787	0.000329306	7.00E-05	3.284885576	3.284885576	3.284885576	3.284885576	1.981687141	2.937011767	5.12275356	5.913830832	0.061301258	0.008098695	5.05E-05	8.44E-06	0.16997335	0.030881787	0.000329306	7.00E-05	-4.855736733	-2.996724636	1.785138695	3.565367079	FALSE
P09871	Complement C1s subcomponent OS=Homo sapiens GN=C1S PE=1 SV=1 - [C1S_HUMAN]	C1S	1	Unique	5	P09871	FALSE	LIMMA	0.251363718	0.179434808	-0.458649649	-0.530578558	-0.139197998	-0.211126907	-0.930301708	-1.002230617	0.641925433	0.569996523	0.013002411	-0.058926499	0.194581733	0.349498612	0.056045951	0.029343854	0.350200906	0.483174363	0.107601573	0.061046539	3.569821322	3.569821322	3.569821322	3.569821322	1.341747416	0.957800086	-2.027296058	-2.34523197	0.194581733	0.349498612	0.056045951	0.029343854	0.350200906	0.483174363	0.107601573	0.061046539	-5.817575692	-6.234790466	-4.959923871	-4.377756651	FALSE
C9JU00;P02679-2	Isoform of P02679, Fibrinogen gamma chain (Fragment) OS=Homo sapiens GN=FGG PE=1 SV=1 - [C9JU00_HUMAN]|Isoform of P02679, Isoform Gamma-A of Fibrinogen gamma chain OS=Homo sapiens GN=FGG - [FIBG_HUMAN]	FGG	1	Unique	8	C9JU00;P02679-2	FALSE	LIMMA	0.500035996	0.826615687	-0.59375914	-0.267179449	-0.065523399	0.261056292	-1.276742759	-0.950163068	1.065595391	1.392175083	0.089224478	0.41580417	0.080032574	0.006318117	0.084828105	0.42427921	0.201550983	0.024774678	0.151914695	0.522873617	3.895381145	3.895381145	3.895381145	3.895381145	1.843235785	3.047075866	-1.812415913	-0.81555003	0.080032574	0.006318117	0.084828105	0.42427921	0.201550983	0.024774678	0.151914695	0.522873617	-5.086918877	-2.762430924	-5.321607874	-6.561664437	FALSE
P07900	Heat shock protein HSP 90-alpha OS=Homo sapiens GN=HSP90AA1 PE=1 SV=5 - [HS90A_HUMAN]	HSP90AA1	1	Unique	3	P07900	TRUE	LIMMA	0.892369804	0.38136362	-2.155818078	-2.666824262	0.105216779	-0.405789405	-3.106403686	-3.61740987	1.679522829	1.168516645	-1.20523247	-1.716238654	0.028246016	0.324434779	0.000125946	9.76E-06	0.102095935	0.462355291	0.000708584	7.99E-05	-0.32847715	-0.32847715	-0.32847715	-0.32847715	2.36343435	1.010038524	-4.728013639	-5.848722399	0.028246016	0.324434779	0.000125946	9.76E-06	0.102095935	0.462355291	0.000708584	7.99E-05	-4.16370116	-6.184119129	0.878722976	3.421206609	TRUE
P07900;P08238;Q58FF6	Heat shock protein HSP 90-alpha OS=Homo sapiens GN=HSP90AA1 PE=1 SV=5 - [HS90A_HUMAN]|Heat shock protein HSP 90-beta OS=Homo sapiens GN=HSP90AB1 PE=1 SV=4 - [HS90B_HUMAN]|Putative heat shock protein HSP 90-beta 4 OS=Homo sapiens GN=HSP90AB4P PE=5 SV=1 - [H90B4_HUMAN]	HSP90AA1;HSP90AB1;HSP90AB4P	3	Shared	1	P07900;P08238;Q58FF6	TRUE	LIMMA	0.75141058	-1.02887196	-0.893927054	-2.674209594	-0.115102144	-1.895384683	-1.940349411	-3.720631951	1.617923303	-0.162359237	0.152495302	-1.627787237	0.085560879	0.022289251	0.089979229	3.16E-05	0.208112363	0.062429201	0.157768458	0.000212776	-0.726901135	-0.726901135	-0.726901135	-0.726901135	1.8078409	-2.475393427	-1.780954882	-5.327779943	0.085560879	0.022289251	0.089979229	3.16E-05	0.208112363	0.062429201	0.157768458	0.000212776	-5.144135704	-3.938114432	-5.372165052	2.251972327	FALSE
Q16610	Extracellular matrix protein 1 OS=Homo sapiens GN=ECM1 PE=1 SV=2 - [ECM1_HUMAN]	ECM1	1	Unique	1	Q16610	TRUE	LIMMA	0.885549581	1.798481096	1.442460206	2.355391721	-1.037781862	-0.124850347	-0.880202771	0.032728744	2.808881023	3.721812539	3.765123183	4.678054698	0.348476383	0.065277533	0.210035842	0.04714232	0.524335396	0.136437645	0.306065743	0.088924434	2.681677938	2.681677938	2.681677938	2.681677938	0.959879234	1.949438737	1.294718904	2.114145109	0.348476383	0.065277533	0.210035842	0.04714232	0.524335396	0.136437645	0.306065743	0.088924434	-6.24300968	-4.900875302	-6.065287472	-4.806127515	FALSE
J3KSV1;P00738	Haptoglobin OS=Homo sapiens GN=HP PE=1 SV=1 - [HPT_HUMAN]|Isoform of P00738, Haptoglobin (Fragment) OS=Homo sapiens GN=HP PE=1 SV=1 - [J3KSV1_HUMAN]	HP	1	Unique	7	J3KSV1;P00738	FALSE	LIMMA	0.003689703	-0.145568677	-0.610111921	-0.759370301	-0.493102653	-0.642361033	-1.210050749	-1.359309129	0.500482058	0.351223678	-0.010173093	-0.159431473	0.987798359	0.548103102	0.04657951	0.015671316	0.989327459	0.651604063	0.093884557	0.035576636	2.785161392	2.785161392	2.785161392	2.785161392	0.015483685	-0.610872925	-2.120119724	-2.638787896	0.987798359	0.548103102	0.04657951	0.015671316	0.989327459	0.651604063	0.093884557	0.035576636	-6.70863203	-6.507296284	-4.795395886	-3.798560169	FALSE
P10909-4	Isoform of P10909, Isoform 4 of Clusterin OS=Homo sapiens GN=CLU - [CLUS_HUMAN]	CLU	1	Unique	7	P10909-4	TRUE	LIMMA	-0.241123903	0.469854293	0.895774041	1.606752236	-0.696875806	0.014102389	0.345396686	1.056374881	0.214628001	0.925606196	1.446151396	2.157129591	0.283013773	0.043919124	0.00285947	5.77E-06	0.458922083	0.100537404	0.009788769	5.19E-05	4.073715877	4.073715877	4.073715877	4.073715877	-1.102985033	2.149277805	3.393092987	6.086199751	0.283013773	0.043919124	0.00285947	5.77E-06	0.458922083	0.100537404	0.009788769	5.19E-05	-6.098141334	-4.551580704	-2.18098401	3.944682402	FALSE
K7EK07;Q5TEC6	Isoform of P84243, Histone H3 (Fragment) OS=Homo sapiens GN=H3F3B PE=1 SV=1 - [K7EK07_HUMAN]|Histone H3 OS=Homo sapiens GN=HIST2H3PS2 PE=1 SV=1 - [Q5TEC6_HUMAN]	H3F3B;HIST2H3PS2	2	Shared	2	K7EK07;Q5TEC6	TRUE	LIMMA	-0.391347191	-0.940251246	-2.372445357	-2.921349412	-1.505930793	-2.054834848	-3.718444289	-4.267348344	0.723236411	0.174332356	-1.026446425	-1.57535048	0.47258838	0.093786451	0.001485866	0.00020241	0.64371512	0.181133832	0.005621961	0.001056121	-0.767440785	-0.767440785	-0.767440785	-0.767440785	-0.731993825	-1.758689271	-3.674593894	-4.524771321	0.47258838	0.093786451	0.001485866	0.00020241	0.64371512	0.181133832	0.005621961	0.001056121	-6.435343271	-5.212422518	-1.546511778	0.409527182	FALSE
P62805	Histone H4 OS=Homo sapiens GN=HIST1H4A PE=1 SV=2 - [H4_HUMAN]	HIST1H4A	1	Unique	5	P62805	TRUE	LIMMA	0.16458094	-1.640627509	-1.119068054	-2.924276504	-0.400299819	-2.205508268	-1.801232136	-3.606440585	0.7294617	-1.075746749	-0.436903973	-2.242112422	0.550354444	6.18E-06	0.002686864	1.87E-08	0.723738466	0.000333261	0.009346242	5.27E-07	-1.161191625	-1.161191625	-1.161191625	-1.161191625	0.607408133	-6.054956852	-3.419995194	-8.936910986	0.550354444	6.18E-06	0.002686864	1.87E-08	0.723738466	0.000333261	0.009346242	5.27E-07	-6.51971596	3.985776611	-2.120864979	9.644823116	FALSE
P11142;P54652	Heat shock cognate 71 kDa protein OS=Homo sapiens GN=HSPA8 PE=1 SV=1 - [HSP7C_HUMAN]|Heat shock-related 70 kDa protein 2 OS=Homo sapiens GN=HSPA2 PE=1 SV=1 - [HSP72_HUMAN]	HSPA8;HSPA2	2	Shared	5	P11142;P54652	FALSE	LIMMA	-0.014966395	-0.136354963	-0.538896284	-0.660284852	-0.536655659	-0.658044227	-1.168901239	-1.290289807	0.506722869	0.385334301	0.091108671	-0.030279897	0.952896455	0.591793803	0.089589795	0.040850771	0.970903947	0.68745472	0.157512492	0.079850298	-0.002113079	-0.002113079	-0.002113079	-0.002113079	-0.059808532	-0.544900111	-1.783278073	-2.184968673	0.952896455	0.591793803	0.089589795	0.040850771	0.970903947	0.68745472	0.157512492	0.079850298	-6.706906407	-6.546060913	-5.368453614	-4.677699737	FALSE
P10643	Complement component C7 OS=Homo sapiens GN=C7 PE=1 SV=2 - [CO7_HUMAN]	C7	1	Unique	4	P10643	TRUE	LIMMA	-0.586925499	-0.084512426	2.514217497	3.01663057	-0.975792371	-0.473379299	2.044612172	2.547025245	-0.198058626	0.304354447	2.983822823	3.486235895	0.005038743	0.655323053	4.36E-10	1.68E-11	0.032600664	0.742546437	2.01E-08	9.04E-10	2.306333645	2.306333645	2.306333645	2.306333645	-3.146587956	-0.453082686	11.16163142	13.39204686	0.005038743	0.655323053	4.36E-10	1.68E-11	0.032600664	0.742546437	2.01E-08	9.04E-10	-2.556740907	-6.59284024	13.33554173	16.46814238	TRUE
P02743	Serum amyloid P-component OS=Homo sapiens GN=APCS PE=1 SV=2 - [SAMP_HUMAN]	APCS	1	Unique	3	P02743	TRUE	LIMMA	-0.669391194	0.392168772	1.281961688	2.343521654	-1.249647525	-0.188087559	0.581229684	1.64278965	-0.089134863	0.972425103	1.982693693	3.044253659	0.025879335	0.174058205	0.001072341	8.66E-07	0.098493704	0.290996534	0.004309347	1.12E-05	3.188225003	3.188225003	3.188225003	3.188225003	-2.405015906	1.408999914	3.814002195	6.972280698	0.025879335	0.174058205	0.001072341	8.66E-07	0.098493704	0.290996534	0.004309347	1.12E-05	-4.084030161	-5.720214293	-1.228661451	5.835979414	TRUE
M0R0Q9;P01024	Isoform of P01024, Complement C3 (Fragment) OS=Homo sapiens GN=C3 PE=1 SV=1 - [M0R0Q9_HUMAN]|Complement C3 OS=Homo sapiens GN=C3 PE=1 SV=2 - [CO3_HUMAN]	C3	1	Unique	5	M0R0Q9;P01024	FALSE	LIMMA	0.214682524	-0.183113883	-0.143342013	-0.541138419	-0.301167443	-0.698963849	-0.766295287	-1.164091693	0.73053249	0.332736084	0.479611261	0.081814855	0.395800945	0.467798065	0.636593945	0.085059446	0.572340825	0.589990931	0.713823713	0.145207023	2.689148785	2.689148785	2.689148785	2.689148785	0.86762315	-0.740040879	-0.479706796	-1.810967855	0.395800945	0.467798065	0.636593945	0.085059446	0.572340825	0.589990931	0.713823713	0.145207023	-6.326672464	-6.419131229	-6.782734094	-5.32394885	FALSE
P19827	Inter-alpha-trypsin inhibitor heavy chain H1 OS=Homo sapiens GN=ITIH1 PE=1 SV=3 - [ITIH1_HUMAN]	ITIH1	1	Unique	9	P19827	FALSE	LIMMA	0.150865756	-0.291390331	-0.798641474	-1.240897561	-0.216928441	-0.659184529	-1.242798911	-1.685054999	0.518659954	0.076403866	-0.354484036	-0.796740124	0.40250558	0.114074198	0.001249695	1.03E-05	0.575795532	0.212086225	0.004900321	8.25E-05	2.924354079	2.924354079	2.924354079	2.924354079	0.855152653	-1.651688366	-3.748631637	-5.824475701	0.40250558	0.114074198	0.001249695	1.03E-05	0.575795532	0.212086225	0.004900321	8.25E-05	-6.33738242	-5.376939769	-1.377950777	3.367400433	FALSE
Q14624;Q14624-2	Inter-alpha-trypsin inhibitor heavy chain H4 OS=Homo sapiens GN=ITIH4 PE=1 SV=4 - [ITIH4_HUMAN]|Isoform of Q14624, Isoform 2 of Inter-alpha-trypsin inhibitor heavy chain H4 OS=Homo sapiens GN=ITIH4 - [ITIH4_HUMAN]	ITIH4	1	Unique	8	Q14624;Q14624-2	TRUE	LIMMA	-0.066602789	0.059897869	1.418600693	1.545101351	-0.539118735	-0.412618078	0.847978662	0.974479319	0.405913158	0.532413815	1.989222725	2.115723382	0.771869337	0.794249716	4.40E-05	1.54E-05	0.867012953	0.856465944	0.00029338	0.000118526	3.094637191	3.094637191	3.094637191	3.094637191	-0.293855477	0.26427297	5.182860005	5.645030368	0.771869337	0.794249716	4.40E-05	1.54E-05	0.867012953	0.856465944	0.00029338	0.000118526	-6.664198906	-6.66237822	1.922328245	2.967233102	FALSE
P29622	Kallistatin OS=Homo sapiens GN=SERPINA4 PE=1 SV=3 - [KAIN_HUMAN]	SERPINA4	1	Unique	2	P29622	TRUE	LIMMA	0.423886904	0.328966118	1.409058466	1.31413768	-0.01029124	-0.105212026	0.88473412	0.789813334	0.858065049	0.763144262	1.933382812	1.838462026	0.055160575	0.129750833	1.69E-05	3.99E-05	0.159962536	0.232545123	0.000140446	0.000259011	2.213789594	2.213789594	2.213789594	2.213789594	2.035353684	1.579577934	5.60256412	5.225149128	0.055160575	0.129750833	1.69E-05	3.99E-05	0.159962536	0.232545123	0.000140446	0.000259011	-4.763101031	-5.483388929	2.872045014	2.018691578	FALSE
P40926	Malate dehydrogenase, mitochondrial OS=Homo sapiens GN=MDH2 PE=1 SV=3 - [MDHM_HUMAN]	MDH2	1	Unique	5	P40926	FALSE	LIMMA	-0.362688639	-0.286809348	-0.578892023	-0.503012732	-0.80698263	-0.731103339	-1.115432518	-1.039553227	0.081605351	0.157484642	-0.042351529	0.033527762	0.104140305	0.193292892	0.035807062	0.064639476	0.234769259	0.314222364	0.075218081	0.11600935	-1.124155983	-1.124155983	-1.124155983	-1.124155983	-1.701850313	-1.345800575	-2.249328604	-1.954493897	0.104140305	0.193292892	0.035807062	0.064639476	0.234769259	0.314222364	0.075218081	0.11600935	-5.310645203	-5.802364861	-4.558755041	-5.085561997	FALSE
P63104	14-3-3 protein zeta/delta OS=Homo sapiens GN=YWHAZ PE=1 SV=1 - [1433Z_HUMAN]	YWHAZ	1	Unique	5	P63104	FALSE	LIMMA	0.033054911	-0.030012296	-0.418639814	-0.481707021	-0.662061225	-0.725128432	-1.258079381	-1.321146588	0.728171047	0.66510384	0.420799754	0.357732547	0.92200755	0.929165193	0.310775572	0.245434419	0.952536855	0.952725642	0.422419737	0.337146643	0.137424821	0.137424821	0.137424821	0.137424821	0.099137159	-0.090011851	-1.039702141	-1.196331081	0.92200755	0.929165193	0.310775572	0.245434419	0.952536855	0.952725642	0.422419737	0.337146643	-6.703674926	-6.694231859	-6.354638919	-6.18343581	FALSE
A0A087WV47;A0A087WXL8;A0A087WYC5;P01861	Isoform of P01857, Ig gamma-1 chain C region OS=Homo sapiens GN=IGHG1 PE=1 SV=1 - [A0A087WV47_HUMAN]|Isoform of P01857, Ig gamma-1 chain C region OS=Homo sapiens GN=IGHG1 PE=1 SV=1 - [A0A087WYC5_HUMAN]|Isoform of P01857, Ig gamma-1 chain C region OS=Homo sapiens GN=IGHG1 PE=1 SV=1 - [A0A087WYE1_HUMAN]|Isoform of P01857, Ig gamma-1 chain C region OS=Homo sapiens GN=IGHG1 PE=1 SV=1 - [A0A087X079_HU…	IGHG1;IGHG3;IGHG4	3	Shared	1	A0A087WV47;A0A087WXL8;A0A087WYC5;P01861	TRUE	LIMMA	-0.181626072	1.486789022	3.786281216	5.45469631	-2.018513163	-0.350098069	1.568010592	3.236425686	1.655261019	3.323676113	6.00455184	7.672966934	0.838750192	0.106918326	0.001948289	5.01E-05	0.902274161	0.201861256	0.007162177	0.000317624	2.553766078	2.553766078	2.553766078	2.553766078	-0.206135872	1.687425973	3.558411628	5.126416574	0.838750192	0.106918326	0.001948289	5.01E-05	0.902274161	0.201861256	0.007162177	0.000317624	-6.68680603	-5.322848775	-1.809727328	1.793506672	FALSE
P68871	Hemoglobin subunit beta OS=Homo sapiens GN=HBB PE=1 SV=2 - [HBB_HUMAN]	HBB	1	Unique	8	P68871	TRUE	LIMMA	-0.95547483	-1.283300481	-0.319289679	-0.64711533	-1.695274216	-2.023099866	-1.212689852	-1.540515503	-0.215675445	-0.543501095	0.574110494	0.246284843	0.013934488	0.001702183	0.464819425	0.146528446	0.066291278	0.009746125	0.564236713	0.224653802	2.255235261	2.255235261	2.255235261	2.255235261	-2.692545994	-3.616364827	-0.745069343	-1.51005756	0.013934488	0.001702183	0.464819425	0.146528446	0.066291278	0.009746125	0.564236713	0.224653802	-3.513646066	-1.509320446	-6.617120104	-5.779755492	TRUE
P10809	60 kDa heat shock protein, mitochondrial OS=Homo sapiens GN=HSPD1 PE=1 SV=2 - [CH60_HUMAN]	HSPD1	1	Unique	13	P10809	FALSE	LIMMA	0.288238397	-1.163221675	0.413571655	-1.037888417	-0.159250533	-1.610710605	-0.126827127	-1.5782872	0.735727327	-0.715732745	0.953970437	-0.497489635	0.194230577	2.56E-05	0.126144555	0.000686733	0.350200906	0.000614327	0.207146008	0.002794441	-0.539230267	-0.539230267	-0.539230267	-0.539230267	1.342849631	-5.419235647	1.5954906	-4.004000743	0.194230577	2.56E-05	0.126144555	0.000686733	0.350200906	0.000614327	0.207146008	0.002794441	-5.816172782	2.586995317	-5.656771807	-0.792774232	FALSE
P20742	Pregnancy zone protein OS=Homo sapiens GN=PZP PE=1 SV=4 - [PZP_HUMAN]	PZP	1	Unique	2	P20742	TRUE	LIMMA	-0.304592458	-0.353335133	-2.189747022	-2.238489697	-1.869938125	-1.918680799	-4.080097455	-4.12884013	1.260753208	1.212010534	-0.299396589	-0.348139263	0.689258164	0.642986336	0.02534146	0.022608927	0.822786037	0.733707512	0.056343384	0.048922995	1.05813955	1.05813955	1.05813955	1.05813955	-0.40566425	-0.470581027	-2.414957371	-2.468713116	0.689258164	0.642986336	0.02534146	0.022608927	0.822786037	0.733707512	0.056343384	0.048922995	-6.624007256	-6.584573567	-4.243484633	-4.138503732	FALSE
P35579;P35749-4	Myosin-9 OS=Homo sapiens GN=MYH9 PE=1 SV=4 - [MYH9_HUMAN]|Isoform of P35749, Isoform 4 of Myosin-11 OS=Homo sapiens GN=MYH11 - [MYH11_HUMAN]	MYH9;MYH11	2	Shared	4	P35579;P35749-4	TRUE	LIMMA	0.604641623	2.015684316	-0.794907161	0.616135531	-0.131634938	1.279407755	-1.684053083	-0.27301039	1.340918183	2.751960876	0.09423876	1.505281453	0.102214467	1.34E-05	0.076964882	0.163906391	0.233684665	0.000412145	0.139877187	0.246049733	-1.382212566	-1.382212566	-1.382212566	-1.382212566	1.712043958	5.70741415	-1.863808186	1.444644737	0.102214467	1.34E-05	0.076964882	0.163906391	0.233684665	0.000412145	0.139877187	0.246049733	-5.294952965	3.226556337	-5.237664839	-5.870273853	FALSE
A0A075B6K9	Isoform of P0CG05, Ig lambda-2 chain C regions (Fragment) OS=Homo sapiens GN=IGLC2 PE=4 SV=1 - [A0A075B6K9_HUMAN]	IGLC2	1	Unique	1	A0A075B6K9	TRUE	LIMMA	0.432270626	1.346748331	-0.316971302	0.597506403	-0.440812935	0.47366477	-1.371328767	-0.456851061	1.305354187	2.219831893	0.737386163	1.651863868	0.314197582	0.004301243	0.53785363	0.251163256	0.489845387	0.019192442	0.638083081	0.344285226	2.184481346	2.184481346	2.184481346	2.184481346	1.032185514	3.215795926	-0.626743607	1.181442345	0.314197582	0.004301243	0.53785363	0.251163256	0.489845387	0.019192442	0.638083081	0.344285226	-6.172069717	-2.397499136	-6.699502947	-6.200613666	FALSE
Q15942	Zyxin OS=Homo sapiens GN=ZYX PE=1 SV=1 - [ZYX_HUMAN]	ZYX	1	Unique	4	Q15942	TRUE	LIMMA	0.867931843	1.546454094	-1.848634528	-1.170112277	-0.064156444	0.614365808	-2.97424757	-2.295725318	1.80002013	2.478542381	-0.723021487	-0.044499235	0.066320115	0.002455205	0.002662738	0.042354264	0.176927332	0.012607283	0.009312386	0.082045535	-1.280659551	-1.280659551	-1.280659551	-1.280659551	1.941272122	3.458898582	-3.423889893	-2.167186395	0.066320115	0.002455205	0.002662738	0.042354264	0.176927332	0.012607283	0.009312386	0.082045535	-4.924404091	-1.861526294	-2.112151305	-4.710192079	FALSE
P80723	Brain acid soluble protein 1 OS=Homo sapiens GN=BASP1 PE=1 SV=2 - [BASP1_HUMAN]	BASP1	1	Unique	4	P80723	FALSE	LIMMA	1.220442464	0.309136079	1.149926848	0.238620463	0.756892626	-0.154413759	0.590132513	-0.321173872	1.683992301	0.772685916	1.709721183	0.798414798	2.19E-05	0.179580268	0.000357094	0.384654719	0.001110693	0.296412741	0.001686422	0.478599237	0.336718985	0.336718985	0.336718985	0.336718985	5.488816632	1.390308269	4.282521583	0.888662861	2.19E-05	0.179580268	0.000357094	0.384654719	0.001110693	0.296412741	0.001686422	0.478599237	2.736560695	-5.744834318	-0.150369505	-6.499200671	TRUE
P05090	Apolipoprotein D OS=Homo sapiens GN=APOD PE=1 SV=1 - [APOD_HUMAN]	APOD	1	Unique	6	P05090	TRUE	LIMMA	1.293626779	1.079093495	-1.610645396	-1.825178679	0.72607623	0.511542947	-2.296033581	-2.510566864	1.861177327	1.646644044	-0.92525721	-1.139790494	0.000119149	0.000754681	8.46E-05	1.90E-05	0.002409035	0.0053657	0.000506962	0.000141224	3.034974968	3.034974968	3.034974968	3.034974968	4.75184532	3.963805836	-4.89915486	-5.551708042	0.000119149	0.000754681	8.46E-05	1.90E-05	0.002409035	0.0053657	0.000506962	0.000141224	1.071929131	-0.722628353	1.272714346	2.757816048	TRUE
P47914	60S ribosomal protein L29 OS=Homo sapiens GN=RPL29 PE=1 SV=2 - [RL29_HUMAN]	RPL29	1	Unique	1	P47914	TRUE	LIMMA	0.79216457	-0.328573075	0.534879958	-0.585857687	-0.023296988	-1.144034633	-0.449891739	-1.570629384	1.607626128	0.486888483	1.519651655	0.39891401	0.056277385	0.410742755	0.270765222	0.229105024	0.160402942	0.536686942	0.377554093	0.320846213	-1.766303241	-1.766303241	-1.766303241	-1.766303241	2.025208623	-0.840013615	1.132344598	-1.240264806	0.056277385	0.410742755	0.270765222	0.229105024	0.160402942	0.536686942	0.377554093	0.320846213	-4.78073777	-6.339966742	-6.255928725	-6.131665867	FALSE
P01593;P01594;P01600;P01607;P01608	Ig kappa chain V-I region AG OS=Homo sapiens PE=1 SV=1 - [KV101_HUMAN]|Ig kappa chain V-I region AU OS=Homo sapiens PE=1 SV=1 - [KV102_HUMAN]|Ig kappa chain V-I region Hau OS=Homo sapiens PE=1 SV=1 - [KV108_HUMAN]|Ig kappa chain V-I region Rei OS=Homo sapiens PE=1 SV=1 - [KV115_HUMAN]|Ig kappa chain V-I region Roy OS=Homo sapiens PE=1 SV=1 - [KV116_HUMAN]	Ig kappa chain V-I region AG OS=Homo sapiens;Ig kappa chain V-I region AU OS=Homo sapiens;Ig kappa chain V-I region Hau OS=Homo sapiens;Ig kappa chain V-I region Rei OS=Homo sapiens;Ig kappa chain V-I region Roy OS=Homo sapiens	5	Shared	1	P01593;P01594;P01600;P01607;P01608	TRUE	LIMMA	-0.989928592	-1.752988616	3.345171576	2.582111551	-2.038615128	-2.801675152	2.078751583	1.315691558	0.058757945	-0.70430208	4.611591569	3.848531544	0.062966863	0.002311395	2.10E-05	0.000384832	0.16997335	0.012032038	0.000163853	0.001753427	1.168823498	1.168823498	1.168823498	1.168823498	-1.967958888	-3.484907455	5.506789627	4.250647473	0.062966863	0.002311395	2.10E-05	0.000384832	0.16997335	0.012032038	0.000163853	0.001753427	-4.879168641	-1.803592032	2.656715808	-0.224007071	FALSE
P01597	Ig kappa chain V-I region DEE OS=Homo sapiens PE=1 SV=1 - [KV105_HUMAN]	Ig kappa chain V-I region DEE OS=Homo sapiens	1	Unique	1	P01597	TRUE	LIMMA	-0.534926651	-1.647867011	1.91333195	0.80039159	-1.84523237	-2.958172731	0.330974112	-0.781966248	0.775379068	-0.337561292	3.495689788	2.382749427	0.40470135	0.016259787	0.020224615	0.304106392	0.575795532	0.050335321	0.047069517	0.398243901	1.502786843	1.502786843	1.502786843	1.502786843	-0.851097755	-2.621847148	2.520829468	1.054522037	0.40470135	0.016259787	0.020224615	0.304106392	0.575795532	0.050335321	0.047069517	0.398243901	-6.340833835	-3.647601531	-4.035560162	-6.33935272	FALSE
A0A087WYJ9;A0A087X2C0	Isoform of P01871, Ig mu chain C region OS=Homo sapiens GN=IGHM PE=1 SV=1 - [A0A087WYJ9_HUMAN]|Isoform of P01871, Ig mu chain C region OS=Homo sapiens GN=IGHM PE=1 SV=1 - [A0A087X2C0_HUMAN]|Ig mu heavy chain disease protein OS=Homo sapiens PE=1 SV=1 - [MUCB_HUMAN]	IGHM;Ig mu heavy chain disease protein OS=Homo sapiens	2	Shared	9	A0A087WYJ9;A0A087X2C0	TRUE	LIMMA	-0.024574141	0.234075577	1.38939736	1.648047078	-0.60482342	-0.346173701	0.688673872	0.947323591	0.555675137	0.814324855	2.090120848	2.348770566	0.930514871	0.410199258	0.000506448	8.38E-05	0.95375406	0.536686942	0.002273347	0.00048428	2.691635246	2.691635246	2.691635246	2.691635246	-0.088292047	0.841006475	4.133687487	4.90321328	0.930514871	0.410199258	0.000506448	8.38E-05	0.95375406	0.536686942	0.002273347	0.00048428	-6.704725603	-6.339133546	-0.49400302	1.282040882	FALSE
Q9NU22	Midasin OS=Homo sapiens GN=MDN1 PE=1 SV=2 - [MDN1_HUMAN]	MDN1	1	Unique	1	Q9NU22	FALSE	LIMMA	0.358235169	-1.106777143	0.966967965	-0.498044347	-0.263179239	-1.728191552	0.216532441	-1.248479872	0.979649578	-0.485362734	1.71740349	0.252391178	0.243341877	0.001357992	0.014126107	0.181594076	0.412152342	0.008060741	0.034751296	0.267634093	1.064315114	1.064315114	1.064315114	1.064315114	1.201834722	-3.713100536	2.68631259	-1.383606125	0.243341877	0.001357992	0.014126107	0.181594076	0.412152342	0.008060741	0.034751296	0.267634093	-5.987718073	-1.291414491	-3.701592867	-5.951798438	FALSE
P02656	Apolipoprotein C-III OS=Homo sapiens GN=APOC3 PE=1 SV=1 - [APOC3_HUMAN]	APOC3	1	Unique	3	P02656	TRUE	LIMMA	0.13732703	-0.71059629	3.63301436	2.78509104	-0.535445752	-1.383369072	2.820557185	1.972633865	0.810099811	-0.037823509	4.445471536	3.597548216	0.674943213	0.039458535	9.37E-09	6.04E-07	0.813199737	0.093515283	2.53E-07	8.62E-06	2.688519739	2.688519739	2.688519739	2.688519739	0.425544968	-2.201974923	9.322330198	7.146555377	0.674943213	0.039458535	9.37E-09	6.04E-07	0.813199737	0.093515283	2.53E-07	8.62E-06	-6.615535468	-4.455900094	10.32950969	6.19564221	FALSE
Q96PD5	N-acetylmuramoyl-L-alanine amidase OS=Homo sapiens GN=PGLYRP2 PE=1 SV=1 - [PGRP2_HUMAN]	PGLYRP2	1	Unique	2	Q96PD5	TRUE	LIMMA	-0.229739157	0.029449166	-2.056842498	-1.797654174	-0.717205828	-0.458017504	-2.645519396	-2.386331073	0.257727514	0.516915837	-1.468165599	-1.208977276	0.337470171	0.901020651	4.55E-07	3.13E-06	0.512542725	0.934231348	6.14E-06	3.16E-05	3.781452758	3.781452758	3.781452758	3.781452758	-0.982534801	0.125946448	-7.284200472	-6.366298537	0.337470171	0.901020651	4.55E-07	3.13E-06	0.512542725	0.934231348	6.14E-06	3.16E-05	-6.221284195	-6.69022248	6.476738696	4.553468635	FALSE
Q9Y490	Talin-1 OS=Homo sapiens GN=TLN1 PE=1 SV=3 - [TLN1_HUMAN]	TLN1	1	Unique	29	Q9Y490	TRUE	LIMMA	0.683549375	1.410078687	-0.70045267	0.026076641	-0.09675697	0.629772341	-1.642770057	-0.916240746	1.463855721	2.190385032	0.241864717	0.968394028	0.082643878	0.00119613	0.136761551	0.954561747	0.204086218	0.007587214	0.222323426	0.960741446	-0.4911206	-0.4911206	-0.4911206	-0.4911206	1.826259962	3.767350746	-1.549670753	0.057691561	0.082643878	0.00119613	0.136761551	0.954561747	0.204086218	0.007587214	0.222323426	0.960741446	-5.11445929	-1.168781309	-5.723391111	-6.899884314	FALSE
F8W1R7	Isoform of P60660, Myosin light polypeptide 6 OS=Homo sapiens GN=MYL6 PE=1 SV=1 - [F8W1R7_HUMAN]	MYL6	1	Unique	4	F8W1R7	TRUE	LIMMA	1.11170871	1.822412264	-0.287047055	0.4236565	0.082815695	0.79351925	-1.529563899	-0.818860344	2.140601724	2.851305279	0.955469788	1.666173343	0.035568674	0.001424596	0.635254242	0.485321082	0.121120696	0.008303724	0.71355815	0.58692101	-0.936904285	-0.936904285	-0.936904285	-0.936904285	2.25257176	3.69261693	-0.481624595	0.710836033	0.035568674	0.001424596	0.635254242	0.485321082	0.121120696	0.008303724	0.71355815	0.58692101	-4.372246024	-1.33764128	-6.781787145	-6.64234618	TRUE
A0A087WV47;A0A087WXL8;A0A087WYC5	Isoform of P01857, Ig gamma-1 chain C region OS=Homo sapiens GN=IGHG1 PE=1 SV=1 - [A0A087WV47_HUMAN]|Isoform of P01857, Ig gamma-1 chain C region OS=Homo sapiens GN=IGHG1 PE=1 SV=1 - [A0A087WYC5_HUMAN]|Isoform of P01857, Ig gamma-1 chain C region OS=Homo sapiens GN=IGHG1 PE=1 SV=1 - [A0A087WYE1_HUMAN]|Isoform of P01857, Ig gamma-1 chain C region OS=Homo sapiens GN=IGHG1 PE=1 SV=1 - [A0A087X079_HU…	IGHG1;IGHG3	2	Shared	2	A0A087WV47;A0A087WXL8;A0A087WYC5	TRUE	LIMMA	-1.268644371	0.719547098	-3.518402121	-1.530210652	-2.273250786	-0.285059317	-4.73158986	-2.743398391	-0.264037957	1.724153512	-2.305214381	-0.317022912	0.015880347	0.150852709	6.30E-06	0.015989751	0.070859203	0.263554127	6.18E-05	0.036049177	4.155291298	4.155291298	4.155291298	4.155291298	-2.632702562	1.493210809	-6.046099737	-2.629547704	0.015880347	0.150852709	6.30E-06	0.015989751	0.070859203	0.263554127	6.18E-05	0.036049177	-3.634974295	-5.605993906	3.85674733	-3.817317506	TRUE
P01876	Ig alpha-1 chain C region OS=Homo sapiens GN=IGHA1 PE=1 SV=2 - [IGHA1_HUMAN]	IGHA1	1	Unique	1	P01876	TRUE	LIMMA	2.341081615	0.645984608	-2.853335924	-4.54843293	1.221995996	-0.47310101	-4.204771603	-5.899868609	3.460167233	1.765070227	-1.501900245	-3.196997251	0.000296874	0.242742195	0.000270048	7.90E-07	0.004925065	0.372166351	0.00134401	1.04E-05	1.314068474	1.314068474	1.314068474	1.314068474	4.361251036	1.20341855	-4.401648614	-7.016560278	0.000296874	0.242742195	0.000270048	7.90E-07	0.004925065	0.372166351	0.00134401	1.04E-05	0.178353514	-5.975776641	0.124956057	5.927758468	TRUE
P01717	Ig lambda chain V-IV region Hil OS=Homo sapiens PE=1 SV=1 - [LV403_HUMAN]	Ig lambda chain V-IV region Hil OS=Homo sapiens	1	Unique	2	P01717	TRUE	LIMMA	-0.629043129	1.159080668	-1.940993206	-0.152869409	-1.08379168	0.704332117	-2.490158889	-0.702035092	-0.174294577	1.61382922	-1.391827524	0.396296273	0.009123817	3.26E-05	3.83E-07	0.568116281	0.051781662	0.000680375	5.64E-06	0.661099342	3.150545369	3.150545369	3.150545369	3.150545369	-2.883811998	5.313738573	-7.368489533	-0.580330028	0.009123817	3.26E-05	3.83E-07	0.568116281	0.051781662	0.000680375	5.64E-06	0.661099342	-3.117793169	2.350844212	6.647569102	-6.728089673	TRUE
P00558	Phosphoglycerate kinase 1 OS=Homo sapiens GN=PGK1 PE=1 SV=3 - [PGK1_HUMAN]	PGK1	1	Unique	12	P00558	FALSE	LIMMA	-0.246701627	-0.254682261	0.372155963	0.364175329	-0.758910804	-0.766891438	-0.246400602	-0.254381236	0.26550755	0.257526916	0.990712529	0.982731894	0.327213085	0.312186821	0.224065352	0.233795376	0.500489045	0.449854951	0.321980667	0.326003466	-0.211692726	-0.211692726	-0.211692726	-0.211692726	-1.004112802	-1.036595186	1.254305732	1.227407991	0.327213085	0.312186821	0.224065352	0.233795376	0.500489045	0.449854951	0.321980667	0.326003466	-6.200164919	-6.157428427	-6.114782849	-6.146982171	FALSE
P04275	von Willebrand factor OS=Homo sapiens GN=VWF PE=1 SV=4 - [VWF_HUMAN]	VWF	1	Unique	5	P04275	TRUE	LIMMA	0.482498628	0.165036348	-0.942033273	-1.259495553	-0.119340652	-0.436802931	-1.668829385	-1.986291664	1.084337907	0.766875628	-0.215237162	-0.532699441	0.110083986	0.573848437	0.013643694	0.00171646	0.245068113	0.668972863	0.033951808	0.005970698	3.815948116	3.815948116	3.815948116	3.815948116	1.671373065	0.571685165	-2.702162693	-3.612783104	0.110083986	0.573848437	0.013643694	0.00171646	0.245068113	0.668972863	0.033951808	0.005970698	-5.357144265	-6.530838613	-3.669072878	-1.68675836	FALSE
A0A075B6R2;A0A0C4DH40;P06331	Ig heavy chain V-II region ARH-77 OS=Homo sapiens PE=4 SV=1 - [HV209_HUMAN]|Protein IGHV4-4 (Fragment) OS=Homo sapiens GN=IGHV4-4 PE=4 SV=2 - [A0A075B6R2_HUMAN]|Protein IGHV4-59 (Fragment) OS=Homo sapiens GN=IGHV4-59 PE=1 SV=1 - [A0A0C4DH40_HUMAN]	Ig heavy chain V-II region ARH-77 OS=Homo sapiens;IGHV4-4;IGHV4-59	3	Shared	1	A0A075B6R2;A0A0C4DH40;P06331	TRUE	LIMMA	-0.571911063	-0.238546071	-2.032674969	-1.699309977	-1.250591457	-0.917226465	-2.852266325	-2.518901333	0.106769331	0.440134324	-1.213083613	-0.87971862	0.094116711	0.472127961	4.53E-05	0.000325135	0.223053159	0.593139399	0.000298776	0.001581672	2.995142983	2.995142983	2.995142983	2.995142983	-1.75679481	-0.732765155	-5.170450867	-4.322480906	0.094116711	0.472127961	4.53E-05	0.000325135	0.223053159	0.593139399	0.000298776	0.001581672	-5.225245484	-6.424523694	1.894026466	-0.058030322	FALSE
P01859;P01861	Ig gamma-2 chain C region OS=Homo sapiens GN=IGHG2 PE=1 SV=2 - [IGHG2_HUMAN]|Ig gamma-4 chain C region OS=Homo sapiens GN=IGHG4 PE=1 SV=1 - [IGHG4_HUMAN]	IGHG2;IGHG4	2	Shared	1	P01859;P01861	TRUE	LIMMA	-0.015158657	0.777115097	-4.894628139	-4.102354386	-1.113455728	-0.321181975	-6.220959051	-5.428685298	1.083138415	1.875412168	-3.568297227	-2.776023474	0.977327576	0.155615797	2.00E-07	2.63E-06	0.981880344	0.265655463	3.31E-06	2.79E-05	3.239266658	3.239266658	3.239266658	3.239266658	-0.028773901	1.475106464	-7.693530094	-6.448209348	0.977327576	0.155615797	2.00E-07	2.63E-06	0.981880344	0.265655463	3.31E-06	2.79E-05	-6.708327873	-5.631000309	7.297011666	4.729645639	FALSE
P01763	Ig heavy chain V-III region WEA OS=Homo sapiens PE=1 SV=1 - [HV302_HUMAN]	Ig heavy chain V-III region WEA OS=Homo sapiens	1	Unique	1	P01763	TRUE	LIMMA	0.320515236	-1.817308146	0.240879992	-1.89694339	-1.053438517	-3.191261899	-1.418340797	-3.55616418	1.694468989	-0.443354393	1.900100781	-0.237722601	0.631970052	0.012079448	0.765246939	0.02708218	0.786316584	0.041351336	0.818733827	0.057075474	2.16973824	2.16973824	2.16973824	2.16973824	0.486333751	-2.757492276	0.302659558	-2.383460922	0.631970052	0.012079448	0.765246939	0.02708218	0.786316584	0.041351336	0.818733827	0.057075474	-6.587168356	-3.371433158	-6.854128191	-4.304408831	FALSE
A0A0A0MR02	Isoform of P45880, Voltage-dependent anion-selective channel protein 2 (Fragment) OS=Homo sapiens GN=VDAC2 PE=1 SV=1 - [A0A0A0MR02_HUMAN]	VDAC2	1	Unique	4	A0A0A0MR02	TRUE	LIMMA	1.439699775	0.088854368	-0.834510453	-2.185355861	0.815828116	-0.535017292	-1.587913416	-2.938758823	2.063571435	0.712726027	-0.081107491	-1.431952899	0.000103837	0.769561169	0.031633978	6.29E-06	0.002297669	0.835749558	0.067997287	5.50E-05	0.24465633	0.24465633	0.24465633	0.24465633	4.810990786	0.29692131	-2.309204012	-6.047177124	0.000103837	0.769561169	0.031633978	6.29E-06	0.002297669	0.835749558	0.067997287	5.50E-05	1.206828268	-6.652943951	-4.446264988	3.859112407	TRUE
O95336	6-phosphogluconolactonase OS=Homo sapiens GN=PGLS PE=1 SV=2 - [6PGL_HUMAN]	PGLS	1	Unique	1	O95336	TRUE	LIMMA	-1.482660316	-0.730147656	-0.867241252	-0.114728593	-3.043673502	-2.291160842	-2.752359674	-1.999847015	0.07835287	0.83086553	1.017877169	1.770389829	0.061488609	0.341041354	0.348864421	0.900291617	0.16997335	0.475546887	0.455512958	0.931582278	-0.498252615	-0.498252615	-0.498252615	-0.498252615	-1.980126509	-0.97512877	-0.9590895	-0.12687933	0.061488609	0.341041354	0.348864421	0.900291617	0.16997335	0.475546887	0.455512958	0.931582278	-4.858405976	-6.218252329	-6.434363095	-6.893252609	FALSE
A0A087WW89	Ig heavy chain V-III region BRO OS=Homo sapiens PE=1 SV=1 - [HV305_HUMAN]|Isoform of A0A0B4J1Y9, Protein IGHV3-72 OS=Homo sapiens GN=IGHV3-72 PE=1 SV=1 - [A0A087WW89_HUMAN]|Isoform of A0A0B4J2B5, Protein IGHV3OR16-9 OS=Homo sapiens GN=IGHV3OR16-9 PE=1 SV=2 - [S4R460_HUMAN]	Ig heavy chain V-III region BRO OS=Homo sapiens;IGHV3-72;IGHV3OR16-9	3	Shared	1	A0A087WW89	TRUE	LIMMA	-3.134103238	-0.365917345	-2.573991533	0.194194361	-4.710608989	-1.942423095	-4.477819163	-1.709633269	-1.557597487	1.210588406	-0.670163904	2.09802199	0.000493713	0.633674428	0.010550098	0.833732743	0.006796429	0.725641336	0.027303653	0.884303417	2.951983994	2.951983994	2.951983994	2.951983994	-4.144532835	-0.483888479	-2.818625227	0.212650709	0.000493713	0.633674428	0.010550098	0.833732743	0.006796429	0.725641336	0.027303653	0.884303417	-0.317789009	-6.578081767	-3.427496034	-6.878144902	TRUE
P11021	78 kDa glucose-regulated protein OS=Homo sapiens GN=HSPA5 PE=1 SV=2 - [GRP78_HUMAN]	HSPA5	1	Unique	12	P11021	FALSE	LIMMA	-0.727495644	-0.340018349	-0.539817269	-0.152339974	-1.234957109	-0.847479813	-1.152640379	-0.765163084	-0.220034179	0.167443116	0.073005841	0.460483136	0.007209038	0.177624897	0.081073868	0.609921883	0.042791261	0.29467515	0.146484788	0.698430007	0.412083925	0.412083925	0.412083925	0.412083925	-2.988719619	-1.396873669	-1.836409307	-0.518246751	0.007209038	0.177624897	0.081073868	0.609921883	0.042791261	0.29467515	0.146484788	0.698430007	-2.895971134	-5.736217322	-5.282624987	-6.762997197	TRUE
P06733;P13929-2	Alpha-enolase OS=Homo sapiens GN=ENO1 PE=1 SV=2 - [ENOA_HUMAN]|Isoform of P13929, Isoform 2 of Beta-enolase OS=Homo sapiens GN=ENO3 - [ENOB_HUMAN]	ENO1;ENO3	2	Shared	2	P06733;P13929-2	TRUE	LIMMA	0.267148742	0.467744979	1.812669259	2.013265496	-0.545952325	-0.345356088	0.83074815	1.031344387	1.080249808	1.280846045	2.794590369	2.995186606	0.501160328	0.244309576	0.000988893	0.000363905	0.678348812	0.373683914	0.00412783	0.001681763	-1.323834806	-1.323834806	-1.323834806	-1.323834806	0.684961952	1.199285131	3.848573801	4.274470261	0.501160328	0.244309576	0.000988893	0.000363905	0.678348812	0.373683914	0.00412783	0.001681763	-6.468955712	-5.980562987	-1.149552389	-0.168971892	FALSE
P40925	Malate dehydrogenase, cytoplasmic OS=Homo sapiens GN=MDH1 PE=1 SV=4 - [MDHC_HUMAN]	MDH1	1	Unique	2	P40925	TRUE	LIMMA	0.253611651	0.556450903	-1.421893608	-1.119054355	-0.52383314	-0.220993887	-2.360755309	-2.057916057	1.031056441	1.333895694	-0.483031906	-0.180192653	0.504184076	0.151126091	0.004916435	0.02184201	0.679821511	0.263554127	0.014726544	0.04790434	-1.597050544	-1.597050544	-1.597050544	-1.597050544	0.680076062	1.492159127	-3.157354339	-2.484891348	0.504184076	0.151126091	0.004916435	0.02184201	0.679821511	0.263554127	0.014726544	0.04790434	-6.472325646	-5.607453196	-2.701963531	-4.106668008	FALSE
P04406	Glyceraldehyde-3-phosphate dehydrogenase OS=Homo sapiens GN=GAPDH PE=1 SV=3 - [G3P_HUMAN]	GAPDH	1	Unique	13	P04406	FALSE	LIMMA	-0.077289644	-0.212633832	0.356944936	0.221600747	-0.691640217	-0.826984406	-0.384960126	-0.520304314	0.53706093	0.401716742	1.098849998	0.963505809	0.79576535	0.478841083	0.327726017	0.540453459	0.877104228	0.596936764	0.43629369	0.638090125	-0.602149673	-0.602149673	-0.602149673	-0.602149673	-0.262278615	-0.721562482	1.003022642	0.622702677	0.79576535	0.478841083	0.327726017	0.540453459	0.877104228	0.596936764	0.43629369	0.638090125	-6.673244735	-6.432727908	-6.391635272	-6.70207595	FALSE
P61604	10 kDa heat shock protein, mitochondrial OS=Homo sapiens GN=HSPE1 PE=1 SV=2 - [CH10_HUMAN]	HSPE1	1	Unique	6	P61604	FALSE	LIMMA	-0.371956616	-0.282749886	-0.36113301	-0.271926279	-1.014600843	-0.925394113	-1.137206192	-1.047999462	0.270687611	0.359894341	0.414940173	0.504146903	0.241524021	0.369842203	0.343474653	0.473494771	0.410803121	0.496661869	0.451683131	0.57369123	-0.668290714	-0.668290714	-0.668290714	-0.668290714	-1.206645016	-0.917254125	-0.970113072	-0.730476669	0.241524021	0.369842203	0.343474653	0.473494771	0.410803121	0.496661869	0.451683131	0.57369123	-5.982134513	-6.272427234	-6.423805411	-6.628010794	FALSE
F5H2R5	Isoform of P52566, Rho GDP-dissociation inhibitor 2 (Fragment) OS=Homo sapiens GN=ARHGDIB PE=1 SV=1 - [F5H2R5_HUMAN]	ARHGDIB	1	Unique	1	F5H2R5	TRUE	LIMMA	-1.097921841	0.209980412	-3.99074157	-2.682839316	-3.367878209	-2.059975955	-6.731997444	-5.42409519	1.172034527	2.47993678	-1.249485695	0.058416558	0.325224267	0.849004241	0.006492953	0.054618777	0.499810215	0.896094198	0.018670847	0.101839621	-0.883883394	-0.883883394	-0.883883394	-0.883883394	-1.008351065	0.192849768	-3.035022223	-2.040341827	0.325224267	0.849004241	0.006492953	0.054618777	0.499810215	0.896094198	0.018670847	0.101839621	-6.195968028	-6.679211198	-2.967525462	-4.937089145	FALSE
P07195	L-lactate dehydrogenase B chain OS=Homo sapiens GN=LDHB PE=1 SV=2 - [LDHB_HUMAN]	LDHB	1	Unique	7	P07195	FALSE	LIMMA	0.18215791	-0.162931057	0.379170684	0.034081718	-0.307471178	-0.652560145	-0.212117603	-0.55720657	0.671786997	0.326698031	0.970458971	0.625370005	0.446978781	0.495756061	0.196137561	0.90554031	0.619179657	0.607488962	0.295806532	0.931582278	0.788618781	0.788618781	0.788618781	0.788618781	0.775601552	-0.693736445	1.336882757	0.120165568	0.446978781	0.495756061	0.196137561	0.90554031	0.619179657	0.607488962	0.295806532	0.931582278	-6.402291764	-6.452586378	-6.01223816	-6.894113709	FALSE
Q16555-2	Isoform of Q16555, Isoform 2 of Dihydropyrimidinase-related protein 2 OS=Homo sapiens GN=DPYSL2 - [DPYL2_HUMAN]	DPYSL2	1	Unique	4	Q16555-2	TRUE	LIMMA	1.046348447	-0.532345039	1.910543572	0.331850086	0.452352947	-1.126340539	1.193219805	-0.385473681	1.640343947	0.061650461	2.62786734	1.049173854	0.001493469	0.076295619	1.89E-05	0.346231065	0.014209922	0.15474378	0.000151614	0.440967518	-0.823291183	-0.823291183	-0.823291183	-0.823291183	3.672408846	-1.868391583	5.552640696	0.964460754	0.001493469	0.076295619	1.89E-05	0.346231065	0.014209922	0.15474378	0.000151614	0.440967518	-1.391403024	-5.035997959	2.759913172	-6.429232576	TRUE
A0A087WV47;A0A087WYC5	Isoform of P01857, Ig gamma-1 chain C region OS=Homo sapiens GN=IGHG1 PE=1 SV=1 - [A0A087WV47_HUMAN]|Isoform of P01857, Ig gamma-1 chain C region OS=Homo sapiens GN=IGHG1 PE=1 SV=1 - [A0A087WYC5_HUMAN]|Isoform of P01857, Ig gamma-1 chain C region OS=Homo sapiens GN=IGHG1 PE=1 SV=1 - [A0A087WYE1_HUMAN]|Isoform of P01857, Ig gamma-1 chain C region OS=Homo sapiens GN=IGHG1 PE=1 SV=1 - [A0A087X079_HU…	IGHG1	1	Unique	3	A0A087WV47;A0A087WYC5	TRUE	LIMMA	-0.558844541	0.816444208	0.169022138	1.544310888	-1.454806315	-0.079517565	-0.912963626	0.462325124	0.337117232	1.712405982	1.251007902	2.626296651	0.20813732	0.071853116	0.748025526	0.007425816	0.369958368	0.148054031	0.807967472	0.019451429	2.84150088	2.84150088	2.84150088	2.84150088	-1.300347354	1.899743109	0.325671601	2.9755759	0.20813732	0.071853116	0.748025526	0.007425816	0.369958368	0.148054031	0.807967472	0.019451429	-5.869570905	-4.984197806	-6.846652614	-3.095204495	FALSE
P29401	Transketolase OS=Homo sapiens GN=TKT PE=1 SV=3 - [TKT_HUMAN]	TKT	1	Unique	6	P29401	FALSE	LIMMA	-0.342042707	-0.451711815	-0.294100609	-0.403769717	-0.711017717	-0.820686825	-0.739684026	-0.849353134	0.026932303	-0.082736805	0.151482807	0.041813699	0.067443786	0.018903431	0.18389519	0.073330384	0.177521049	0.055341717	0.281943573	0.128925973	-1.799265326	-1.799265326	-1.799265326	-1.799265326	-1.932596674	-2.552244889	-1.376020016	-1.889133157	0.067443786	0.018903431	0.18389519	0.073330384	0.177521049	0.055341717	0.281943573	0.128925973	-4.9390191	-3.786715326	-5.961728522	-5.195692412	FALSE
P25705-2	Isoform of P25705, Isoform 2 of ATP synthase subunit alpha, mitochondrial OS=Homo sapiens GN=ATP5A1 - [ATPA_HUMAN]	ATP5A1	1	Unique	10	P25705-2	FALSE	LIMMA	0.152245756	0.408854865	-0.597072794	-0.340463685	-0.44174865	-0.185139541	-1.31439524	-1.057786131	0.746240162	1.002849271	0.120249652	0.376858762	0.59894184	0.166611528	0.097937411	0.33413694	0.764597509	0.280723069	0.168907827	0.427246245	-0.730835884	-0.730835884	-0.730835884	-0.730835884	0.534343691	1.434976077	-1.73528458	-0.989496403	0.59894184	0.166611528	0.097937411	0.33413694	0.764597509	0.280723069	0.168907827	0.427246245	-6.562156438	-5.685553766	-5.444408094	-6.404975377	FALSE
E7ETH0	Isoform of P05156, Complement factor I OS=Homo sapiens GN=CFI PE=1 SV=1 - [E7ETH0_HUMAN]	CFI	1	Unique	3	E7ETH0	FALSE	LIMMA	-1.145533907	-0.177583625	0.254483115	1.222433398	-1.630385468	-0.662435185	-0.331035711	0.636914571	-0.660682347	0.307267936	0.840001942	1.807952225	7.96E-05	0.453955424	0.375575207	0.000303005	0.001907449	0.577031747	0.477401098	0.001508033	2.41940766	2.41940766	2.41940766	2.41940766	-4.925575683	-0.763575462	0.906099633	4.352534164	7.96E-05	0.453955424	0.375575207	0.000303005	0.001907449	0.577031747	0.477401098	0.001508033	1.467679159	-6.401343559	-6.483571	0.011429517	TRUE
P04350;P68371	Tubulin beta-4A chain OS=Homo sapiens GN=TUBB4A PE=1 SV=2 - [TBB4A_HUMAN]|Tubulin beta-4B chain OS=Homo sapiens GN=TUBB4B PE=1 SV=1 - [TBB4B_HUMAN]	TUBB4A;TUBB4B	2	Shared	1	P04350;P68371	TRUE	LIMMA	-1.838680618	-1.871571413	-1.501508355	-1.534399151	-2.815607536	-2.848498331	-2.681269646	-2.714160441	-0.8617537	-0.894644495	-0.321747065	-0.354637861	0.000829044	0.000703135	0.015182243	0.013368252	0.008939861	0.005169643	0.037067589	0.03067113	0.120768355	0.120768355	0.120768355	0.120768355	-3.923756677	-3.993945853	-2.653331158	-2.711452827	0.000829044	0.000703135	0.015182243	0.013368252	0.008939861	0.005169643	0.037067589	0.03067113	-0.821706144	-0.653948835	-3.768973909	-3.649971064	TRUE
P07900;P08238;Q58FG1	Heat shock protein HSP 90-alpha OS=Homo sapiens GN=HSP90AA1 PE=1 SV=5 - [HS90A_HUMAN]|Putative heat shock protein HSP 90-alpha A4 OS=Homo sapiens GN=HSP90AA4P PE=5 SV=1 - [HS904_HUMAN]|Heat shock protein HSP 90-beta OS=Homo sapiens GN=HSP90AB1 PE=1 SV=4 - [HS90B_HUMAN]	HSP90AA1;HSP90AA4P;HSP90AB1	3	Shared	2	P07900;P08238;Q58FG1	FALSE	LIMMA	0.10167975	-0.622335703	-0.031575339	-0.755590791	-0.602306166	-1.326321618	-0.881726273	-1.605741726	0.805665665	0.081650213	0.818575595	0.094560143	0.76640954	0.080072686	0.939043965	0.078580646	0.862377343	0.160393276	0.949314759	0.135577808	-0.463606014	-0.463606014	-0.463606014	-0.463606014	0.301112195	-1.842971384	-0.077430102	-1.852885002	0.76640954	0.080072686	0.939043965	0.078580646	0.862377343	0.160393276	0.949314759	0.135577808	-6.661976131	-5.077554621	-6.898498891	-5.255645588	FALSE
F5H3C5	Isoform of P04179, Superoxide dismutase [Mn], mitochondrial (Fragment) OS=Homo sapiens GN=SOD2 PE=1 SV=1 - [F5H3C5_HUMAN]	SOD2	1	Unique	1	F5H3C5	TRUE	LIMMA	1.527011574	1.327745685	0.837178024	0.637912136	0.568467972	0.369202084	-0.320383115	-0.519649003	2.485555176	2.286289287	1.994739163	1.795473275	0.00337623	0.00904368	0.147112551	0.264040958	0.025108283	0.033057973	0.235016841	0.356648226	1.626614744	1.626614744	1.626614744	1.626614744	3.321148555	2.887758508	1.507758297	1.148880271	0.00337623	0.00904368	0.147112551	0.264040958	0.025108283	0.033057973	0.235016841	0.356648226	-2.175128697	-3.100494415	-5.782991527	-6.237528549	TRUE
A0A0C4DGZ8	Isoform of P07359, Glycoprotein Ib (Platelet), alpha polypeptide OS=Homo sapiens GN=GP1BA PE=1 SV=1 - [A0A0C4DGZ8_HUMAN]	GP1BA	1	Unique	1	A0A0C4DGZ8	TRUE	LIMMA	0.641738599	1.226800277	0.519144713	1.104206392	-0.024022349	0.561039329	-0.284844797	0.300216881	1.307499547	1.892561225	1.323134224	1.908195902	0.058041491	0.001005164	0.193179696	0.009552695	0.163961622	0.006636131	0.293397331	0.023322994	4.304228336	4.304228336	4.304228336	4.304228336	2.009544792	3.841611073	1.346157574	2.863239785	0.058041491	0.001005164	0.193179696	0.009552695	0.163961622	0.006636131	0.293397331	0.023322994	-4.807854837	-1.000480797	-6.00037795	-3.333787759	FALSE
P01023;P20742	Alpha-2-macroglobulin OS=Homo sapiens GN=A2M PE=1 SV=3 - [A2MG_HUMAN]|Pregnancy zone protein OS=Homo sapiens GN=PZP PE=1 SV=4 - [PZP_HUMAN]	A2M;PZP	2	Shared	4	P01023;P20742	TRUE	LIMMA	0.350171025	-0.472841908	2.133626449	1.310613517	-0.323510388	-1.14652332	1.320071988	0.497059056	1.023852437	0.200839505	2.94718091	2.124167978	0.29130385	0.158800495	2.30E-05	0.003097441	0.465366892	0.269669083	0.000174887	0.009970369	1.761268091	1.761268091	1.761268091	1.761268091	1.083636158	-1.463252388	5.467510194	3.358503906	0.29130385	0.158800495	2.30E-05	0.003097441	0.465366892	0.269669083	0.000174887	0.009970369	-6.11877857	-5.64724101	2.568151605	-2.258097005	FALSE
P11142	Heat shock cognate 71 kDa protein OS=Homo sapiens GN=HSPA8 PE=1 SV=1 - [HSP7C_HUMAN]	HSPA8	1	Unique	8	P11142	FALSE	LIMMA	0.099187385	-0.607726657	-0.332754227	-1.039668269	-0.536734982	-1.243649024	-1.100709924	-1.807623966	0.735109752	0.02819571	0.43520147	-0.271712572	0.748399666	0.060036694	0.377009067	0.010462311	0.855101511	0.128029378	0.478284052	0.025257892	-0.107359585	-0.107359585	-0.107359585	-0.107359585	0.325169787	-1.992333473	-0.903327559	-2.822386385	0.748399666	0.060036694	0.377009067	0.010462311	0.855101511	0.128029378	0.478284052	0.025257892	-6.654223066	-4.827786788	-6.486074502	-3.419620141	FALSE
Q15365	Poly(rC)-binding protein 1 OS=Homo sapiens GN=PCBP1 PE=1 SV=2 - [PCBP1_HUMAN]	PCBP1	1	Unique	2	Q15365	TRUE	LIMMA	0.969768212	-0.620659279	-1.433717133	-3.024144625	-0.025633458	-1.61606095	-2.635788994	-4.226216486	1.965169882	0.374742391	-0.231645272	-1.822072764	0.055628393	0.208284917	0.021766451	3.82E-05	0.159962536	0.331106489	0.04993934	0.000254545	-0.799797255	-0.799797255	-0.799797255	-0.799797255	2.031081849	-1.299908351	-2.486513892	-5.244812556	0.055628393	0.208284917	0.021766451	3.82E-05	0.159962536	0.331106489	0.04993934	0.000254545	-4.770534459	-5.86004834	-4.103469104	2.063451693	FALSE
P01765;P01776	Ig heavy chain V-III region TIL OS=Homo sapiens PE=1 SV=1 - [HV304_HUMAN]|Ig heavy chain V-III region WAS OS=Homo sapiens PE=1 SV=1 - [HV315_HUMAN]|Ig heavy chain V-III region TUR OS=Homo sapiens PE=1 SV=1 - [HV318_HUMAN]	Ig heavy chain V-III region TIL OS=Homo sapiens;Ig heavy chain V-III region WAS OS=Homo sapiens;Ig heavy chain V-III region TUR OS=Homo sapiens	3	Shared	3	P01765;P01776	TRUE	LIMMA	0.039064271	0.572827213	1.250874415	1.784637357	-0.56548014	-0.031717198	0.52081152	1.054574462	0.643608682	1.177371624	1.980937311	2.514700253	0.894173379	0.062060106	0.001887615	5.37E-05	0.936132971	0.130791168	0.006978781	0.000337177	1.766808416	1.766808416	1.766808416	1.766808416	0.134712953	1.975391937	3.571998593	5.096212739	0.894173379	0.062060106	0.001887615	5.37E-05	0.936132971	0.130791168	0.006978781	0.000337177	-6.699375828	-4.856781048	-1.779035242	1.724479809	FALSE
A0A0B4J269;P07437;Q13885;Q9BVA1	Tubulin beta chain OS=Homo sapiens GN=TUBB PE=1 SV=2 - [TBB5_HUMAN]|Tubulin beta-3 chain OS=Homo sapiens GN=TUBB3 PE=1 SV=2 - [TBB3_HUMAN]|Tubulin beta-2A chain OS=Homo sapiens GN=TUBB2A PE=1 SV=1 - [TBB2A_HUMAN]|Tubulin beta-2B chain OS=Homo sapiens GN=TUBB2B PE=1 SV=1 - [TBB2B_HUMAN]|Isoform of Q13509, Tubulin beta-3 chain OS=Homo sapiens GN=TUBB3 PE=1 SV=1 - [A0A0B4J269_HUMAN]	TUBB;TUBB3;TUBB2A;TUBB2B	4	Shared	1	A0A0B4J269;P07437;Q13885;Q9BVA1	TRUE	LIMMA	-0.448967878	-2.56263218	2.296647239	0.182982937	-1.638884036	-3.752548337	0.859674835	-1.253989466	0.74094828	-1.372716022	3.733619643	1.619955341	0.440653163	0.000219666	0.003292882	0.793338301	0.614445252	0.002368729	0.011006103	0.855990559	-0.618939844	-0.618939844	-0.618939844	-0.618939844	-0.786605092	-4.489807896	3.33199017	0.265472789	0.440653163	0.000219666	0.003292882	0.793338301	0.614445252	0.002368729	0.011006103	0.855990559	-6.393667272	0.479940317	-2.31706129	-6.865060802	FALSE
P06733	Alpha-enolase OS=Homo sapiens GN=ENO1 PE=1 SV=2 - [ENOA_HUMAN]	ENO1	1	Unique	16	P06733	FALSE	LIMMA	0.113357881	-0.402747273	0.08553907	-0.430566083	-0.360193016	-0.876298169	-0.486332793	-1.002437946	0.586908777	0.070803624	0.657410933	0.14130578	0.62314169	0.091313358	0.758365458	0.132047381	0.78134239	0.176885458	0.816410069	0.207365668	-0.418752546	-0.418752546	-0.418752546	-0.418752546	0.499048667	-1.773061464	0.311834126	-1.569635936	0.62314169	0.091313358	0.758365458	0.132047381	0.78134239	0.176885458	0.816410069	0.207365668	-6.58076749	-5.189746459	-6.851212782	-5.694548967	FALSE
P68366-2;Q71U36-2;Q9BQE3;Q9NY65-2	Isoform of P68366, Isoform 2 of Tubulin alpha-4A chain OS=Homo sapiens GN=TUBA4A - [TBA4A_HUMAN]|Isoform of Q9NY65, Isoform 2 of Tubulin alpha-8 chain OS=Homo sapiens GN=TUBA8 - [TBA8_HUMAN]|Tubulin alpha-1C chain OS=Homo sapiens GN=TUBA1C PE=1 SV=1 - [TBA1C_HUMAN]|Tubulin alpha-1B chain OS=Homo sapiens GN=TUBA1B PE=1 SV=1 - [TBA1B_HUMAN]|Isoform of Q71U36, Isoform 2 of Tubulin alpha-1A chain OS=…	TUBA4A;TUBA8;TUBA1C;TUBA1B;TUBA1A	5	Shared	5	P68366-2;Q71U36-2;Q9BQE3;Q9NY65-2	TRUE	LIMMA	1.155148849	0.373523504	1.454417541	0.672792196	0.430548046	-0.351077299	0.579371556	-0.202253789	1.879749651	1.098124306	2.329463526	1.547838181	0.003357902	0.295202444	0.002420124	0.124493008	0.025108283	0.433672152	0.008650939	0.198391567	0.097570217	0.097570217	0.097570217	0.097570217	3.323509962	1.074674564	3.465102398	1.602905484	0.003357902	0.295202444	0.002420124	0.124493008	0.025108283	0.433672152	0.008650939	0.198391567	-2.169925115	-6.118075009	-2.019794335	-5.645849483	TRUE
P62979	Ubiquitin-40S ribosomal protein S27a OS=Homo sapiens GN=RPS27A PE=1 SV=2 - [RS27A_HUMAN]	RPS27A	1	Unique	2	P62979	TRUE	LIMMA	-0.305924641	-1.05586394	-0.367374808	-1.117314107	-0.956406394	-1.706345692	-1.152912782	-1.90285208	0.344557112	-0.405382187	0.418163166	-0.331776133	0.338460082	0.002920217	0.341108654	0.007599971	0.512842326	0.013995411	0.449485335	0.019827344	-2.098142235	-2.098142235	-2.098142235	-2.098142235	-0.980476495	-3.38400258	-0.974989713	-2.965281606	0.338460082	0.002920217	0.341108654	0.007599971	0.512842326	0.013995411	0.449485335	0.019827344	-6.223277017	-2.027763475	-6.419099841	-3.117217709	FALSE
J3KTF8	Isoform of P52565, Rho GDP-dissociation inhibitor 1 (Fragment) OS=Homo sapiens GN=ARHGDIA PE=1 SV=6 - [J3KTF8_HUMAN]	ARHGDIA	1	Unique	2	J3KTF8	TRUE	LIMMA	0.766316936	0.158600653	-0.99312941	-1.600845694	0.143426879	-0.464289405	-1.745346965	-2.353063249	1.389206993	0.78149071	-0.240911856	-0.848628139	0.018398136	0.601333727	0.012214476	0.000248732	0.078313118	0.697245379	0.031360182	0.001267164	-0.365058166	-0.365058166	-0.365058166	-0.365058166	2.564808068	0.53082506	-2.752454982	-4.436738717	0.018398136	0.601333727	0.012214476	0.000248732	0.078313118	0.697245379	0.031360182	0.001267164	-3.771031716	-6.553775843	-3.565309139	0.206067792	TRUE
P06733;P09104;P13929-2	Gamma-enolase OS=Homo sapiens GN=ENO2 PE=1 SV=3 - [ENOG_HUMAN]|Isoform of P13929, Isoform 2 of Beta-enolase OS=Homo sapiens GN=ENO3 - [ENOB_HUMAN]|Alpha-enolase OS=Homo sapiens GN=ENO1 PE=1 SV=2 - [ENOA_HUMAN]	ENO2;ENO3;ENO1	3	Shared	2	P06733;P09104;P13929-2	TRUE	LIMMA	-1.564653668	-0.78610675	-0.230179377	0.54836754	-2.265033958	-1.486487041	-1.075976068	-0.297429151	-0.864273377	-0.08572646	0.615617314	1.394164232	0.000148485	0.02967011	0.576727738	0.191445399	0.002911204	0.077094624	0.671120227	0.280237948	0.635679788	0.635679788	0.635679788	0.635679788	-4.657385131	-2.339943954	-0.567359425	1.351647992	0.000148485	0.02967011	0.576727738	0.191445399	0.002911204	0.077094624	0.671120227	0.280237948	0.856185219	-4.198902137	-6.735698674	-5.993324857	TRUE
P37837	Transaldolase OS=Homo sapiens GN=TALDO1 PE=1 SV=2 - [TALDO_HUMAN]	TALDO1	1	Unique	4	P37837	TRUE	LIMMA	0.070050722	-0.762141045	0.838109759	0.005917992	-0.71022579	-1.542417557	-0.1041716	-0.936363368	0.850327235	0.018135467	1.780391119	0.948199351	0.853401101	0.055055938	0.078370858	0.989681877	0.91080244	0.119936674	0.142033459	0.991213893	-2.265154301	-2.265154301	-2.265154301	-2.265154301	0.187163833	-2.036313606	1.854292082	0.013093375	0.853401101	0.055055938	0.078370858	0.989681877	0.91080244	0.119936674	0.142033459	0.991213893	-6.69065711	-4.751753992	-5.253333561	-6.901524389	FALSE
G3V1A4	Isoform of P23528, Cofilin 1 (Non-muscle), isoform CRA_a OS=Homo sapiens GN=CFL1 PE=1 SV=1 - [G3V1A4_HUMAN]	CFL1	1	Unique	6	G3V1A4	TRUE	LIMMA	-0.196594164	0.949220531	0.930788793	2.076603488	-1.137714714	0.00809998	-0.205731836	0.940082859	0.744526387	1.890341082	2.067309422	3.213124116	0.66782555	0.048236528	0.103090696	0.001084466	0.809144439	0.107617357	0.174606493	0.00394185	-0.774712703	-0.774712703	-0.774712703	-0.774712703	-0.435495036	2.102711607	1.707385813	3.809202863	0.66782555	0.048236528	0.103090696	0.001084466	0.809144439	0.107617357	0.174606493	0.00394185	-6.611146014	-4.634928377	-5.48785828	-1.239635385	FALSE
P61978	Heterogeneous nuclear ribonucleoprotein K OS=Homo sapiens GN=HNRNPK PE=1 SV=1 - [HNRPK_HUMAN]	HNRNPK	1	Unique	3	P61978	TRUE	LIMMA	-0.105710713	-0.886859975	-0.749319891	-1.530469153	-0.93844929	-1.719598552	-1.754955747	-2.536105009	0.727027863	-0.054121399	0.256315964	-0.524833298	0.793965009	0.038009869	0.135869639	0.004746075	0.877104228	0.092452577	0.221429865	0.013957775	-0.266139856	-0.266139856	-0.266139856	-0.266139856	-0.264647725	-2.220261957	-1.55340378	-3.17279255	0.793965009	0.038009869	0.135869639	0.004746075	0.877104228	0.092452577	0.221429865	0.013957775	-6.672601437	-4.422367992	-5.718020276	-2.668198231	FALSE
O00151	PDZ and LIM domain protein 1 OS=Homo sapiens GN=PDLIM1 PE=1 SV=4 - [PDLI1_HUMAN]	PDLIM1	1	Unique	3	O00151	TRUE	LIMMA	0.624211432	2.376079261	-3.267827988	-1.515960159	-0.27755947	1.474308359	-4.356829	-2.604961172	1.525982335	3.277850163	-2.178826975	-0.426959147	0.164339031	2.17E-05	3.98E-06	0.008757463	0.31637447	0.000553246	4.29E-05	0.022046998	-1.296132442	-1.296132442	-1.296132442	-1.296132442	1.443089765	5.493163831	-6.255884909	-2.902133257	0.164339031	2.17E-05	3.98E-06	0.008757463	0.31637447	0.000553246	4.29E-05	0.022046998	-5.684626002	2.751862109	4.314643505	-3.251600095	FALSE
Q71U36-2;Q9BQE3	Tubulin alpha-1C chain OS=Homo sapiens GN=TUBA1C PE=1 SV=1 - [TBA1C_HUMAN]|Isoform of Q71U36, Isoform 2 of Tubulin alpha-1A chain OS=Homo sapiens GN=TUBA1A - [TBA1A_HUMAN]|Tubulin alpha-1B chain OS=Homo sapiens GN=TUBA1B PE=1 SV=1 - [TBA1B_HUMAN]	TUBA1C;TUBA1A;TUBA1B	3	Shared	4	Q71U36-2;Q9BQE3	TRUE	LIMMA	0.238004222	-1.511975697	1.088825995	-0.661153924	-0.537971885	-2.287951804	0.151737911	-1.598242007	1.013980329	-0.735999589	2.025914078	0.27593416	0.529734556	0.000599113	0.024948538	0.156742731	0.702332495	0.004614598	0.055853646	0.237500109	0.159596359	0.159596359	0.159596359	0.159596359	0.639431693	-4.062134574	2.422344522	-1.470889374	0.529734556	0.000599113	0.024948538	0.156742731	0.702332495	0.004614598	0.055853646	0.237500109	-6.499464387	-0.498395706	-4.229132134	-5.834343286	FALSE
B5MCX3	Isoform of Q15019, Septin-2 OS=Homo sapiens GN=SEPT2 PE=1 SV=1 - [B5MCX3_HUMAN]	Sep-02	1	Unique	1	B5MCX3	TRUE	LIMMA	-0.455634552	-2.181368647	0.747783965	-0.97795013	-1.524879404	-3.250613499	-0.543462762	-2.269196857	0.6136103	-1.112123795	2.039030692	0.313296597	0.384804741	0.000382587	0.241267287	0.129897441	0.560740241	0.003345051	0.342324419	0.204984498	-0.986576533	-0.986576533	-0.986576533	-0.986576533	-0.888377045	-4.253140648	1.207326575	-1.578938887	0.384804741	0.000382587	0.241267287	0.129897441	0.560740241	0.003345051	0.342324419	0.204984498	-6.308530281	-0.061759246	-6.170630205	-5.681011341	FALSE
E9PCY7;P55795	Isoform of P31943, Heterogeneous nuclear ribonucleoprotein H OS=Homo sapiens GN=HNRNPH1 PE=1 SV=1 - [E9PCY7_HUMAN]|Heterogeneous nuclear ribonucleoprotein H2 OS=Homo sapiens GN=HNRNPH2 PE=1 SV=1 - [HNRH2_HUMAN]	HNRNPH1;HNRNPH2	2	Shared	1	E9PCY7;P55795	TRUE	LIMMA	2.221906501	2.10240148	2.332916892	2.213411872	1.287833908	1.168328887	1.204907553	1.085402532	3.155979094	3.036474073	3.460926232	3.341421211	7.37E-05	0.00013685	0.000333495	0.000560123	0.001832924	0.0019676	0.001610235	0.0023589	0.117040135	0.117040135	0.117040135	0.117040135	4.959101485	4.692376703	4.31165912	4.090791882	7.37E-05	0.00013685	0.000333495	0.000560123	0.001832924	0.0019676	0.001610235	0.0023589	1.54386134	0.943013948	-0.083039685	-0.59291052	TRUE
P02042	Hemoglobin subunit delta OS=Homo sapiens GN=HBD PE=1 SV=2 - [HBD_HUMAN]	HBD	1	Unique	3	P02042	TRUE	LIMMA	-2.498763435	-1.717799008	0.525142085	1.306106512	-3.327509946	-2.546545519	-0.475672852	0.305291574	-1.670016924	-0.889052498	1.525957023	2.30692145	3.73E-06	0.000326082	0.286881115	0.013098971	0.000402333	0.003196595	0.396607012	0.030267979	3.327575521	3.327575521	3.327575521	3.327575521	-6.28581037	-4.321240926	1.093908234	2.720712561	3.73E-06	0.000326082	0.286881115	0.013098971	0.000402333	0.003196595	0.396607012	0.030267979	4.477818329	0.094102086	-6.297789812	-3.630901859	TRUE
P07437	Tubulin beta chain OS=Homo sapiens GN=TUBB PE=1 SV=2 - [TBB5_HUMAN]	TUBB	1	Unique	2	P07437	TRUE	LIMMA	1.908567194	0.66235541	-0.31435515	-1.560566934	0.915344851	-0.330866934	-1.513795202	-2.760006986	2.901789538	1.655577754	0.885084902	-0.361126882	0.0006834	0.179588554	0.590790791	0.01333901	0.007902132	0.296412741	0.677733407	0.03067113	-0.759135545	-0.759135545	-0.759135545	-0.759135545	4.006072637	1.390280568	-0.546386397	-2.71244974	0.0006834	0.179588554	0.590790791	0.01333901	0.007902132	0.296412741	0.677733407	0.03067113	-0.634101028	-5.744870604	-6.747649543	-3.647919484	TRUE
O00299	Chloride intracellular channel protein 1 OS=Homo sapiens GN=CLIC1 PE=1 SV=4 - [CLIC1_HUMAN]	CLIC1	1	Unique	1	O00299	TRUE	LIMMA	-0.453966062	-1.154365989	-2.775516954	-3.47591688	-1.676647953	-2.37704788	-4.252058073	-4.952458	0.768715829	0.068315902	-1.298975834	-1.999375761	0.447876475	0.062926888	0.000838686	8.30E-05	0.619179657	0.132187326	0.003569935	0.000483542	-1.121781889	-1.121781889	-1.121781889	-1.121781889	-0.77404775	-1.968284572	-3.918827837	-4.907741533	0.447876475	0.062926888	0.000838686	8.30E-05	0.619179657	0.132187326	0.003569935	0.000483542	-6.403500411	-4.868895423	-0.988495449	1.292446123	FALSE
P55786-2	Isoform of P55786, Isoform 2 of Puromycin-sensitive aminopeptidase OS=Homo sapiens GN=NPEPPS - [PSA_HUMAN]	NPEPPS	1	Unique	2	P55786-2	TRUE	LIMMA	-0.455670293	-1.250304826	1.321147686	0.526513153	-1.056339169	-1.850973702	0.595764983	-0.19886955	0.144998584	-0.649635949	2.046530389	1.251895856	0.129307187	0.000312419	0.001115877	0.14573011	0.275203126	0.003109767	0.004402272	0.223960525	-0.71321914	-0.71321914	-0.71321914	-0.71321914	-1.581515425	-4.339489318	3.797012429	1.513212343	0.129307187	0.000312419	0.001115877	0.14573011	0.275203126	0.003109767	0.004402272	0.223960525	-5.490513903	0.13587381	-1.267500148	-5.775309001	FALSE
P06744	Glucose-6-phosphate isomerase OS=Homo sapiens GN=GPI PE=1 SV=4 - [G6PI_HUMAN]	GPI	1	Unique	1	P06744	TRUE	LIMMA	1.292347794	-0.458704684	0.864925884	-0.886126593	0.283026025	-1.468026452	-0.353956235	-2.105008712	2.301669562	0.550617085	2.083808003	0.332755526	0.014659863	0.35461224	0.154484783	0.145121861	0.068187203	0.487184518	0.244979545	0.223556772	0.154373379	0.154373379	0.154373379	0.154373379	2.669362847	-0.947461083	1.479363959	-1.515625523	0.014659863	0.35461224	0.154484783	0.145121861	0.068187203	0.487184518	0.244979545	0.223556772	-3.560799973	-6.244529014	-5.822629838	-5.771902787	TRUE
P04264	Keratin, type II cytoskeletal 1 OS=Homo sapiens GN=KRT1 PE=1 SV=6 - [K2C1_HUMAN]	KRT1	1	Unique	8	P04264	FALSE	LIMMA	0.396186931	0.307154647	0.135221848	0.046189564	-0.08284791	-0.171880194	-0.443272563	-0.532304847	0.875221772	0.786189488	0.713716259	0.624683975	0.099955428	0.196182487	0.631290012	0.86945368	0.230146483	0.316533838	0.711576024	0.911728575	2.467768332	2.467768332	2.467768332	2.467768332	1.724212897	1.33674274	0.487310248	0.166457182	0.099955428	0.196182487	0.631290012	0.86945368	0.230146483	0.316533838	0.711576024	0.911728575	-5.276128965	-5.813882521	-6.778958057	-6.887227203	FALSE
P62081	40S ribosomal protein S7 OS=Homo sapiens GN=RPS7 PE=1 SV=1 - [RS7_HUMAN]	RPS7	1	Unique	2	P62081	TRUE	LIMMA	0.524471285	-0.599505164	-1.47775406	-2.601730509	-0.484181325	-1.608157774	-2.695828086	-3.819804535	1.533123895	0.409147446	-0.259680034	-1.383656483	0.291137	0.229524077	0.019863583	0.000239472	0.465366892	0.355516439	0.046396166	0.001229671	-0.77726788	-0.77726788	-0.77726788	-0.77726788	1.084021622	-1.23910799	-2.529218353	-4.452936203	0.291137	0.229524077	0.019863583	0.000239472	0.465366892	0.355516439	0.046396166	0.001229671	-6.118370604	-5.933860199	-4.018885817	0.243507585	FALSE
	Ig mu heavy chain disease protein OS=Homo sapiens PE=1 SV=1 - [MUCB_HUMAN]	Ig mu heavy chain disease protein OS=Homo sapiens	1	Unique	5		TRUE	LIMMA	-0.595439739	-0.598952825	1.913768001	1.910254916	-1.057365147	-1.060878232	1.355935368	1.352422283	-0.133514332	-0.137027417	2.471600634	2.468087549	0.014094124	0.013612593	5.97E-07	6.13E-07	0.066561302	0.04345286	7.57E-06	8.62E-06	2.735049011	2.735049011	2.735049011	2.735049011	-2.687347391	-2.703202699	7.152258754	7.139129423	0.014094124	0.013612593	5.97E-07	6.13E-07	0.066561302	0.04345286	7.57E-06	8.62E-06	-3.524236327	-3.48273357	6.207341806	6.180402261	TRUE
Q8NC51-4	Isoform of Q8NC51, Isoform 4 of Plasminogen activator inhibitor 1 RNA-binding protein OS=Homo sapiens GN=SERBP1 - [PAIRB_HUMAN]	SERBP1	1	Unique	1	Q8NC51-4	TRUE	LIMMA	1.271205325	-0.562804258	-2.173324566	-4.007334149	0.000359865	-1.833649718	-3.708029211	-5.542038794	2.542050784	0.708041201	-0.638619922	-2.472629504	0.049941067	0.366781415	0.007825545	2.43E-05	0.149190711	0.496459363	0.021363407	0.00017245	-2.476486682	-2.476486682	-2.476486682	-2.476486682	2.085358889	-0.923256723	-2.952280564	-5.443629961	0.049941067	0.366781415	0.007825545	2.43E-05	0.149190711	0.496459363	0.021363407	0.00017245	-4.675335265	-6.266949399	-3.144977018	2.51423871	TRUE
P48426-2	Isoform of P48426, Isoform 2 of Phosphatidylinositol 5-phosphate 4-kinase type-2 alpha OS=Homo sapiens GN=PIP4K2A - [PI42A_HUMAN]	PIP4K2A	1	Unique	1	P48426-2	TRUE	LIMMA	-1.880609739	-1.699667344	-0.084356527	0.096585869	-3.277599579	-3.096657183	-1.771396268	-1.590453873	-0.4836199	-0.302677504	1.602683215	1.78362561	0.010838198	0.01955667	0.918004777	0.906173118	0.056805209	0.056740654	0.936828219	0.931582278	0.018783542	0.018783542	0.018783542	0.018783542	-2.80648858	-2.536462984	-0.104244037	0.119356513	0.010838198	0.01955667	0.918004777	0.906173118	0.056805209	0.056740654	0.936828219	0.931582278	-3.279232928	-3.81799895	-6.895968928	-6.894214323	TRUE
P18669	Phosphoglycerate mutase 1 OS=Homo sapiens GN=PGAM1 PE=1 SV=2 - [PGAM1_HUMAN]	PGAM1	1	Unique	2	P18669	TRUE	LIMMA	-0.5706602	-0.377052903	0.947778999	1.141386296	-1.403549792	-1.209942495	-0.058039226	0.13556807	0.262229392	0.455836688	1.953597224	2.147204521	0.168473677	0.356443007	0.063396505	0.028108421	0.31637447	0.487565804	0.118891416	0.058854849	-1.90186789	-1.90186789	-1.90186789	-1.90186789	-1.428393928	-0.943784195	1.964470115	2.365761712	0.168473677	0.356443007	0.063396505	0.028108421	0.31637447	0.487565804	0.118891416	0.058854849	-5.704395884	-6.24796909	-5.06852791	-4.338449981	FALSE
P27105	Erythrocyte band 7 integral membrane protein OS=Homo sapiens GN=STOM PE=1 SV=3 - [STOM_HUMAN]	STOM	1	Unique	4	P27105	FALSE	LIMMA	0.464380958	-0.717082491	1.113852242	-0.067611207	-0.083687005	-1.265150454	0.451991713	-0.729471736	1.012448921	-0.169014528	1.775712772	0.594249323	0.092446399	0.012899914	0.002188234	0.833490186	0.220711513	0.042265718	0.007909426	0.884303417	0.700609637	0.700609637	0.700609637	0.700609637	1.766435697	-2.727674526	3.50847953	-0.21296589	0.092446399	0.012899914	0.002188234	0.833490186	0.220711513	0.042265718	0.007909426	0.884303417	-5.210055663	-3.432686519	-1.922298913	-6.878075361	FALSE
D6RD17	Isoform of P01591, Immunoglobulin J chain (Fragment) OS=Homo sapiens GN=JCHAIN PE=1 SV=6 - [D6RD17_HUMAN]	JCHAIN	1	Unique	1	D6RD17	TRUE	LIMMA	0.476279283	-0.011877773	-1.599980191	-2.088137248	-0.178447257	-0.666604313	-2.390644276	-2.878801333	1.131005823	0.642848767	-0.809316107	-1.297473163	0.144886891	0.97020205	0.000414787	2.11E-05	0.295715515	0.9782558	0.001903311	0.00015487	4.07394345	4.07394345	4.07394345	4.07394345	1.51655998	-0.037820993	-4.218717456	-5.505856326	0.144886891	0.97020205	0.000414787	2.11E-05	0.295715515	0.9782558	0.001903311	0.00015487	-5.583353839	-6.697680031	-0.297752961	2.654613146	FALSE
O95810	Serum deprivation-response protein OS=Homo sapiens GN=SDPR PE=1 SV=3 - [SDPR_HUMAN]	SDPR	1	Unique	3	O95810	TRUE	LIMMA	2.102394333	1.081458304	-0.491956535	-1.512892564	1.257736211	0.236800182	-1.511986732	-2.53292276	2.947052456	1.926116427	0.528073662	-0.492862367	4.34E-05	0.01466399	0.326572647	0.005704501	0.001402702	0.046280982	0.435654644	0.015894124	-0.440561829	-0.440561829	-0.440561829	-0.440561829	5.189088294	2.669234092	-1.005475635	-3.092095547	4.34E-05	0.01466399	0.326572647	0.005704501	0.001402702	0.046280982	0.435654644	0.015894124	2.064458722	-3.551858537	-6.389198486	-2.8440823	TRUE
P01598;P01602	Ig kappa chain V-I region EU OS=Homo sapiens PE=1 SV=1 - [KV106_HUMAN]|Ig heavy chain V-I region 5 (Fragment) OS=Homo sapiens GN=IGKV1-5 PE=4 SV=2 - [KV110_HUMAN]	Ig kappa chain V-I region EU OS=Homo sapiens;IGKV1-5	2	Shared	1	P01598;P01602	FALSE	LIMMA	-0.131065708	-0.010757187	-0.503276083	-0.382967563	-0.643665004	-0.523356483	-1.122303766	-1.001995246	0.381533588	0.501842108	0.1157516	0.23606012	0.599819914	0.965533649	0.105463593	0.211718796	0.764597509	0.976094174	0.177695168	0.301722602	2.904119015	2.904119015	2.904119015	2.904119015	-0.53305119	-0.043750052	-1.694938977	-1.28976256	0.599819914	0.965533649	0.105463593	0.211718796	0.764597509	0.976094174	0.177695168	0.301722602	-6.562859785	-6.69743003	-5.507074176	-6.07142926	FALSE
I3L0Y5	Isoform of P05496, ATP synthase F(0) complex subunit C1, mitochondrial (Fragment) OS=Homo sapiens GN=ATP5G1 PE=3 SV=1 - [I3L0Y5_HUMAN]	ATP5G1	1	Unique	1	I3L0Y5	TRUE	LIMMA	1.143697022	1.981516191	-0.355160249	0.48265892	-0.150763332	0.687055836	-1.918382829	-1.08056366	2.438157376	3.275976545	1.208062331	2.0458815	0.080226359	0.00454947	0.64083045	0.527024198	0.201550983	0.019755083	0.716092057	0.62565992	-2.929445717	-2.929445717	-2.929445717	-2.929445717	1.841959523	3.191293278	-0.473654184	0.64369089	0.080226359	0.00454947	0.64083045	0.527024198	0.201550983	0.019755083	0.716092057	0.62565992	-5.088995671	-2.450893077	-6.785698465	-6.688537898	FALSE
P67936	Tropomyosin alpha-4 chain OS=Homo sapiens GN=TPM4 PE=1 SV=3 - [TPM4_HUMAN]	TPM4	1	Unique	5	P67936	TRUE	LIMMA	-0.364638067	1.539129953	-2.183582874	-0.279814854	-1.608408321	0.295359699	-3.685590826	-1.781822806	0.879132187	2.782900207	-0.681574923	1.222193097	0.547894171	0.017810198	0.0065555	0.701802108	0.721970527	0.053513134	0.018684618	0.776333604	0.612858979	0.612858979	0.612858979	0.612858979	-0.611194849	2.579841175	-3.030786147	-0.388379573	0.547894171	0.017810198	0.0065555	0.701802108	0.721970527	0.053513134	0.018684618	0.776333604	-6.517373448	-3.731779501	-2.976654618	-6.823536598	FALSE
Q14974	Importin subunit beta-1 OS=Homo sapiens GN=KPNB1 PE=1 SV=2 - [IMB1_HUMAN]	KPNB1	1	Unique	1	Q14974	TRUE	LIMMA	-2.544849772	0.217099115	-0.461088556	2.300860331	-4.557197672	-1.795248785	-2.891250026	-0.129301139	-0.532501871	2.229447016	1.969072914	4.731021801	0.015751856	0.824309433	0.696583721	0.062247895	0.070773964	0.875744176	0.766479027	0.112833063	-1.721389337	-1.721389337	-1.721389337	-1.721389337	-2.636434165	0.224912107	-0.395555163	1.973844662	0.015751856	0.824309433	0.696583721	0.062247895	0.070773964	0.875744176	0.766479027	0.112833063	-3.62744647	-6.672302081	-6.820636221	-5.052467835	TRUE
Q01518	Adenylyl cyclase-associated protein 1 OS=Homo sapiens GN=CAP1 PE=1 SV=5 - [CAP1_HUMAN]	CAP1	1	Unique	2	Q01518	TRUE	LIMMA	0.184365338	0.504619794	-0.078037183	0.242217273	-0.711952843	-0.391698387	-1.160453354	-0.840198897	1.080683519	1.400937975	1.004378987	1.324633444	0.672597045	0.254178741	0.88201838	0.645841395	0.811884865	0.385137343	0.91644279	0.729248486	0.091354566	0.091354566	0.091354566	0.091354566	0.428819882	1.173707615	-0.150302139	0.466518301	0.672597045	0.254178741	0.88201838	0.645841395	0.811884865	0.385137343	0.91644279	0.729248486	-6.61410174	-6.009863186	-6.889882634	-6.789146104	FALSE
H0YD13	Isoform of P16070, CD44 antigen OS=Homo sapiens GN=CD44 PE=1 SV=2 - [H0YD13_HUMAN]	CD44	1	Unique	3	H0YD13	FALSE	LIMMA	-0.36763513	-0.298415436	0.242830232	0.312049926	-0.850882726	-0.781663033	-0.340751608	-0.271531914	0.115612467	0.18483216	0.826412072	0.895631765	0.12828354	0.212528827	0.395878177	0.278054943	0.273925579	0.336200858	0.493512872	0.369855	3.084246845	3.084246845	3.084246845	3.084246845	-1.586007173	-1.287387913	0.867478724	1.114756877	0.12828354	0.212528827	0.395878177	0.278054943	0.273925579	0.336200858	0.493512872	0.369855	-5.483981716	-5.875493243	-6.517811416	-6.275241916	FALSE
P14625	Endoplasmin OS=Homo sapiens GN=HSP90B1 PE=1 SV=1 - [ENPL_HUMAN]	HSP90B1	1	Unique	5	P14625	FALSE	LIMMA	-0.281753424	-0.45505619	-1.016990674	-1.19029344	-0.69147026	-0.864773026	-1.511774935	-1.685077701	0.127963413	-0.045339353	-0.522206412	-0.695509178	0.166985252	0.031224225	0.000354956	6.47E-05	0.31637447	0.079850093	0.001686422	0.000387525	0.5112036	0.5112036	0.5112036	0.5112036	-1.433650324	-2.315469481	-4.285080052	-5.015289526	0.166985252	0.031224225	0.000354956	6.47E-05	0.31637447	0.079850093	0.001686422	0.000387525	-5.697343481	-4.245151478	-0.144458002	1.539242405	FALSE
A0A087WXL8;A0A0B4J1V5	Isoform of P01860, Ig gamma-3 chain C region OS=Homo sapiens GN=IGHG3 PE=1 SV=1 - [A0A087WXL8_HUMAN]|Isoform of P01857, Ig gamma-1 chain C region OS=Homo sapiens GN=IGHG1 PE=1 SV=1 - [A0A087WYE1_HUMAN]|Protein IGHV1-69 (Fragment) OS=Homo sapiens GN=IGHV1-69 PE=1 SV=1 - [A0A0B4J1V5_HUMAN]	IGHG3;IGHG1;IGHV1-69	3	Shared	1	A0A087WXL8;A0A0B4J1V5	TRUE	LIMMA	0.291101491	0.053642001	2.079957476	1.842497986	-0.302278612	-0.539738102	1.363376877	1.125917387	0.884481594	0.647022104	2.796538075	2.559078585	0.318531005	0.85239478	6.23E-06	2.93E-05	0.495407597	0.898000032	6.18E-05	0.000201715	4.802711673	4.802711673	4.802711673	4.802711673	1.022749548	0.188464622	6.051280106	5.360432382	0.318531005	0.85239478	6.23E-06	2.93E-05	0.495407597	0.898000032	6.18E-05	0.000201715	-6.181591061	-6.680074037	3.868118013	2.32601015	FALSE
A0A087WYC5;A0A0C4DH31	Isoform of P01857, Ig gamma-1 chain C region OS=Homo sapiens GN=IGHG1 PE=1 SV=1 - [A0A087WYC5_HUMAN]|Protein IGHV1-18 (Fragment) OS=Homo sapiens GN=IGHV1-18 PE=1 SV=1 - [A0A0C4DH31_HUMAN]	IGHG1;IGHV1-18	2	Shared	1	A0A087WYC5;A0A0C4DH31	TRUE	LIMMA	0.06173815	1.756020949	0.74905199	2.443334789	-0.834923779	0.85935902	-0.3337793	1.360503499	0.95840008	2.652682879	1.83188328	3.526166079	0.887284861	0.000570725	0.164602268	0.00013315	0.933452528	0.004448939	0.258670022	0.000742655	3.786339004	3.786339004	3.786339004	3.786339004	0.143543235	4.082806595	1.442145274	4.704137718	0.887284861	0.000570725	0.164602268	0.00013315	0.933452528	0.004448939	0.258670022	0.000742655	-6.698106462	-0.451196776	-5.873668477	0.823663517	FALSE
O75083	WD repeat-containing protein 1 OS=Homo sapiens GN=WDR1 PE=1 SV=4 - [WDR1_HUMAN]	WDR1	1	Unique	1	O75083	TRUE	LIMMA	1.421945113	2.194633838	-2.349816135	-1.57712741	0.119105865	0.891794589	-3.923157276	-3.150468552	2.724784362	3.497473087	-0.776474993	-0.003786268	0.03393436	0.00217144	0.005431631	0.049501154	0.117409257	0.011541747	0.015993613	0.093102462	0.708554788	0.708554788	0.708554788	0.708554788	2.275358567	3.511794412	-3.113643084	-2.089785571	0.03393436	0.00217144	0.005431631	0.049501154	0.117409257	0.011541747	0.015993613	0.093102462	-4.329855113	-1.743596886	-2.797268159	-4.849682946	TRUE
P13667	Protein disulfide-isomerase A4 OS=Homo sapiens GN=PDIA4 PE=1 SV=2 - [PDIA4_HUMAN]	PDIA4	1	Unique	2	P13667	FALSE	LIMMA	-0.234672189	0.085142915	-0.87230128	-0.552486176	-0.95868034	-0.638865235	-1.746631564	-1.42681646	0.489335961	0.809151066	0.002029004	0.321844108	0.506879696	0.808802627	0.050485331	0.202480873	0.680396604	0.865567362	0.099889935	0.292422154	-0.238089529	-0.238089529	-0.238089529	-0.238089529	-0.67573438	0.245167504	-2.079930553	-1.317357779	0.506879696	0.808802627	0.050485331	0.202480873	0.680396604	0.865567362	0.099889935	0.292422154	-6.4753009	-6.667393443	-4.867212262	-6.036981453	FALSE
P78417-2	Isoform of P78417, Isoform 2 of Glutathione S-transferase omega-1 OS=Homo sapiens GN=GSTO1 - [GSTO1_HUMAN]	GSTO1	1	Unique	2	P78417-2	TRUE	LIMMA	0.400103204	1.071122043	-0.496135128	0.174883712	-0.298719191	0.372299648	-1.340050465	-0.669031626	1.098925598	1.769944438	0.34778021	1.01879905	0.246473361	0.004506555	0.234450193	0.670304586	0.416366225	0.019700951	0.334117345	0.745166782	2.714163991	2.714163991	2.714163991	2.714163991	1.193611681	3.195435006	-1.225628759	0.432024452	0.246473361	0.004506555	0.234450193	0.670304586	0.416366225	0.019700951	0.334117345	0.745166782	-5.99721831	-2.441876739	-6.149090967	-6.805088459	FALSE
H3BMH2	Isoform of P62491, Ras-related protein Rab-11A (Fragment) OS=Homo sapiens GN=RAB11A PE=3 SV=1 - [H3BMH2_HUMAN]	RAB11A	1	Unique	1	H3BMH2	TRUE	LIMMA	-0.437033289	1.03281896	0.687839281	2.15769153	-1.33907394	0.130778309	-0.401487486	1.068364763	0.465007361	1.93485961	1.777166048	3.247018297	0.324425738	0.026880096	0.202797357	0.000511549	0.499810215	0.071865382	0.298978005	0.002221292	-1.281798716	-1.281798716	-1.281798716	-1.281798716	-1.010057867	2.387019343	1.316396274	4.129419719	0.324425738	0.026880096	0.202797357	0.000511549	0.499810215	0.071865382	0.298978005	0.002221292	-6.194273379	-4.109177107	-6.038192044	-0.503846765	FALSE
P02545	Prelamin-A/C OS=Homo sapiens GN=LMNA PE=1 SV=1 - [LMNA_HUMAN]	LMNA	1	Unique	9	P02545	FALSE	LIMMA	-0.077269059	-0.540337279	0.395121043	-0.067947177	-0.549805511	-1.012873731	-0.175525751	-0.638593971	0.395267392	-0.067800828	0.965767837	0.502699617	0.736701734	0.027057347	0.164221253	0.806461613	0.848124594	0.071889608	0.258670022	0.863697596	0.178258191	0.178258191	0.178258191	0.178258191	-0.340900907	-2.383896861	1.443512749	-0.248234351	0.736701734	0.027057347	0.164221253	0.806461613	0.848124594	0.071889608	0.258670022	0.863697596	-6.64883474	-4.115159255	-5.871811843	-6.869646696	FALSE
O14791	Apolipoprotein L1 OS=Homo sapiens GN=APOL1 PE=1 SV=5 - [APOL1_HUMAN]	APOL1	1	Unique	3	O14791	FALSE	LIMMA	-0.360513553	0.784468082	0.061051042	1.206032677	-0.868663995	0.276317641	-0.552604094	0.592377542	0.147636888	1.292618524	0.674706178	1.819687813	0.154564095	0.004275592	0.837769505	0.000551691	0.307496557	0.019192442	0.881360764	0.002348316	2.960479672	2.960479672	2.960479672	2.960479672	-1.479064573	3.218405907	0.207408502	4.097250792	0.154564095	0.004275592	0.837769505	0.000551691	0.307496557	0.019192442	0.881360764	0.002348316	-5.635541244	-2.391804268	-6.879286493	-0.57802256	FALSE
P25788-2	Isoform of P25788, Isoform 2 of Proteasome subunit alpha type-3 OS=Homo sapiens GN=PSMA3 - [PSA3_HUMAN]	PSMA3	1	Unique	1	P25788-2	TRUE	LIMMA	0.502587969	-0.067801104	-1.206597879	-1.776986952	-0.56172899	-1.132118063	-2.49189356	-3.062282633	1.566904928	0.996515855	0.078697802	-0.491691271	0.336545136	0.895660728	0.064310258	0.009154719	0.512340478	0.930164512	0.120256464	0.022693881	-0.284390506	-0.284390506	-0.284390506	-0.284390506	0.984461989	-0.132807814	-1.95711955	-2.882299036	0.336545136	0.895660728	0.064310258	0.009154719	0.512340478	0.930164512	0.120256464	0.022693881	-6.219414884	-6.68930544	-5.081084468	-3.293569349	FALSE
P26447	Protein S100-A4 OS=Homo sapiens GN=S100A4 PE=1 SV=1 - [S10A4_HUMAN]	S100A4	1	Unique	1	P26447	TRUE	LIMMA	0.509700592	0.509846797	0.599128618	0.599274822	-0.271169866	-0.271023661	-0.343870006	-0.343723801	1.29057105	1.290717255	1.542127241	1.542273446	0.188582203	0.188460833	0.200127279	0.200021945	0.343697706	0.307914543	0.298346428	0.289517223	-0.678544465	-0.678544465	-0.678544465	-0.678544465	1.36079903	1.361189368	1.324545408	1.324868636	0.188582203	0.188460833	0.200127279	0.200021945	0.343697706	0.307914543	0.298346428	0.289517223	-5.793191818	-5.782648685	-6.027908312	-6.027499321	FALSE
P00742	Coagulation factor X OS=Homo sapiens GN=F10 PE=1 SV=2 - [FA10_HUMAN]	F10	1	Unique	3	P00742	FALSE	LIMMA	-0.436224018	-0.664782081	-0.269562891	-0.498120954	-0.90984469	-1.138402753	-0.841519016	-1.07007708	0.037396654	-0.191161409	0.302393235	0.073835171	0.069084375	0.00829732	0.337462244	0.084314859	0.179980576	0.031031018	0.446305106	0.144699506	2.620556442	2.620556442	2.620556442	2.620556442	-1.92015713	-2.92621681	-0.982551301	-1.815640834	0.069084375	0.00829732	0.337462244	0.084314859	0.179980576	0.031031018	0.446305106	0.144699506	-4.959897216	-3.019527272	-6.411761115	-5.316389549	FALSE
P08514-2	Isoform of P08514, Isoform 2 of Integrin alpha-IIb OS=Homo sapiens GN=ITGA2B - [ITA2B_HUMAN]	ITGA2B	1	Unique	2	P08514-2	TRUE	LIMMA	0.099895599	0.819116561	-2.537194962	-1.817974	-0.782987764	-0.063766802	-3.603386912	-2.884165949	0.982778962	1.701999924	-1.471003013	-0.751782051	0.815899151	0.067235529	7.33E-05	0.001964928	0.891700593	0.139875844	0.000456138	0.006726499	-0.2784047	-0.2784047	-0.2784047	-0.2784047	0.235885295	1.934194836	-4.961080652	-3.55475861	0.815899151	0.067235529	7.33E-05	0.001964928	0.891700593	0.139875844	0.000456138	0.006726499	-6.680022716	-4.926590367	1.414928496	-1.817974959	FALSE
P14866	Heterogeneous nuclear ribonucleoprotein L OS=Homo sapiens GN=HNRNPL PE=1 SV=2 - [HNRPL_HUMAN]	HNRNPL	1	Unique	1	P14866	TRUE	LIMMA	-1.43660316	-1.640169689	-1.447852344	-1.651418874	-2.413916162	-2.617482691	-2.628079878	-2.831646408	-0.459290158	-0.662856688	-0.26762481	-0.471191339	0.006073274	0.002238265	0.018690327	0.008468958	0.038149595	0.011773637	0.043973243	0.021572502	0.458500281	0.458500281	0.458500281	0.458500281	-3.064509604	-3.49875032	-2.557504327	-2.917086768	0.006073274	0.002238265	0.018690327	0.008468958	0.038149595	0.011773637	0.043973243	0.021572502	-2.73387692	-1.772716348	-3.962454634	-3.219881817	TRUE
B1AKY9;M0R116;P05023-3	Isoform of P50993, Sodium/potassium-transporting ATPase subunit alpha OS=Homo sapiens GN=ATP1A2 PE=1 SV=1 - [B1AKY9_HUMAN]|Isoform of P13637, Sodium/potassium-transporting ATPase subunit alpha OS=Homo sapiens GN=ATP1A3 PE=1 SV=1 - [M0R116_HUMAN]|Isoform of P05023, Isoform 3 of Sodium/potassium-transporting ATPase subunit alpha-1 OS=Homo sapiens GN=ATP1A1 - [AT1A1_HUMAN]	ATP1A2;ATP1A3;ATP1A1	3	Shared	1	B1AKY9;M0R116;P05023-3	TRUE	LIMMA	0.216221826	0.47918543	-1.395897846	-1.132934242	-0.296424393	-0.033460789	-2.014982194	-1.75201859	0.728868045	0.991831649	-0.776813497	-0.513849893	0.389586453	0.065371978	0.000134224	0.001069437	0.565162411	0.136437645	0.000746679	0.003931397	0.356669274	0.356669274	0.356669274	0.356669274	0.879305153	1.948694197	-4.700690509	-3.815159723	0.389586453	0.065371978	0.000134224	0.001069437	0.565162411	0.136437645	0.000746679	0.003931397	-6.316509358	-4.902134456	0.815712431	-1.226014394	FALSE
P0DMV8	Heat shock 70 kDa protein 1A OS=Homo sapiens GN=HSPA1A PE=1 SV=1 - [HS71A_HUMAN]|Heat shock 70 kDa protein 6 OS=Homo sapiens GN=HSPA6 PE=1 SV=2 - [HSP76_HUMAN]	HSPA1A;HSPA6	2	Shared	2	P0DMV8	FALSE	LIMMA	-0.293629031	0.095771036	-0.198526861	0.190873206	-0.930388621	-0.540988554	-0.967493609	-0.578093542	0.343130558	0.732530625	0.570439886	0.959839953	0.347754708	0.757075453	0.596304023	0.610445918	0.524335396	0.826016557	0.681640818	0.698430007	-0.798698732	-0.798698732	-0.798698732	-0.798698732	-0.961349586	0.313557026	-0.538232059	0.517482006	0.347754708	0.757075453	0.596304023	0.610445918	0.524335396	0.826016557	0.681640818	0.698430007	-6.241613687	-6.647718354	-6.752178131	-6.763403281	FALSE
P78371	T-complex protein 1 subunit beta OS=Homo sapiens GN=CCT2 PE=1 SV=4 - [TCPB_HUMAN]	CCT2	1	Unique	1	P78371	TRUE	LIMMA	-0.89314608	0.036889266	-0.71589756	0.214137787	-1.937954719	-1.007919372	-1.977634506	-1.04759916	0.151662558	1.081697905	0.545839387	1.475874734	0.089779169	0.94204755	0.250606562	0.727143603	0.215937257	0.961363982	0.353251516	0.797393069	-1.827485021	-1.827485021	-1.827485021	-1.827485021	-1.782147263	0.073607338	-1.182877871	0.353819966	0.089779169	0.94204755	0.250606562	0.727143603	0.215937257	0.961363982	0.353251516	0.797393069	-5.185171718	-6.695618954	-6.198965566	-6.836772202	FALSE
P04180	Phosphatidylcholine-sterol acyltransferase OS=Homo sapiens GN=LCAT PE=1 SV=1 - [LCAT_HUMAN]	LCAT	1	Unique	2	P04180	TRUE	LIMMA	-0.591095087	-0.295437416	-1.658898504	-1.363240832	-1.260508128	-0.964850456	-2.467298372	-2.171640701	0.078317953	0.373975625	-0.850498635	-0.554840963	0.080393465	0.368395266	0.000360814	0.002152125	0.201550983	0.496661869	0.001691645	0.007290182	1.787862556	1.787862556	1.787862556	1.787862556	-1.840861129	-0.920087591	-4.278104877	-3.515638382	0.080393465	0.368395266	0.000360814	0.002152125	0.201550983	0.496661869	0.001691645	0.007290182	-5.090782215	-6.269845566	-0.160574333	-1.906181337	FALSE
G3V1A4;P60981-2	Isoform of P23528, Cofilin 1 (Non-muscle), isoform CRA_a OS=Homo sapiens GN=CFL1 PE=1 SV=1 - [G3V1A4_HUMAN]|Isoform of P60981, Isoform 2 of Destrin OS=Homo sapiens GN=DSTN - [DEST_HUMAN]	CFL1;DSTN	2	Shared	1	G3V1A4;P60981-2	TRUE	LIMMA	0.057250572	1.685735583	-1.568200824	0.060284187	-0.791437277	0.837047734	-2.593097419	-0.964612408	0.905938422	2.534423432	-0.543304229	1.085180782	0.889553537	0.000497892	0.004563812	0.903616561	0.934108043	0.004035481	0.013994248	0.931582278	-1.249693576	-1.249693576	-1.249693576	-1.249693576	0.140633794	4.140943601	-3.189917662	0.122625616	0.889553537	0.000497892	0.004563812	0.903616561	0.934108043	0.004035481	0.013994248	0.931582278	-6.698533581	-0.318370103	-2.63068108	-6.89380361	FALSE
P37802	Transgelin-2 OS=Homo sapiens GN=TAGLN2 PE=1 SV=3 - [TAGL2_HUMAN]	TAGLN2	1	Unique	1	P37802	TRUE	LIMMA	0.632715821	3.08190177	0.43574168	2.884927628	-1.036282461	1.412903488	-1.579782235	0.869403714	2.301714103	4.750900051	2.451265594	4.900451543	0.438522119	0.000986412	0.657002448	0.00728549	0.612794408	0.006598704	0.731636117	0.019318492	1.342577922	1.342577922	1.342577922	1.342577922	0.790333973	3.849645586	0.450711868	2.984041187	0.438522119	0.000986412	0.657002448	0.00728549	0.612794408	0.006598704	0.731636117	0.019318492	-6.390718702	-0.982244323	-6.796600402	-3.077080616	FALSE
Q12805-2	Isoform of Q12805, Isoform 2 of EGF-containing fibulin-like extracellular matrix protein 1 OS=Homo sapiens GN=EFEMP1 - [FBLN3_HUMAN]	EFEMP1	1	Unique	1	Q12805-2	TRUE	LIMMA	-0.688285567	0.103306736	-3.853407016	-3.061814713	-1.530079462	-0.738487159	-4.8699783	-4.078385997	0.153508328	0.945100631	-2.836835732	-2.045243428	0.10361909	0.800658582	1.32E-07	3.79E-06	0.234411019	0.860508476	2.38E-06	3.62E-05	1.646881443	1.646881443	1.646881443	1.646881443	-1.704593142	0.255847227	-7.902507047	-6.27912189	0.10361909	0.800658582	1.32E-07	3.79E-06	0.234411019	0.860508476	2.38E-06	3.62E-05	-5.306429708	-6.664636058	7.706709508	4.365031908	FALSE
A0A096LPE2	Protein SAA2-SAA4 OS=Homo sapiens GN=SAA2-SAA4 PE=4 SV=1 - [A0A096LPE2_HUMAN]	SAA2-SAA4	1	Unique	1	A0A096LPE2	TRUE	LIMMA	-0.259181578	-0.499831634	-1.576983273	-1.817633329	-0.912727602	-1.153377659	-2.366221738	-2.606871794	0.394364447	0.15371439	-0.787744808	-1.028394864	0.418035168	0.126382321	0.000469892	0.00010621	0.59054313	0.22776981	0.002140986	0.00060279	4.170381158	4.170381158	4.170381158	4.170381158	-0.826772072	-1.594429818	-4.165591604	-4.801267247	0.418035168	0.126382321	0.000469892	0.00010621	0.59054313	0.22776981	0.002140986	0.00060279	-6.361218401	-5.461763666	-0.420394569	1.047518558	FALSE
P07237	Protein disulfide-isomerase OS=Homo sapiens GN=P4HB PE=1 SV=3 - [PDIA1_HUMAN]	P4HB	1	Unique	6	P07237	FALSE	LIMMA	0.116149888	-0.357208365	0.310629731	-0.162728522	-0.407996062	-0.881354315	-0.322341978	-0.795700231	0.640295837	0.166937584	0.94360144	0.470243187	0.649036386	0.170648267	0.318370962	0.597840607	0.795315421	0.28603479	0.430033429	0.689488187	0.350596107	0.350596107	0.350596107	0.350596107	0.46198131	-1.420781302	1.023096424	-0.535965983	0.649036386	0.170648267	0.318370962	0.597840607	0.795315421	0.28603479	0.430033429	0.689488187	-6.598977004	-5.704558093	-6.371536303	-6.753424873	FALSE
B4DPQ0	Isoform of P00736, Complement C1r subcomponent OS=Homo sapiens GN=C1R PE=1 SV=1 - [B4DPQ0_HUMAN]	C1R	1	Unique	3	B4DPQ0	TRUE	LIMMA	0.271930535	-0.377751922	-1.00214105	-1.651823507	-0.394488645	-1.044171102	-1.806925459	-2.456607916	0.938349716	0.288667258	-0.197356641	-0.847039098	0.404925761	0.251052918	0.017197438	0.00036006	0.575795532	0.381293986	0.040608548	0.001675964	2.819806836	2.819806836	2.819806836	2.819806836	0.850684138	-1.181726679	-2.59601468	-4.278996528	0.404925761	0.251052918	0.017197438	0.00036006	0.575795532	0.381293986	0.040608548	0.001675964	-6.341185037	-6.000735985	-3.885119789	-0.158514194	FALSE
P0DMV8;P11021;P11142;P54652	Heat shock cognate 71 kDa protein OS=Homo sapiens GN=HSPA8 PE=1 SV=1 - [HSP7C_HUMAN]|Heat shock 70 kDa protein 1A OS=Homo sapiens GN=HSPA1A PE=1 SV=1 - [HS71A_HUMAN]|78 kDa glucose-regulated protein OS=Homo sapiens GN=HSPA5 PE=1 SV=2 - [GRP78_HUMAN]|Heat shock 70 kDa protein 1-like OS=Homo sapiens GN=HSPA1L PE=1 SV=2 - [HS71L_HUMAN]|Heat shock-related 70 kDa protein 2 OS=Homo sapiens GN=HSPA2 PE=…	HSPA8;HSPA1A;HSPA5;HSPA1L;HSPA2	5	Shared	3	P0DMV8;P11021;P11142;P54652	TRUE	LIMMA	-0.049322625	1.675198491	-1.415882945	0.308638171	-1.080535614	0.643985502	-2.661201448	-0.936680332	0.981890365	2.706411481	-0.170564443	1.553956673	0.921555401	0.002902112	0.02784144	0.61099132	0.952536855	0.013995411	0.061422526	0.698430007	0.268625987	0.268625987	0.268625987	0.268625987	-0.099713888	3.38669233	-2.370307855	0.516686413	0.921555401	0.002902112	0.02784144	0.61099132	0.952536855	0.013995411	0.061422526	0.698430007	-6.70361565	-2.021809289	-4.329719838	-6.763825125	FALSE
P30050	60S ribosomal protein L12 OS=Homo sapiens GN=RPL12 PE=1 SV=1 - [RL12_HUMAN]	RPL12	1	Unique	2	P30050	TRUE	LIMMA	-1.504260252	-1.636886293	-1.68039368	-1.813019722	-2.126754931	-2.259380973	-2.432133767	-2.564759809	-0.881765572	-1.014391614	-0.928653593	-1.061279635	6.14E-05	2.22E-05	0.000147526	6.28E-05	0.001724123	0.000553246	0.00080889	0.000379864	-2.045816294	-2.045816294	-2.045816294	-2.045816294	-5.037849413	-5.482021241	-4.660163731	-5.027969845	6.14E-05	2.22E-05	0.000147526	6.28E-05	0.001724123	0.000553246	0.00080889	0.000379864	1.722528022	2.727046853	0.72220817	1.568295894	TRUE
P15153;P60953;P63000;P84095	Ras-related C3 botulinum toxin substrate 2 OS=Homo sapiens GN=RAC2 PE=1 SV=1 - [RAC2_HUMAN]|Cell division control protein 42 homolog OS=Homo sapiens GN=CDC42 PE=1 SV=2 - [CDC42_HUMAN]|Ras-related C3 botulinum toxin substrate 1 OS=Homo sapiens GN=RAC1 PE=1 SV=1 - [RAC1_HUMAN]|Rho-related GTP-binding protein RhoG OS=Homo sapiens GN=RHOG PE=1 SV=1 - [RHOG_HUMAN]	RAC2;CDC42;RAC1;RHOG	4	Shared	1	P15153;P60953;P63000;P84095	TRUE	LIMMA	1.202160934	3.49420947	-4.962156314	-2.670107779	-0.266035593	2.026012942	-6.735187026	-4.443138491	2.670357462	4.962405997	-3.189125602	-0.897077066	0.103161521	7.32E-05	1.01E-05	0.005120035	0.234411019	0.001270734	9.58E-05	0.01485499	-3.201675004	-3.201675004	-3.201675004	-3.201675004	1.707010782	4.961609606	-5.834612638	-3.139571509	0.103161521	7.32E-05	1.01E-05	0.005120035	0.234411019	0.001270734	9.58E-05	0.01485499	-5.302709813	1.556026358	3.3899033	-2.740789493	FALSE
A0A087WV47;A0A087WXL8;A0A087WYC5;P01859	Isoform of P01857, Ig gamma-1 chain C region OS=Homo sapiens GN=IGHG1 PE=1 SV=1 - [A0A087WV47_HUMAN]|Isoform of P01857, Ig gamma-1 chain C region OS=Homo sapiens GN=IGHG1 PE=1 SV=1 - [A0A087WYC5_HUMAN]|Isoform of P01857, Ig gamma-1 chain C region OS=Homo sapiens GN=IGHG1 PE=1 SV=1 - [A0A087WYE1_HUMAN]|Isoform of P01857, Ig gamma-1 chain C region OS=Homo sapiens GN=IGHG1 PE=1 SV=1 - [A0A087X079_HU…	IGHG1;IGHG2;IGHG3	3	Shared	1	A0A087WV47;A0A087WXL8;A0A087WYC5;P01859	TRUE	LIMMA	0.835818498	0.881245841	2.278408684	2.323836028	-0.21435525	-0.168927907	1.010192698	1.055620041	1.885992246	1.931419589	3.546624671	3.592052014	0.112529599	0.09541215	0.00125923	0.001057231	0.248881727	0.183725182	0.004907964	0.0039312	1.190255773	1.190255773	1.190255773	1.190255773	1.659237928	1.749418716	3.745383127	3.820059284	0.112529599	0.09541215	0.00125923	0.001057231	0.248881727	0.183725182	0.004907964	0.0039312	-5.375482883	-5.226977891	-1.385358741	-1.214808674	FALSE
J3KRP0;Q96KN2	Beta-Ala-His dipeptidase OS=Homo sapiens GN=CNDP1 PE=1 SV=4 - [CNDP1_HUMAN]|Isoform of Q96KN2, Beta-Ala-His dipeptidase OS=Homo sapiens GN=CNDP1 PE=1 SV=2 - [J3KRP0_HUMAN]	CNDP1	1	Unique	1	J3KRP0;Q96KN2	TRUE	LIMMA	2.086408838	0.391814084	-2.150138838	-3.844733591	0.917522691	-0.777072062	-3.561714875	-5.256309629	3.255294984	1.560700231	-0.7385628	-2.433157554	0.001332461	0.492640089	0.004716169	1.43E-05	0.013263107	0.6048162	0.014325639	0.00011131	4.631014234	4.631014234	4.631014234	4.631014234	3.721217444	0.698820566	-3.175558169	-5.67831944	0.001332461	0.492640089	0.004716169	1.43E-05	0.013263107	0.6048162	0.014325639	0.00011131	-1.281228304	-6.44901349	-2.662143814	3.041723006	TRUE
Q14019	Coactosin-like protein OS=Homo sapiens GN=COTL1 PE=1 SV=3 - [COTL1_HUMAN]	COTL1	1	Unique	1	Q14019	TRUE	LIMMA	1.429888468	1.672374761	-2.025851222	-1.783364929	0.509289866	0.751776158	-3.137589035	-2.895102742	2.350487071	2.592973364	-0.914113409	-0.671627116	0.004086829	0.001141748	0.001110838	0.003201229	0.028384438	0.007313973	0.004402272	0.010152916	0.990519948	0.990519948	0.990519948	0.990519948	3.238095836	3.787225276	-3.798945089	-3.344226549	0.004086829	0.001141748	0.001110838	0.003201229	0.028384438	0.007313973	0.004402272	0.010152916	-2.357468467	-1.12378527	-1.263083396	-2.289864641	TRUE
P60174-1	Isoform of P60174, Isoform 2 of Triosephosphate isomerase OS=Homo sapiens GN=TPI1 - [TPIS_HUMAN]	TPI1	1	Unique	8	P60174-1	FALSE	LIMMA	0.089930756	0.117289101	0.271851164	0.299209508	-0.422223364	-0.394865019	-0.346638915	-0.31928057	0.602084877	0.629443222	0.890341242	0.917699587	0.718121624	0.638182147	0.370310185	0.325127791	0.84032569	0.729512101	0.472565464	0.419039204	-0.093541696	-0.093541696	-0.093541696	-0.093541696	0.36607108	0.477435637	0.916339283	1.008557119	0.718121624	0.638182147	0.370310185	0.325127791	0.84032569	0.729512101	0.472565464	0.419039204	-6.639690336	-6.581251764	-6.474262218	-6.386129743	FALSE
Q9UBR2	Cathepsin Z OS=Homo sapiens GN=CTSZ PE=1 SV=1 - [CATZ_HUMAN]	CTSZ	1	Unique	1	Q9UBR2	TRUE	LIMMA	-2.89590453	-1.124724303	-0.132961521	1.638218706	-4.153688647	-2.38250842	-1.651892963	0.119287264	-1.638120414	0.133059814	1.38596992	3.157150147	0.000106538	0.076904127	0.857016855	0.035868714	0.002297669	0.155483776	0.894338557	0.072937973	-0.301780853	-0.301780853	-0.301780853	-0.301780853	-4.799941894	-1.864222817	-0.182492764	2.248493075	0.000106538	0.076904127	0.857016855	0.035868714	0.002297669	0.155483776	0.894338557	0.072937973	1.1816401	-5.042840419	-6.884324323	-4.560312452	TRUE
Q14247	Src substrate cortactin OS=Homo sapiens GN=CTTN PE=1 SV=2 - [SRC8_HUMAN]	CTTN	1	Unique	1	Q14247	TRUE	LIMMA	0.599480998	1.707109593	-1.015555351	0.092073244	0.014052808	1.121681402	-1.722533021	-0.614904427	1.184909189	2.292537783	-0.30857768	0.799050914	0.045221265	5.86E-06	0.007112167	0.788757019	0.142722725	0.000333261	0.019834363	0.853387611	-0.629241023	-0.629241023	-0.629241023	-0.629241023	2.134812005	6.079188603	-2.99471672	0.271509851	0.045221265	5.86E-06	0.007112167	0.788757019	0.142722725	0.000333261	0.019834363	0.853387611	-4.587205056	4.038177628	-3.054196907	-6.863382518	TRUE
P36957	Dihydrolipoyllysine-residue succinyltransferase component of 2-oxoglutarate dehydrogenase complex, mitochondrial OS=Homo sapiens GN=DLST PE=1 SV=4 - [ODO2_HUMAN]	DLST	1	Unique	2	P36957	TRUE	LIMMA	1.487187212	0.383007717	-0.254579101	-1.358758596	0.687947497	-0.416231998	-1.219760896	-2.323940391	2.286426926	1.182247431	0.710602695	-0.3935768	0.000920295	0.329598751	0.588433447	0.00813747	0.009603727	0.466631054	0.676228135	0.020975868	-1.576073739	-1.576073739	-1.576073739	-1.576073739	3.879238061	0.999052507	-0.549884492	-2.934884594	0.000920295	0.329598751	0.588433447	0.00813747	0.009603727	0.466631054	0.676228135	0.020975868	-0.922989454	-6.194977903	-6.745686586	-3.182045931	TRUE
Q9H3N1	Thioredoxin-related transmembrane protein 1 OS=Homo sapiens GN=TMX1 PE=1 SV=1 - [TMX1_HUMAN]	TMX1	1	Unique	1	Q9H3N1	TRUE	LIMMA	0.08499358	1.200387291	-0.556520013	0.558873699	-0.713129412	0.4022643	-1.520353225	-0.404959514	0.883116571	1.998510282	0.4073132	1.522706911	0.826536769	0.005167568	0.242616374	0.240697095	0.895451013	0.022141832	0.343485326	0.332049084	-2.415228171	-2.415228171	-2.415228171	-2.415228171	0.222010822	3.135518829	-1.203751232	1.208842249	0.826536769	0.005167568	0.242616374	0.240697095	0.895451013	0.022141832	0.343485326	0.332049084	-6.683299363	-2.571946114	-6.174805248	-6.168857076	FALSE
P68104;Q05639	Elongation factor 1-alpha 1 OS=Homo sapiens GN=EEF1A1 PE=1 SV=1 - [EF1A1_HUMAN]|Elongation factor 1-alpha 2 OS=Homo sapiens GN=EEF1A2 PE=1 SV=1 - [EF1A2_HUMAN]	EEF1A1;EEF1A2	2	Shared	4	P68104;Q05639	TRUE	LIMMA	0.366657729	-1.267155416	1.976070553	0.342257407	-0.145610809	-1.779423954	1.357442302	-0.276370844	0.878926267	-0.754886879	2.594698804	0.960885659	0.151120847	4.67E-05	1.67E-06	0.262223659	0.304595602	0.000888364	1.87E-05	0.354934534	-0.773817288	-0.773817288	-0.773817288	-0.773817288	1.492179285	-5.156915874	6.659330096	1.153402671	0.151120847	4.67E-05	1.67E-06	0.262223659	0.304595602	0.000888364	1.87E-05	0.354934534	-5.617406187	1.998027558	5.17972694	-6.232455511	FALSE
P27348;P31946-2;P61981;Q04917	Isoform of P31946, Isoform Short of 14-3-3 protein beta/alpha OS=Homo sapiens GN=YWHAB - [1433B_HUMAN]|14-3-3 protein gamma OS=Homo sapiens GN=YWHAG PE=1 SV=2 - [1433G_HUMAN]|14-3-3 protein eta OS=Homo sapiens GN=YWHAH PE=1 SV=4 - [1433F_HUMAN]|14-3-3 protein theta OS=Homo sapiens GN=YWHAQ PE=1 SV=1 - [1433T_HUMAN]	YWHAB;YWHAG;YWHAH;YWHAQ	4	Shared	2	P27348;P31946-2;P61981;Q04917	FALSE	LIMMA	0.786535934	-0.345940739	0.587303447	-0.545173225	0.013375907	-1.119100766	-0.346383867	-1.47886054	1.559695961	0.427219288	1.520990762	0.388514089	0.046512476	0.361948511	0.204464403	0.237541048	0.145031267	0.491976232	0.299295179	0.329686013	-0.233917882	-0.233917882	-0.233917882	-0.233917882	2.120835685	-0.93280349	1.311350957	-1.217281176	0.046512476	0.361948511	0.204464403	0.237541048	0.145031267	0.491976232	0.299295179	0.329686013	-4.612244254	-6.25816973	-6.04453221	-6.158949605	TRUE
P06396	Gelsolin OS=Homo sapiens GN=GSN PE=1 SV=1 - [GELS_HUMAN]	GSN	1	Unique	12	P06396	FALSE	LIMMA	-0.393916329	0.462189264	-0.225835617	0.630269977	-0.745969931	0.110135663	-0.650984318	0.205121276	-0.041862728	0.814242866	0.199313085	1.055418679	0.030124463	0.012638814	0.281141208	0.00572385	0.107682471	0.041934938	0.389503986	0.015894124	2.84309124	2.84309124	2.84309124	2.84309124	-2.332668577	2.736962885	-1.107412508	3.090605754	0.030124463	0.012638814	0.281141208	0.00572385	0.107682471	0.041934938	0.389503986	0.015894124	-4.222148862	-3.413637726	-6.28322784	-2.847314864	TRUE
F5H100	Isoform of P16520, Guanine nucleotide-binding protein G(I)/G(S)/G(T) subunit beta-3 (Fragment) OS=Homo sapiens GN=GNB3 PE=1 SV=2 - [F5H100_HUMAN]	GNB3	1	Unique	1	F5H100	TRUE	LIMMA	0.141659847	-0.278561581	1.96128738	1.541065952	-0.533669945	-0.953891373	1.145742295	0.725520867	0.816989639	0.396768211	2.776832465	2.356611037	0.666531175	0.399928415	6.49E-05	0.000799149	0.809144439	0.529148639	0.00040791	0.003114757	-1.121683337	-1.121683337	-1.121683337	-1.121683337	0.437309293	-0.85993011	5.013616431	3.939409214	0.666531175	0.399928415	6.49E-05	0.000799149	0.809144439	0.529148639	0.00040791	0.003114757	-6.610334928	-6.323078122	1.535408224	-0.941244059	FALSE
P13796	Plastin-2 OS=Homo sapiens GN=LCP1 PE=1 SV=6 - [PLSL_HUMAN]	LCP1	1	Unique	5	P13796	FALSE	LIMMA	0.168491074	-0.430466472	-0.251087229	-0.850044775	-0.418304994	-1.01726254	-0.959716783	-1.558674329	0.755287142	0.156329596	0.457542324	-0.141415222	0.556089972	0.141699538	0.4685992	0.02111128	0.7271605	0.250490713	0.567759705	0.046777391	0.690781671	0.690781671	0.690781671	0.690781671	0.598614937	-1.529360898	-0.738691683	-2.500808216	0.556089972	0.141699538	0.4685992	0.02111128	0.7271605	0.250490713	0.567759705	0.046777391	-6.525101417	-5.555336827	-6.621904921	-4.075240139	FALSE
A0A075B6K5;P80748	Ig lambda chain V-III region LOI OS=Homo sapiens PE=1 SV=1 - [LV302_HUMAN]|HCG2043239 (Fragment) OS=Homo sapiens GN=IGLV3-9 PE=1 SV=1 - [A0A075B6K5_HUMAN]	Ig lambda chain V-III region LOI OS=Homo sapiens;IGLV3-9	2	Shared	1	A0A075B6K5;P80748	TRUE	LIMMA	-0.231300096	0.275564736	-2.01673571	-1.509870878	-1.012751814	-0.505886982	-2.960436277	-2.453571445	0.550151622	1.057016454	-1.073035142	-0.566170311	0.544091313	0.470702689	0.000238175	0.003266189	0.718422611	0.592499299	0.001232794	0.01025837	1.916275362	1.916275362	1.916275362	1.916275362	-0.617065845	0.735155711	-4.45525553	-3.335519149	0.544091313	0.470702689	0.000238175	0.003266189	0.718422611	0.592499299	0.001232794	0.01025837	-6.513713858	-6.422757478	0.248868506	-2.309220602	FALSE
P15880	40S ribosomal protein S2 OS=Homo sapiens GN=RPS2 PE=1 SV=2 - [RS2_HUMAN]	RPS2	1	Unique	2	P15880	TRUE	LIMMA	-0.180881706	-0.103318482	-0.896165667	-0.818602443	-0.836138854	-0.758575631	-1.687470527	-1.609907304	0.474375442	0.551938666	-0.104860807	-0.027297583	0.571319346	0.745755243	0.028388555	0.043265477	0.739287234	0.817802783	0.062052011	0.083560488	-2.125730772	-2.125730772	-2.125730772	-2.125730772	-0.575493899	-0.328718463	-2.361034397	-2.156686646	0.571319346	0.745755243	0.028388555	0.043265477	0.739287234	0.817802783	0.062052011	0.083560488	-6.538900206	-6.642710292	-4.347518075	-4.729300526	FALSE
P04259;P04264	Keratin, type II cytoskeletal 6B OS=Homo sapiens GN=KRT6B PE=1 SV=5 - [K2C6B_HUMAN]|Keratin, type II cytoskeletal 1 OS=Homo sapiens GN=KRT1 PE=1 SV=6 - [K2C1_HUMAN]	KRT6B;KRT1	2	Shared	1	P04259;P04264	TRUE	LIMMA	-0.382567075	-0.43226768	4.212594566	4.162893961	-1.038934244	-1.088634849	3.419949217	3.370248611	0.273800095	0.224099489	5.005239915	4.95553931	0.238346898	0.184824255	4.95E-10	6.09E-10	0.406887712	0.3042781	2.08E-08	2.32E-08	3.765228664	3.765228664	3.765228664	3.765228664	-1.215118368	-1.372978578	11.0797151	10.94899553	0.238346898	0.184824255	4.95E-10	6.09E-10	0.406887712	0.3042781	2.08E-08	2.32E-08	-5.972252254	-5.767418639	13.21035406	13.00898225	FALSE
P01781	Ig heavy chain V-III region GAL OS=Homo sapiens PE=1 SV=1 - [HV320_HUMAN]	Ig heavy chain V-III region GAL OS=Homo sapiens	1	Unique	1	P01781	TRUE	LIMMA	-0.477305603	-0.192843004	-1.199304225	-0.914841626	-1.427251394	-1.142788795	-2.346482433	-2.062019835	0.472640188	0.757102787	-0.052126017	0.232336582	0.30725192	0.676613189	0.041308124	0.111859009	0.482504836	0.757385351	0.085387719	0.181385411	2.839495142	2.839495142	2.839495142	2.839495142	-1.047503676	-0.423216812	-2.179497228	-1.662542953	0.30725192	0.676613189	0.041308124	0.111859009	0.482504836	0.757385351	0.085387719	0.181385411	-6.156445897	-6.606240266	-4.687714721	-5.556593252	FALSE
P35908	Keratin, type II cytoskeletal 2 epidermal OS=Homo sapiens GN=KRT2 PE=1 SV=2 - [K22E_HUMAN]	KRT2	1	Unique	6	P35908	TRUE	LIMMA	-0.280812812	0.149376123	-1.254564908	-0.824375972	-0.818956424	-0.388767489	-1.904440544	-1.474251608	0.257330799	0.687519735	-0.604689272	-0.174500337	0.289475449	0.569206001	0.00065434	0.015475554	0.465366892	0.665960728	0.002879985	0.035380507	1.775167515	1.775167515	1.775167515	1.775167515	-1.087868936	0.578683154	-4.024581496	-2.644556901	0.289475449	0.569206001	0.00065434	0.015475554	0.465366892	0.665960728	0.002879985	0.035380507	-6.11429163	-6.526745085	-0.745415517	-3.78683323	FALSE
O15511	Actin-related protein 2/3 complex subunit 5 OS=Homo sapiens GN=ARPC5 PE=1 SV=3 - [ARPC5_HUMAN]	ARPC5	1	Unique	1	O15511	TRUE	LIMMA	3.733313311	2.351884556	1.817188223	0.435759467	2.249269219	0.867840464	0.025019597	-1.356409159	5.217357403	3.835928648	3.609356848	2.227928093	3.82E-05	0.003513092	0.0471681	0.617716277	0.001340839	0.01612036	0.094775653	0.704591021	-0.848392923	-0.848392923	-0.848392923	-0.848392923	5.244516793	3.303901125	2.113872987	0.506904104	3.82E-05	0.003513092	0.0471681	0.617716277	0.001340839	0.01612036	0.094775653	0.704591021	2.189336853	-2.204499401	-4.806615844	-6.768960288	TRUE
O43707;P12814	Alpha-actinin-1 OS=Homo sapiens GN=ACTN1 PE=1 SV=2 - [ACTN1_HUMAN]|Alpha-actinin-4 OS=Homo sapiens GN=ACTN4 PE=1 SV=2 - [ACTN4_HUMAN]	ACTN1;ACTN4	2	Shared	2	O43707;P12814	TRUE	LIMMA	-0.191376784	0.413069839	0.397418934	1.001865558	-0.961536213	-0.357089589	-0.532644783	0.071801841	0.578782644	1.183229267	1.327482651	1.931929275	0.610060947	0.276636813	0.383519687	0.036074423	0.772425505	0.414314856	0.482221649	0.072937973	0.340147233	0.340147233	0.340147233	0.340147233	-0.518043779	1.118151614	0.89082767	2.245714744	0.610060947	0.276636813	0.383519687	0.036074423	0.772425505	0.414314856	0.482221649	0.072937973	-6.570905165	-6.071602412	-6.497275458	-4.565488745	FALSE
H3BRU6;Q15365	Isoform of Q15366, Poly(rC)-binding protein 2 (Fragment) OS=Homo sapiens GN=PCBP2 PE=1 SV=1 - [H3BRU6_HUMAN]|Poly(rC)-binding protein 1 OS=Homo sapiens GN=PCBP1 PE=1 SV=2 - [PCBP1_HUMAN]	PCBP2;PCBP1	2	Shared	1	H3BRU6;Q15365	FALSE	LIMMA	0.079941353	-0.220206014	-0.111540109	-0.411687476	-0.469371236	-0.769518603	-0.774903681	-1.075051048	0.629253943	0.329106576	0.551823462	0.251676095	0.76469385	0.41309134	0.729566199	0.210340271	0.861945855	0.536686942	0.794570173	0.30041977	-0.190662006	-0.190662006	-0.190662006	-0.190662006	0.303395957	-0.83573284	-0.350539767	-1.293820068	0.76469385	0.41309134	0.729566199	0.210340271	0.861945855	0.536686942	0.794570173	0.30041977	-6.661265485	-6.343548617	-6.83796523	-6.066402767	FALSE
P0DMV8;P11142;P54652	Heat shock cognate 71 kDa protein OS=Homo sapiens GN=HSPA8 PE=1 SV=1 - [HSP7C_HUMAN]|Heat shock 70 kDa protein 1A OS=Homo sapiens GN=HSPA1A PE=1 SV=1 - [HS71A_HUMAN]|Heat shock 70 kDa protein 6 OS=Homo sapiens GN=HSPA6 PE=1 SV=2 - [HSP76_HUMAN]|Heat shock 70 kDa protein 1-like OS=Homo sapiens GN=HSPA1L PE=1 SV=2 - [HS71L_HUMAN]|Heat shock-related 70 kDa protein 2 OS=Homo sapiens GN=HSPA2 PE=1 SV=…	HSPA8;HSPA1A;HSPA6;HSPA1L;HSPA2	5	Shared	1	P0DMV8;P11142;P54652	TRUE	LIMMA	0.463152852	0.825714379	-2.887029165	-2.524467639	-0.597690859	-0.235129332	-4.168130466	-3.805568939	1.523996563	1.88655809	-1.605927865	-1.243366338	0.373467461	0.120174311	0.000135025	0.000537775	0.552354001	0.22026283	0.000746679	0.00230424	0.308514107	0.308514107	0.308514107	0.308514107	0.910187323	1.622692717	-4.698135574	-4.108130032	0.373467461	0.120174311	0.000135025	0.000537775	0.552354001	0.22026283	0.000746679	0.00230424	-6.289038249	-5.420180671	0.809819148	-0.552941642	FALSE
P12259	Coagulation factor V OS=Homo sapiens GN=F5 PE=1 SV=4 - [FA5_HUMAN]	F5	1	Unique	5	P12259	FALSE	LIMMA	0.506709214	0.479547996	0.445168389	0.418007171	0.032218059	0.00505684	-0.127838954	-0.155000172	0.981200369	0.954039151	1.018175732	0.991014514	0.037540417	0.047824731	0.120829442	0.143816546	0.125199225	0.107067824	0.199430226	0.222074714	3.109603616	3.109603616	3.109603616	3.109603616	2.226324809	2.10698675	1.619652987	1.52083252	0.037540417	0.047824731	0.120829442	0.143816546	0.125199225	0.107067824	0.199430226	0.222074714	-4.420760617	-4.627324348	-5.621036443	-5.764538425	TRUE
P07357	Complement component C8 alpha chain OS=Homo sapiens GN=C8A PE=1 SV=2 - [CO8A_HUMAN]	C8A	1	Unique	5	P07357	TRUE	LIMMA	0.047400401	1.308666405	0.321488035	1.582754039	-0.386617736	0.874648269	-0.202643082	1.058622922	0.481418537	1.742684542	0.845619152	2.106885156	0.822183065	3.73E-06	0.215498651	3.65E-06	0.894160422	0.000301583	0.312617998	3.58E-05	4.171685539	4.171685539	4.171685539	4.171685539	0.227683722	6.286065787	1.278741371	6.295516008	0.822183065	3.73E-06	0.215498651	3.65E-06	0.894160422	0.000301583	0.312617998	3.58E-05	-6.681983501	4.482557467	-6.085014953	4.400541409	FALSE
P33908	Mannosyl-oligosaccharide 1,2-alpha-mannosidase IA OS=Homo sapiens GN=MAN1A1 PE=1 SV=3 - [MA1A1_HUMAN]	MAN1A1	1	Unique	1	P33908	TRUE	LIMMA	0.293150071	-1.257429742	-1.082085967	-2.63266578	-0.415707879	-1.966287692	-1.938120492	-3.488700305	1.002008022	-0.548571791	-0.226051443	-1.776631256	0.398728361	0.001406353	0.015791166	2.84E-06	0.574559576	0.008271911	0.038115706	2.92E-05	4.962368077	4.962368077	4.962368077	4.962368077	0.86216152	-3.698131583	-2.635289493	-6.411539082	0.398728361	0.001406353	0.015791166	2.84E-06	0.574559576	0.008271911	0.038115706	2.92E-05	-6.331380748	-1.325200286	-3.805665557	4.650879743	FALSE
P35527	Keratin, type I cytoskeletal 9 OS=Homo sapiens GN=KRT9 PE=1 SV=3 - [K1C9_HUMAN]	KRT9	1	Unique	6	P35527	FALSE	LIMMA	1.061452984	0.246789755	0.423992715	-0.390670514	0.505252907	-0.309410322	-0.247688357	-1.062351586	1.61765306	0.802989831	1.095673787	0.281010558	0.000728968	0.365882505	0.20293066	0.239300583	0.008274428	0.496280882	0.298978005	0.330827942	2.804147554	2.804147554	2.804147554	2.804147554	3.978575132	0.925025975	1.315991641	-1.212565952	0.000728968	0.365882505	0.20293066	0.239300583	0.008274428	0.496280882	0.298978005	0.330827942	-0.696813728	-6.265328562	-6.038701278	-6.164492703	TRUE
P30041	Peroxiredoxin-6 OS=Homo sapiens GN=PRDX6 PE=1 SV=3 - [PRDX6_HUMAN]	PRDX6	1	Unique	2	P30041	TRUE	LIMMA	0.270263414	-1.075973383	1.023414881	-0.322821915	-0.601152874	-1.94738967	-0.028929143	-1.375165939	1.141679701	-0.204557095	2.075758905	0.729522109	0.525192722	0.018030701	0.056028048	0.529669852	0.699176319	0.053513134	0.107601573	0.627649074	0.916063184	0.916063184	0.916063184	0.916063184	0.646575777	-2.574149112	2.027457851	-0.639533232	0.525192722	0.018030701	0.056028048	0.529669852	0.699176319	0.053513134	0.107601573	0.627649074	-6.494810214	-3.743134717	-4.959641265	-6.691253943	FALSE
P10412;P16402;P16403	Histone H1.4 OS=Homo sapiens GN=HIST1H1E PE=1 SV=2 - [H14_HUMAN]|Histone H1.3 OS=Homo sapiens GN=HIST1H1D PE=1 SV=2 - [H13_HUMAN]|Histone H1.2 OS=Homo sapiens GN=HIST1H1C PE=1 SV=2 - [H12_HUMAN]	HIST1H1E;HIST1H1D;HIST1H1C	3	Shared	6	P10412;P16402;P16403	TRUE	LIMMA	1.014766567	-1.277342306	0.600607363	-1.69150151	0.336911034	-1.955197838	-0.217987869	-2.510096742	1.692622099	-0.599486773	1.419202595	-0.872906277	0.005342002	0.000819848	0.141639331	0.000336486	0.034220546	0.005734436	0.228530293	0.001604636	-3.206570383	-3.206570383	-3.206570383	-3.206570383	3.120950289	-3.928511215	1.529604973	-4.307854484	0.005342002	0.000819848	0.141639331	0.000336486	0.034220546	0.005734436	0.228530293	0.001604636	-2.612240138	-0.802985843	-5.752086162	-0.091831943	TRUE
A0A087WV47;A0A087X2C0;A0A0A0MS11;A0A0B4J1X8;P01781	Ig heavy chain V-III region GAL OS=Homo sapiens PE=1 SV=1 - [HV320_HUMAN]|Isoform of P01857, Ig gamma-1 chain C region OS=Homo sapiens GN=IGHG1 PE=1 SV=1 - [A0A087WV47_HUMAN]|Isoform of P01857, Ig gamma-1 chain C region OS=Homo sapiens GN=IGHG1 PE=1 SV=1 - [A0A087WYE1_HUMAN]|Isoform of P01857, Ig gamma-1 chain C region OS=Homo sapiens GN=IGHG1 PE=1 SV=1 - [A0A087X079_HUMAN]|Isoform of P01871, Ig …	Ig heavy chain V-III region GAL OS=Homo sapiens;IGHG1;IGHM;IGHV3OR16-9;IGHV3-13;IGHV3-43	6	Shared	1	A0A087WV47;A0A087X2C0;A0A0A0MS11;A0A0B4J1X8;P01781	TRUE	LIMMA	-0.454457112	-1.500609132	-5.30360527	-6.349757289	-1.161927302	-2.208079321	-6.1579639	-7.204115919	0.253013077	-0.793138942	-4.449246639	-5.495398659	0.195398032	0.00025748	3.12E-11	1.14E-12	0.350200906	0.002686932	2.24E-09	1.05E-10	-0.847122224	-0.847122224	-0.847122224	-0.847122224	-1.339191258	-4.421985213	-12.94162551	-15.49439989	0.195398032	0.00025748	3.12E-11	1.14E-12	0.350200906	0.002686932	2.24E-09	1.05E-10	-5.820825497	0.324716534	15.87600856	18.99547582	FALSE
A0A087WXX2;P04075;P09972	Fructose-bisphosphate aldolase A OS=Homo sapiens GN=ALDOA PE=1 SV=2 - [ALDOA_HUMAN]|Isoform of P05062, Fructose-bisphosphate aldolase OS=Homo sapiens GN=ALDOB PE=1 SV=1 - [A0A087WXX2_HUMAN]|Fructose-bisphosphate aldolase C OS=Homo sapiens GN=ALDOC PE=1 SV=2 - [ALDOC_HUMAN]	ALDOA;ALDOB;ALDOC	3	Shared	1	A0A087WXX2;P04075;P09972	FALSE	LIMMA	-0.387484964	0.11110926	-0.094066754	0.404527471	-0.91355689	-0.414962665	-0.72936432	-0.230770095	0.138586961	0.637181186	0.541230813	1.039825037	0.140176261	0.664389479	0.760724522	0.199171861	0.290191634	0.747152795	0.817589311	0.28893317	-0.146328316	-0.146328316	-0.146328316	-0.146328316	-1.535562775	0.440314489	-0.308685913	1.3274821	0.140176261	0.664389479	0.760724522	0.199171861	0.290191634	0.747152795	0.817589311	0.28893317	-5.556509905	-6.598678619	-6.85222291	-6.024189336	FALSE
A0A075B6H7;A0A087X130;P01605;P01624;P04207	Ig kappa chain V-I region Lay OS=Homo sapiens PE=1 SV=1 - [KV113_HUMAN]|Ig kappa chain V-III region POM OS=Homo sapiens PE=1 SV=1 - [KV306_HUMAN]|Ig kappa chain V-III region CLL OS=Homo sapiens PE=4 SV=2 - [KV308_HUMAN]|Protein IGKV3-7 (Fragment) OS=Homo sapiens GN=IGKV3-7 PE=4 SV=1 - [A0A075B6H7_HUMAN]|Isoform of P01834, Ig kappa chain C region OS=Homo sapiens GN=IGKC PE=1 SV=1 - [A0A087X130_HUM…	Ig kappa chain V-I region Lay OS=Homo sapiens;Ig kappa chain V-III region POM OS=Homo sapiens;Ig kappa chain V-III region CLL OS=Homo sapiens;IGKV3-7;IGKC	5	Shared	1	A0A075B6H7;A0A087X130;P01605;P01624;P04207	TRUE	LIMMA	0.056204721	-0.490487863	-1.748391336	-2.295083919	-0.580270817	-1.1269634	-2.517015055	-3.063707638	0.692680258	0.145987674	-0.979767617	-1.5264602	0.855773964	0.12367965	0.000121845	4.26E-06	0.91080244	0.223696569	0.000697644	3.99E-05	3.372963377	3.372963377	3.372963377	3.372963377	0.184097937	-1.606587542	-4.742231044	-6.225046985	0.855773964	0.12367965	0.000121845	4.26E-06	0.91080244	0.223696569	0.000697644	3.99E-05	-6.691244702	-5.44394497	0.911499725	4.247669502	FALSE
P62826	GTP-binding nuclear protein Ran OS=Homo sapiens GN=RAN PE=1 SV=3 - [RAN_HUMAN]	RAN	1	Unique	2	P62826	TRUE	LIMMA	-1.340384845	-0.596025954	-1.242768667	-0.498409777	-2.124967751	-1.380608861	-2.190250536	-1.445891645	-0.555801938	0.188556952	-0.295286799	0.449072092	0.001933756	0.128799127	0.012707676	0.285703035	0.017873433	0.231480653	0.032116664	0.378016082	-0.487964613	-0.487964613	-0.487964613	-0.487964613	-3.561627637	-1.583741057	-2.734495627	-1.096663756	0.001933756	0.128799127	0.012707676	0.285703035	0.017873433	0.231480653	0.032116664	0.378016082	-1.640457427	-5.47734298	-3.60246266	-6.294831322	TRUE
P56385	ATP synthase subunit e, mitochondrial OS=Homo sapiens GN=ATP5I PE=1 SV=2 - [ATP5I_HUMAN]	ATP5I	1	Unique	1	P56385	TRUE	LIMMA	5.655541293	3.171851592	-3.371729316	-5.855419017	3.521188688	1.037498987	-5.949226708	-8.432916409	7.789893898	5.306204197	-0.794231925	-3.277921626	2.02E-05	0.005626324	0.012914224	0.000123607	0.001110693	0.023234929	0.032511684	0.000695424	-1.861622487	-1.861622487	-1.861622487	-1.861622487	5.52415499	3.098164949	-2.727170645	-4.736064304	2.02E-05	0.005626324	0.012914224	0.000123607	0.001110693	0.023234929	0.032511684	0.000695424	2.815255312	-2.652625041	-3.617584739	0.897283846	TRUE
P12955-3	Isoform of P12955, Isoform 3 of Xaa-Pro dipeptidase OS=Homo sapiens GN=PEPD - [PEPD_HUMAN]	PEPD	1	Unique	1	P12955-3	FALSE	LIMMA	-0.365919152	-0.254962006	-1.113111046	-1.0021539	-0.801777835	-0.690820689	-1.639464853	-1.528507707	0.069939532	0.180896677	-0.586757238	-0.475800093	0.095267384	0.236710428	0.000265572	0.000745003	0.224138171	0.364646778	0.001331975	0.002957158	1.804856191	1.804856191	1.804856191	1.804856191	-1.750238706	-1.219516303	-4.408781439	-3.969305245	0.095267384	0.236710428	0.000265572	0.000745003	0.224138171	0.364646778	0.001331975	0.002957158	-5.235540354	-5.957000666	0.141443871	-0.872557396	FALSE
P62280	40S ribosomal protein S11 OS=Homo sapiens GN=RPS11 PE=1 SV=3 - [RS11_HUMAN]	RPS11	1	Unique	1	P62280	TRUE	LIMMA	0.44508068	0.551508951	0.226215925	0.332644196	-0.839147564	-0.732719292	-1.324650104	-1.218221832	1.729308923	1.835737195	1.777081953	1.883510225	0.478260613	0.381182209	0.764170274	0.659521529	0.650072724	0.508504927	0.818733827	0.740647479	-2.159275922	-2.159275922	-2.159275922	-2.159275922	0.722527484	0.895299196	0.30409322	0.447160583	0.478260613	0.381182209	0.764170274	0.659521529	0.650072724	0.508504927	0.818733827	0.740647479	-6.442278971	-6.292182724	-6.8536783	-6.798240557	FALSE
Q06830	Peroxiredoxin-1 OS=Homo sapiens GN=PRDX1 PE=1 SV=1 - [PRDX1_HUMAN]	PRDX1	1	Unique	3	Q06830	TRUE	LIMMA	0.029781285	-0.2198505	1.338444011	1.088812226	-0.685049393	-0.934681178	0.475196671	0.225564886	0.744611963	0.494980178	2.20169135	1.952059565	0.931642296	0.528619068	0.004140745	0.015990902	0.95375406	0.633021441	0.013028372	0.036049177	-0.996814343	-0.996814343	-0.996814343	-0.996814343	0.086855654	-0.641183179	3.23238294	2.629514598	0.931642296	0.528619068	0.004140745	0.015990902	0.95375406	0.633021441	0.013028372	0.036049177	-6.70485565	-6.488057143	-2.537374104	-3.817384654	FALSE
G3V0E5	Isoform of P02786, Transferrin receptor (P90, CD71), isoform CRA_c OS=Homo sapiens GN=TFRC PE=1 SV=1 - [G3V0E5_HUMAN]	TFRC	1	Unique	2	G3V0E5	FALSE	LIMMA	-0.422741292	-0.734351895	-0.092273741	-0.403884345	-0.923660894	-1.235271497	-0.697196735	-1.008807339	0.07817831	-0.233432293	0.512649252	0.201038649	0.093662877	0.006187598	0.753747388	0.179098184	0.222793682	0.024410828	0.812790934	0.2651502	1.062486469	1.062486469	1.062486469	1.062486469	-1.759399601	-3.05628633	-0.318006417	-1.391921594	0.093662877	0.006187598	0.753747388	0.179098184	0.222793682	0.024410828	0.812790934	0.2651502	-5.221147449	-2.742682167	-6.849202902	-5.940861931	FALSE
P32119	Peroxiredoxin-2 OS=Homo sapiens GN=PRDX2 PE=1 SV=5 - [PRDX2_HUMAN]	PRDX2	1	Unique	6	P32119	TRUE	LIMMA	-0.912242105	-1.493420521	0.270598975	-0.310579441	-1.499722935	-2.08090135	-0.438857514	-1.020035929	-0.324761276	-0.905939691	0.980055463	0.398877048	0.004094907	3.37E-05	0.435769683	0.372200866	0.028384438	0.000680678	0.532998813	0.465791025	2.394878326	2.394878326	2.394878326	2.394878326	-3.237235247	-5.29963868	0.795166779	-0.912651105	0.004094907	3.37E-05	0.435769683	0.372200866	0.028384438	0.000680678	0.532998813	0.465791025	-2.359350754	2.319206793	-6.578186228	-6.4776262	TRUE
P04264;P35908	Keratin, type II cytoskeletal 1 OS=Homo sapiens GN=KRT1 PE=1 SV=6 - [K2C1_HUMAN]|Keratin, type II cytoskeletal 2 epidermal OS=Homo sapiens GN=KRT2 PE=1 SV=2 - [K22E_HUMAN]|Keratin, type II cytoskeletal 1b OS=Homo sapiens GN=KRT77 PE=2 SV=3 - [K2C1B_HUMAN]	KRT1;KRT2;KRT77	3	Shared	1	P04264;P35908	TRUE	LIMMA	0.578560856	0.766602571	-0.759255754	-0.571214039	-0.191775617	-0.003733901	-1.689533274	-1.501491558	1.348897328	1.536939043	0.171021766	0.359063481	0.132950787	0.051018529	0.104205947	0.215029585	0.282030029	0.112275469	0.176034589	0.305096802	4.768454622	4.768454622	4.768454622	4.768454622	1.565764464	2.074663454	-1.701505712	-1.280100868	0.132950787	0.051018529	0.104205947	0.215029585	0.282030029	0.112275469	0.176034589	0.305096802	-5.513306152	-4.684572361	-5.496949278	-6.08334446	FALSE
P35858	Insulin-like growth factor-binding protein complex acid labile subunit OS=Homo sapiens GN=IGFALS PE=1 SV=1 - [ALS_HUMAN]	IGFALS	1	Unique	2	P35858	FALSE	LIMMA	-0.35617741	-0.504537465	0.876163776	0.727803721	-0.929074752	-1.077434807	0.18431867	0.035958615	0.216719932	0.068359877	1.568008882	1.419648827	0.209559768	0.08113552	0.015623713	0.040177609	0.370981345	0.161084502	0.037859708	0.079011893	1.234575228	1.234575228	1.234575228	1.234575228	-1.296126561	-1.836007537	2.640184437	2.193124288	0.209559768	0.08113552	0.015623713	0.040177609	0.370981345	0.161084502	0.037859708	0.079011893	-5.874794909	-5.088868918	-3.795722479	-4.662743096	FALSE
Q06033-2	Isoform of Q06033, Isoform 2 of Inter-alpha-trypsin inhibitor heavy chain H3 OS=Homo sapiens GN=ITIH3 - [ITIH3_HUMAN]	ITIH3	1	Unique	4	Q06033-2	FALSE	LIMMA	1.176923869	-0.222079758	0.587939716	-0.81106391	0.688177639	-0.710825987	-0.002282409	-1.401286036	1.665670098	0.266666471	1.178161841	-0.220841785	6.40E-05	0.354696796	0.050811091	0.009519064	0.001724123	0.487184518	0.100227975	0.023322994	3.389819802	3.389819802	3.389819802	3.389819802	5.020220547	-0.947290978	2.076706673	-2.864820644	6.40E-05	0.354696796	0.050811091	0.009519064	0.001724123	0.487184518	0.100227975	0.023322994	1.682565896	-6.244688433	-4.872935087	-3.33045605	TRUE
P07225	Vitamin K-dependent protein S OS=Homo sapiens GN=PROS1 PE=1 SV=1 - [PROS_HUMAN]	PROS1	1	Unique	4	P07225	FALSE	LIMMA	-0.239611488	0.199950981	0.673261706	1.112824174	-0.736349025	-0.296786556	0.073389078	0.512951547	0.257126049	0.696688517	1.273134333	1.712696802	0.326499854	0.411200198	0.02967771	0.000946075	0.500489045	0.536686942	0.06421899	0.003600649	4.544892798	4.544892798	4.544892798	4.544892798	-1.005630653	0.839178609	2.339821427	3.867455739	0.326499854	0.411200198	0.02967771	0.000946075	0.500489045	0.536686942	0.06421899	0.003600649	-6.19866372	-6.34066676	-4.388083541	-1.106303285	FALSE
A0A087WV47;A0A087WXL8;A0A087WYC5;P01859;P01861	Isoform of P01857, Ig gamma-1 chain C region OS=Homo sapiens GN=IGHG1 PE=1 SV=1 - [A0A087WV47_HUMAN]|Isoform of P01857, Ig gamma-1 chain C region OS=Homo sapiens GN=IGHG1 PE=1 SV=1 - [A0A087WYC5_HUMAN]|Isoform of P01857, Ig gamma-1 chain C region OS=Homo sapiens GN=IGHG1 PE=1 SV=1 - [A0A087WYE1_HUMAN]|Isoform of P01857, Ig gamma-1 chain C region OS=Homo sapiens GN=IGHG1 PE=1 SV=1 - [A0A087X079_HU…	IGHG1;IGHG2;IGHG3;IGHG4	4	Shared	1	A0A087WV47;A0A087WXL8;A0A087WYC5;P01859;P01861	TRUE	LIMMA	1.885489704	0.503237991	-6.919277329	-8.301529042	0.818147049	-0.564104664	-8.208226917	-9.59047863	2.95283236	1.570580647	-5.630327742	-7.012579455	0.001457652	0.337275108	4.16E-10	1.60E-11	0.014076131	0.471311004	2.01E-08	9.04E-10	1.865075885	1.865075885	1.865075885	1.865075885	3.682800091	0.982940886	-11.19135447	-13.42703143	0.001457652	0.337275108	4.16E-10	1.60E-11	0.014076131	0.471311004	2.01E-08	9.04E-10	-1.367968315	-6.210708486	13.38077588	16.51333632	TRUE
P36955	Pigment epithelium-derived factor OS=Homo sapiens GN=SERPINF1 PE=1 SV=4 - [PEDF_HUMAN]	SERPINF1	1	Unique	3	P36955	TRUE	LIMMA	-0.430116236	0.171866565	1.54231545	2.14429825	-0.865116731	-0.26313393	1.016998012	1.618980813	0.004884259	0.606867059	2.067632887	2.669615687	0.052387857	0.419748768	5.35E-06	4.13E-08	0.15477143	0.543154906	5.58E-05	8.90E-07	3.902244614	3.902244614	3.902244614	3.902244614	-2.061360413	0.82368184	6.120814786	8.509836583	0.052387857	0.419748768	5.35E-06	4.13E-08	0.15477143	0.543154906	5.58E-05	8.90E-07	-4.717627545	-6.353540439	4.020435787	8.86260851	FALSE
P07339	Cathepsin D OS=Homo sapiens GN=CTSD PE=1 SV=1 - [CATD_HUMAN]	CTSD	1	Unique	2	P07339	TRUE	LIMMA	-1.168757064	-1.588720577	-0.156746454	-0.576709966	-1.868552718	-2.288516231	-1.001837123	-1.421800636	-0.46896141	-0.888924923	0.688344216	0.268380703	0.002327826	0.0001245	0.70303998	0.170099313	0.019839962	0.001888622	0.772269723	0.253581233	-0.353107794	-0.353107794	-0.353107794	-0.353107794	-3.481856382	-4.732974072	-0.386680492	-1.422695624	0.002327826	0.0001245	0.70303998	0.170099313	0.019839962	0.001888622	0.772269723	0.253581233	-1.818807863	1.035666485	-6.824215709	-5.899920531	TRUE
O43678	NADH dehydrogenase [ubiquinone] 1 alpha subcomplex subunit 2 OS=Homo sapiens GN=NDUFA2 PE=1 SV=3 - [NDUA2_HUMAN]	NDUFA2	1	Unique	1	O43678	TRUE	LIMMA	3.413095468	0.878338278	-2.021526404	-4.556283594	1.058574626	-1.476182564	-4.864904445	-7.399661635	5.767616311	3.232859121	0.821851637	-1.712905553	0.006686113	0.445762992	0.153738851	0.003227584	0.040054769	0.569977581	0.244979545	0.01018657	-1.93306067	-1.93306067	-1.93306067	-1.93306067	3.022064594	0.777708985	-1.482185836	-3.340673165	0.006686113	0.445762992	0.153738851	0.003227584	0.040054769	0.569977581	0.244979545	0.01018657	-2.82483681	-6.390408995	-5.818717497	-2.297765262	TRUE
P16949	Stathmin OS=Homo sapiens GN=STMN1 PE=1 SV=3 - [STMN1_HUMAN]	STMN1	1	Unique	1	P16949	TRUE	LIMMA	0.173536589	-0.010363788	0.68930854	0.505408163	-0.995683737	-1.179584115	-0.722671061	-0.906571439	1.342756916	1.158856538	2.101288142	1.917387765	0.760172006	0.985438162	0.320841872	0.464134563	0.861945855	0.990802387	0.431569004	0.565527424	0.005003271	0.005003271	0.005003271	0.005003271	0.309422967	-0.018479066	1.01775462	0.746228231	0.760172006	0.985438162	0.320841872	0.464134563	0.861945855	0.990802387	0.431569004	0.565527424	-6.659364499	-6.698242949	-6.376919879	-6.616246474	FALSE
P27348;P31946-2;P61981;P62258;P63104;Q04917	Isoform of P31946, Isoform Short of 14-3-3 protein beta/alpha OS=Homo sapiens GN=YWHAB - [1433B_HUMAN]|14-3-3 protein gamma OS=Homo sapiens GN=YWHAG PE=1 SV=2 - [1433G_HUMAN]|14-3-3 protein eta OS=Homo sapiens GN=YWHAH PE=1 SV=4 - [1433F_HUMAN]|14-3-3 protein epsilon OS=Homo sapiens GN=YWHAE PE=1 SV=1 - [1433E_HUMAN]|14-3-3 protein zeta/delta OS=Homo sapiens GN=YWHAZ PE=1 SV=1 - [1433Z_HUMAN]|14-…	YWHAB;YWHAG;YWHAH;YWHAE;YWHAZ;YWHAQ	6	Shared	1	P27348;P31946-2;P61981;P62258;P63104;Q04917	TRUE	LIMMA	0.662977359	0.663712672	1.686510128	1.687245441	-0.272258936	-0.271523623	0.557095473	0.557830786	1.598213655	1.598948968	2.815924783	2.816660096	0.154881831	0.15444728	0.005438323	0.005421545	0.307496557	0.265449508	0.015993613	0.015317639	0.421170899	0.421170899	0.421170899	0.421170899	1.477866451	1.479505564	3.113102216	3.114459519	0.154881831	0.15444728	0.005438323	0.005421545	0.307496557	0.265449508	0.015993613	0.015317639	-5.637191622	-5.624946563	-2.798444613	-2.795492179	FALSE
E7EQR4;P26038;P35241	Isoform of P15311, Ezrin OS=Homo sapiens GN=EZR PE=1 SV=3 - [E7EQR4_HUMAN]|Radixin OS=Homo sapiens GN=RDX PE=1 SV=1 - [RADI_HUMAN]|Moesin OS=Homo sapiens GN=MSN PE=1 SV=3 - [MOES_HUMAN]	EZR;RDX;MSN	3	Shared	4	E7EQR4;P26038;P35241	FALSE	LIMMA	0.01287999	0.741550127	-0.519989814	0.208680323	-0.662120724	0.066549413	-1.335137496	-0.606467359	0.687880704	1.416550841	0.295157869	1.023828006	0.968659129	0.03289986	0.198390498	0.59937418	0.977913457	0.083475331	0.297815899	0.690026858	0.074915608	0.074915608	0.074915608	0.074915608	0.0397804	2.290309251	-1.329892032	0.533707183	0.968659129	0.03289986	0.198390498	0.59937418	0.977913457	0.083475331	0.297815899	0.690026858	-6.707937708	-4.292405878	-6.021132286	-6.754662525	FALSE
P61224-2	Isoform of P61224, Isoform 2 of Ras-related protein Rap-1b OS=Homo sapiens GN=RAP1B - [RAP1B_HUMAN]	RAP1B	1	Unique	1	P61224-2	TRUE	LIMMA	0.152713108	1.550019786	-1.829169538	-0.43186286	-1.427127928	-0.02982125	-3.737024941	-2.339718262	1.732554143	3.129860822	0.078685864	1.475992543	0.84230849	0.05407251	0.059281606	0.642054346	0.902274161	0.118192276	0.11247859	0.726239794	-1.025227302	-1.025227302	-1.025227302	-1.025227302	0.201521214	2.04541623	-1.998786235	-0.471908985	0.84230849	0.05407251	0.059281606	0.642054346	0.902274161	0.118192276	0.11247859	0.726239794	-6.687776805	-4.735881542	-5.009489543	-6.786546371	FALSE
P61626	Lysozyme C OS=Homo sapiens GN=LYZ PE=1 SV=1 - [LYSC_HUMAN]	LYZ	1	Unique	2	P61626	TRUE	LIMMA	-0.210519124	-0.345059235	0.064317749	-0.070222361	-1.370477798	-1.505017908	-1.336477249	-1.47101736	0.949439549	0.814899439	1.465112748	1.330572638	0.709113026	0.542087989	0.924685142	0.917796217	0.837219211	0.647105035	0.939957235	0.938095027	-1.278259389	-1.278259389	-1.278259389	-1.278259389	-0.378361453	-0.620167473	0.095722515	-0.104510203	0.709113026	0.542087989	0.924685142	0.917796217	0.837219211	0.647105035	0.939957235	0.938095027	-6.634991773	-6.50149189	-6.896853841	-6.895940074	FALSE
P00367-2	Isoform of P00367, Isoform 2 of Glutamate dehydrogenase 1, mitochondrial OS=Homo sapiens GN=GLUD1 - [DHE3_HUMAN]	GLUD1	1	Unique	1	P00367-2	TRUE	LIMMA	1.185779194	1.411391449	-4.359031124	-4.133418869	0.148421573	0.374033828	-5.611770037	-5.386157782	2.223136815	2.44874907	-3.106292211	-2.880679956	0.027105602	0.010139958	4.84E-07	1.05E-06	0.099869764	0.036046992	6.39E-06	1.29E-05	0.166921216	0.166921216	0.166921216	0.166921216	2.383050084	2.836461061	-7.254161967	-6.878705176	0.027105602	0.010139958	4.84E-07	1.05E-06	0.099869764	0.036046992	6.39E-06	1.29E-05	-4.126212707	-3.207814824	6.415619398	5.641141707	TRUE
K7EM49	Isoform of P52209, 6-phosphogluconate dehydrogenase, decarboxylating (Fragment) OS=Homo sapiens GN=PGD PE=1 SV=1 - [K7EM49_HUMAN]	PGD	1	Unique	3	K7EM49	TRUE	LIMMA	-0.072545631	-0.535375765	-0.681975298	-1.144805433	-0.867725662	-1.330555797	-1.642254518	-2.105084653	0.722634401	0.259804266	0.278303923	-0.184526212	0.85105498	0.175631976	0.154165606	0.021819443	0.910136483	0.292870846	0.244979545	0.04790434	0.139206511	0.139206511	0.139206511	0.139206511	-0.190196991	-1.40362498	-1.480570045	-2.485375404	0.85105498	0.175631976	0.154165606	0.021819443	0.910136483	0.292870846	0.244979545	0.04790434	-6.690066276	-5.727321587	-5.820958413	-4.105713788	FALSE
P02775	Platelet basic protein OS=Homo sapiens GN=PPBP PE=1 SV=3 - [CXCL7_HUMAN]	PPBP	1	Unique	4	P02775	TRUE	LIMMA	-1.004115779	0.472486489	-0.029032229	1.447570039	-2.127038919	-0.650436651	-1.385102194	0.091500073	0.118807361	1.595409629	1.327037737	2.803640005	0.076908033	0.390703112	0.964838538	0.037608816	0.196677856	0.518001872	0.969333128	0.074870473	-0.451544912	-0.451544912	-0.451544912	-0.451544912	-1.864196147	0.877197143	-0.044633005	2.225437153	0.076908033	0.390703112	0.964838538	0.037608816	0.196677856	0.518001872	0.969333128	0.074870473	-5.05266622	-6.30813907	-6.900578476	-4.603151968	FALSE
P21291	Cysteine and glycine-rich protein 1 OS=Homo sapiens GN=CSRP1 PE=1 SV=3 - [CSRP1_HUMAN]	CSRP1	1	Unique	1	P21291	TRUE	LIMMA	-0.523174699	0.134535395	1.013759491	1.671469585	-1.791374978	-1.133664884	-0.517750768	0.139959326	0.74502558	1.402735674	2.54526975	3.202979844	0.399871304	0.827190246	0.182691042	0.033939299	0.574926074	0.87736408	0.280762718	0.069489642	-0.496927939	-0.496927939	-0.496927939	-0.496927939	-0.860036206	0.221159988	1.379980243	2.275288196	0.399871304	0.827190246	0.182691042	0.033939299	0.574926074	0.87736408	0.280762718	0.069489642	-6.333205453	-6.673165164	-5.956550279	-4.51019647	FALSE
H7BYX6	Isoform of P13591, Neural cell adhesion molecule 1 OS=Homo sapiens GN=NCAM1 PE=1 SV=2 - [H7BYX6_HUMAN]	NCAM1	1	Unique	2	H7BYX6	TRUE	LIMMA	2.027402786	0.717964479	1.211970986	-0.097467321	1.345360624	0.035922317	0.388319876	-0.921118431	2.709444947	1.40000664	2.035622096	0.72618379	4.53E-06	0.040059281	0.006030062	0.807630673	0.000418376	0.094592537	0.017495293	0.863697596	3.453342537	3.453342537	3.453342537	3.453342537	6.197073719	2.194570726	3.067656874	-0.246702519	4.53E-06	0.040059281	0.006030062	0.807630673	0.000418376	0.094592537	0.017495293	0.863697596	4.287701525	-4.469429118	-2.897040466	-6.870039409	TRUE
E7EMV2;P07196;P08670;P12036-2;P17661;Q16352	Vimentin OS=Homo sapiens GN=VIM PE=1 SV=4 - [VIME_HUMAN]|Isoform of P07197, Neurofilament medium polypeptide OS=Homo sapiens GN=NEFM PE=1 SV=1 - [E7EMV2_HUMAN]|Neurofilament light polypeptide OS=Homo sapiens GN=NEFL PE=1 SV=3 - [NFL_HUMAN]|Isoform of P12036, Isoform 2 of Neurofilament heavy polypeptide OS=Homo sapiens GN=NEFH - [NFH_HUMAN]|Desmin OS=Homo sapiens GN=DES PE=1 SV=3 - [DESM_HUMAN]|Al…	VIM;NEFM;NEFL;NEFH;DES;INA	6	Shared	1	E7EMV2;P07196;P08670;P12036-2;P17661;Q16352	TRUE	LIMMA	-0.462237287	-2.433996492	1.196130494	-0.775628711	-1.486647047	-3.458406252	-0.040972258	-2.012731464	0.562172473	-1.409586733	2.433233247	0.461474042	0.357985798	7.46E-05	0.057339977	0.205880161	0.536150027	0.001270734	0.109436475	0.294700142	-0.838615677	-0.838615677	-0.838615677	-0.838615677	-0.940695603	-4.953407832	2.015721997	-1.307091376	0.357985798	7.46E-05	0.057339977	0.205880161	0.536150027	0.001270734	0.109436475	0.294700142	-6.261044386	1.537409134	-4.980101892	-6.049869039	FALSE
Q99497	Protein deglycase DJ-1 OS=Homo sapiens GN=PARK7 PE=1 SV=2 - [PARK7_HUMAN]	PARK7	1	Unique	2	Q99497	TRUE	LIMMA	-0.718015894	-0.245528602	0.138175239	0.610662531	-1.766559437	-1.294072145	-1.128072072	-0.65558478	0.33052765	0.803014942	1.404422551	1.876909843	0.168700452	0.63068969	0.82232874	0.326606316	0.31637447	0.723503953	0.867939143	0.420107926	-1.248658177	-1.248658177	-1.248658177	-1.248658177	-1.427596364	-0.488172675	0.227493784	1.00540394	0.168700452	0.63068969	0.82232874	0.326606316	0.31637447	0.723503953	0.867939143	0.420107926	-5.705464118	-6.575954172	-6.87475872	-6.389269784	FALSE
P07900;P08238;Q12931-2	Heat shock protein HSP 90-alpha OS=Homo sapiens GN=HSP90AA1 PE=1 SV=5 - [HS90A_HUMAN]|Heat shock protein HSP 90-beta OS=Homo sapiens GN=HSP90AB1 PE=1 SV=4 - [HS90B_HUMAN]|Isoform of Q12931, Isoform 2 of Heat shock protein 75 kDa, mitochondrial OS=Homo sapiens GN=TRAP1 - [TRAP1_HUMAN]	HSP90AA1;HSP90AB1;TRAP1	3	Shared	2	P07900;P08238;Q12931-2	TRUE	LIMMA	0.257994091	-0.894502963	-0.284442864	-1.436939918	-0.476745733	-1.629242787	-1.171732985	-2.324230039	0.992733916	-0.159763138	0.602847256	-0.549649798	0.472561602	0.019488596	0.511499162	0.002973224	0.64371512	0.056740654	0.61171896	0.009666714	0.222065968	0.222065968	0.222065968	0.222065968	0.732038674	-2.538084338	-0.668324286	-3.376220555	0.472561602	0.019488596	0.511499162	0.002973224	0.64371512	0.056740654	0.61171896	0.009666714	-6.435310208	-3.814789549	-6.672099938	-2.218625812	FALSE
A0A087WZU1	Isoform of Q9UMZ3, Protein-tyrosine-phosphatase OS=Homo sapiens GN=PTPRQ PE=4 SV=1 - [A0A087WZU1_HUMAN]	PTPRQ	1	Unique	1	A0A087WZU1	TRUE	LIMMA	-1.009526588	-1.650088123	0.463626588	-0.176934947	-1.869894874	-2.510456409	-0.575375594	-1.215937129	-0.149158302	-0.789719837	1.502628769	0.862067234	0.023718268	0.000695907	0.363226088	0.726256727	0.092667735	0.005169643	0.467773838	0.797393069	1.97519588	1.97519588	1.97519588	1.97519588	-2.446195787	-3.998348	0.930271508	-0.355021789	0.023718268	0.000695907	0.363226088	0.726256727	0.092667735	0.005169643	0.467773838	0.797393069	-4.004383719	-0.643913567	-6.461442236	-6.836332344	TRUE
O43390;O60506-2	Heterogeneous nuclear ribonucleoprotein R OS=Homo sapiens GN=HNRNPR PE=1 SV=1 - [HNRPR_HUMAN]|Isoform of O60506, Isoform 2 of Heterogeneous nuclear ribonucleoprotein Q OS=Homo sapiens GN=SYNCRIP - [HNRPQ_HUMAN]	HNRNPR;SYNCRIP	2	Shared	1	O43390;O60506-2	TRUE	LIMMA	-0.194657104	-0.804086683	-0.733772083	-1.343201662	-0.886172102	-1.495601681	-1.568862826	-2.178292405	0.496857893	-0.112571686	0.10131866	-0.508110919	0.563813193	0.024853481	0.081778867	0.003135275	0.731036344	0.067848954	0.146974798	0.009992723	-2.018781469	-2.018781469	-2.018781469	-2.018781469	-0.586849178	-2.424147894	-1.831830817	-3.353245858	0.563813193	0.024853481	0.081778867	0.003135275	0.731036344	0.067848954	0.146974798	0.009992723	-6.532188898	-4.037717059	-5.290092022	-2.269800661	FALSE
P01034	Cystatin-C OS=Homo sapiens GN=CST3 PE=1 SV=1 - [CYTC_HUMAN]	CST3	1	Unique	1	P01034	TRUE	LIMMA	-1.303568866	-0.163563788	6.227247108	7.367252185	-1.997668765	-0.857663688	5.389034773	6.52903985	-0.609468966	0.530536111	7.065459442	8.205464519	0.000845571	0.628533668	1.14E-12	4.77E-14	0.008968593	0.722311338	1.23E-10	6.18E-12	2.69127868	2.69127868	2.69127868	2.69127868	-3.915343268	-0.491273146	15.48816256	18.32353807	0.000845571	0.628533668	1.14E-12	4.77E-14	0.008968593	0.722311338	1.23E-10	6.18E-12	-0.840857663	-6.574403013	18.98850937	21.87451453	TRUE
P51884	Lumican OS=Homo sapiens GN=LUM PE=1 SV=2 - [LUM_HUMAN]	LUM	1	Unique	4	P51884	TRUE	LIMMA	0.144001723	0.804042028	0.434516608	1.094556912	-0.544602972	0.115437332	-0.397059582	0.262980723	0.832606419	1.492646724	1.266092797	1.926133102	0.667487338	0.024326783	0.288843327	0.012442613	0.809144439	0.066976292	0.3984683	0.028958168	3.269135722	3.269135722	3.269135722	3.269135722	0.435968946	2.434258058	1.089336813	2.744063443	0.667487338	0.024326783	0.288843327	0.012442613	0.809144439	0.066976292	0.3984683	0.028958168	-6.610934466	-4.018154821	-6.302683393	-3.582682785	FALSE
P02533;P08727;P08779	Keratin, type I cytoskeletal 14 OS=Homo sapiens GN=KRT14 PE=1 SV=4 - [K1C14_HUMAN]|Keratin, type I cytoskeletal 16 OS=Homo sapiens GN=KRT16 PE=1 SV=4 - [K1C16_HUMAN]|Keratin, type I cytoskeletal 19 OS=Homo sapiens GN=KRT19 PE=1 SV=4 - [K1C19_HUMAN]	KRT14;KRT16;KRT19	3	Shared	1	P02533;P08727;P08779	TRUE	LIMMA	1.34750594	-0.440302055	2.640739999	0.852932003	0.337981661	-1.449826335	1.421613323	-0.366194673	2.35703022	0.569222224	3.859866674	2.072058679	0.011423956	0.373940932	0.000206703	0.160076521	0.057296897	0.499875584	0.001087291	0.240859323	1.303205176	1.303205176	1.303205176	1.303205176	2.782734459	-0.909267756	4.515799544	1.458557053	0.011423956	0.373940932	0.000206703	0.160076521	0.057296897	0.499875584	0.001087291	0.240859323	-3.328454649	-6.2796645	0.388795358	-5.851292052	TRUE
P09382	Galectin-1 OS=Homo sapiens GN=LGALS1 PE=1 SV=2 - [LEG1_HUMAN]	LGALS1	1	Unique	3	P09382	FALSE	LIMMA	0.520097388	0.244402615	0.92655007	0.650855297	-0.008257234	-0.283952008	0.288495862	0.012801089	1.048452011	0.772757237	1.564604278	1.288909505	0.053351223	0.346281428	0.006605982	0.045976443	0.156191138	0.479751786	0.018745923	0.086978826	-0.863175375	-0.863175375	-0.863175375	-0.863175375	2.052187356	0.964357766	3.027395507	2.126594627	0.053351223	0.346281428	0.006605982	0.045976443	0.156191138	0.479751786	0.018745923	0.086978826	-4.733709676	-6.2285637	-2.983958419	-4.783744066	FALSE
C9JUG7;P52907	Isoform of P47755, F-actin-capping protein subunit alpha-2 OS=Homo sapiens GN=CAPZA2 PE=1 SV=1 - [C9JUG7_HUMAN]|F-actin-capping protein subunit alpha-1 OS=Homo sapiens GN=CAPZA1 PE=1 SV=3 - [CAZA1_HUMAN]	CAPZA2;CAPZA1	2	Shared	1	C9JUG7;P52907	TRUE	LIMMA	1.761546394	2.058394584	-1.973488528	-1.676640338	0.835822154	1.132670344	-3.091416188	-2.794567998	2.687270633	2.984118823	-0.855560868	-0.558712678	0.000748915	0.000156233	0.001466321	0.005272674	0.008354272	0.002062907	0.005580645	0.015028281	-0.620025488	-0.620025488	-0.620025488	-0.620025488	3.967073946	4.635588113	-3.68026211	-3.126684458	0.000748915	0.000156233	0.001466321	0.005272674	0.008354272	0.002062907	0.005580645	0.015028281	-0.723031696	0.813309242	-1.533628208	-2.768880523	TRUE
P04899;P09471	Guanine nucleotide-binding protein G(i) subunit alpha-2 OS=Homo sapiens GN=GNAI2 PE=1 SV=3 - [GNAI2_HUMAN]|Guanine nucleotide-binding protein G(o) subunit alpha OS=Homo sapiens GN=GNAO1 PE=1 SV=4 - [GNAO_HUMAN]	GNAI2;GNAO1	2	Shared	2	P04899;P09471	FALSE	LIMMA	0.872837939	0.686490243	-0.140678855	-0.327026551	0.215113352	0.028765656	-0.934963456	-1.121311152	1.530562527	1.34421483	0.653605747	0.467258051	0.011838741	0.041607447	0.715793655	0.400779285	0.058470728	0.097190394	0.782294755	0.497704794	-0.774251921	-0.774251921	-0.774251921	-0.774251921	2.766606443	2.175946122	-0.369241517	-0.858350603	0.011838741	0.041607447	0.715793655	0.400779285	0.058470728	0.097190394	0.782294755	0.497704794	-3.361770491	-4.503337389	-6.831016291	-6.525702332	TRUE
P05543	Thyroxine-binding globulin OS=Homo sapiens GN=SERPINA7 PE=1 SV=2 - [THBG_HUMAN]	SERPINA7	1	Unique	1	P05543	TRUE	LIMMA	-0.361055978	-0.519742711	1.78642866	1.627741927	-0.742820196	-0.901506929	1.325400677	1.166713944	0.020708241	-0.137978493	2.247456643	2.08876991	0.062511057	0.010099616	9.40E-08	3.90E-07	0.16997335	0.036046992	1.84E-06	6.00E-06	3.026332924	3.026332924	3.026332924	3.026332924	-1.971683331	-2.838252522	8.078230427	7.360649018	0.062511057	0.010099616	9.40E-08	3.90E-07	0.16997335	0.036046992	1.84E-06	6.00E-06	-4.872822421	-3.204080278	8.046461195	6.631720445	FALSE
P04350;P07437;P68371	Tubulin beta-4A chain OS=Homo sapiens GN=TUBB4A PE=1 SV=2 - [TBB4A_HUMAN]|Tubulin beta chain OS=Homo sapiens GN=TUBB PE=1 SV=2 - [TBB5_HUMAN]|Tubulin beta-4B chain OS=Homo sapiens GN=TUBB4B PE=1 SV=1 - [TBB4B_HUMAN]	TUBB4A;TUBB;TUBB4B	3	Shared	1	P04350;P07437;P68371	TRUE	LIMMA	0.712994264	-0.297211455	0.871933481	-0.138272238	-0.194241274	-1.204446993	-0.223666762	-1.233872481	1.620229803	0.610024084	1.967533724	0.957328005	0.11683344	0.502390184	0.112544822	0.79513188	0.256241477	0.612140206	0.187188945	0.855990559	-0.293644829	-0.293644829	-0.293644829	-0.293644829	1.63841467	-0.682972685	1.659163099	-0.263112037	0.11683344	0.502390184	0.112544822	0.79513188	0.256241477	0.612140206	0.187188945	0.855990559	-5.406715048	-6.460068598	-5.561718004	-6.865706892	FALSE
J3QLE5	Isoform of P63162, Small nuclear ribonucleoprotein-associated protein N (Fragment) OS=Homo sapiens GN=SNRPN PE=4 SV=1 - [J3QLE5_HUMAN]	SNRPN	1	Unique	1	J3QLE5	TRUE	LIMMA	1.380132291	-1.0607842	0.651722837	-1.789193654	0.334851047	-2.106065443	-0.61058484	-3.05150133	2.425413534	-0.015502957	1.914030513	-0.526885977	0.012210176	0.046996343	0.294468516	0.007778729	0.059848362	0.105578591	0.402793086	0.020212199	-0.621301706	-0.621301706	-0.621301706	-0.621301706	2.752614578	-2.115688527	1.076355072	-2.954948877	0.012210176	0.046996343	0.294468516	0.007778729	0.059848362	0.105578591	0.402793086	0.020212199	-3.390604716	-4.611816681	-6.31648069	-3.13928359	TRUE
A0A0B4J269;P04350;P07437;P68371;Q13885;Q9BUF5;Q9BVA1;Q9H4B7	Tubulin beta chain OS=Homo sapiens GN=TUBB PE=1 SV=2 - [TBB5_HUMAN]|Tubulin beta-4B chain OS=Homo sapiens GN=TUBB4B PE=1 SV=1 - [TBB4B_HUMAN]|Tubulin beta-3 chain OS=Homo sapiens GN=TUBB3 PE=1 SV=2 - [TBB3_HUMAN]|Isoform of Q13509, Tubulin beta-3 chain OS=Homo sapiens GN=TUBB3 PE=1 SV=1 - [A0A0B4J269_HUMAN]|Tubulin beta-6 chain OS=Homo sapiens GN=TUBB6 PE=1 SV=1 - [TBB6_HUMAN]|Tubulin beta-4A cha…	TUBB;TUBB4B;TUBB3;TUBB6;TUBB4A;TUBB2A;TUBB2B;TUBB1	8	Shared	2	A0A0B4J269;P04350;P07437;P68371;Q13885;Q9BUF5;Q9BVA1;Q9H4B7	TRUE	LIMMA	0.746378995	1.286527413	-0.201007839	0.339140579	0.121339549	0.661487967	-0.955821049	-0.415672631	1.371418442	1.91156686	0.553805372	1.09395379	0.021628643	0.000349971	0.584875873	0.359990959	0.08691759	0.003232546	0.675443327	0.454023685	0.878340354	0.878340354	0.878340354	0.878340354	2.489486802	4.291108184	-0.555176848	0.936694804	0.021628643	0.000349971	0.584875873	0.359990959	0.08691759	0.003232546	0.675443327	0.454023685	-3.919879031	0.025131191	-6.742693681	-6.455471985	TRUE
P07900;P08238	Heat shock protein HSP 90-alpha OS=Homo sapiens GN=HSP90AA1 PE=1 SV=5 - [HS90A_HUMAN]|Heat shock protein HSP 90-beta OS=Homo sapiens GN=HSP90AB1 PE=1 SV=4 - [HS90B_HUMAN]	HSP90AA1;HSP90AB1	2	Shared	4	P07900;P08238	FALSE	LIMMA	-0.039158882	-0.243480416	0.167586111	-0.036735423	-0.506712721	-0.711034256	-0.397043556	-0.601365091	0.428394958	0.224073423	0.732215779	0.527894244	0.86312992	0.290432457	0.542987426	0.893451866	0.916986959	0.429017808	0.639914144	0.926383585	0.258344781	0.258344781	0.258344781	0.258344781	-0.174604928	-1.085651042	0.618774169	-0.135637321	0.86312992	0.290432457	0.542987426	0.893451866	0.916986959	0.429017808	0.639914144	0.926383585	-6.693002734	-6.106496473	-6.704562021	-6.892059087	FALSE
E7END7;F5H157;P61006;P61026;Q9H0U4	Isoform of Q15286, Ras-related protein Rab-35 (Fragment) OS=Homo sapiens GN=RAB35 PE=1 SV=1 - [F5H157_HUMAN]|Isoform of P62820, Ras-related protein Rab-1A OS=Homo sapiens GN=RAB1A PE=1 SV=1 - [E7END7_HUMAN]|Ras-related protein Rab-8A OS=Homo sapiens GN=RAB8A PE=1 SV=1 - [RAB8A_HUMAN]|Ras-related protein Rab-10 OS=Homo sapiens GN=RAB10 PE=1 SV=1 - [RAB10_HUMAN]|Ras-related protein Rab-1B OS=Homo s…	RAB35;RAB1A;RAB8A;RAB10;RAB1B	5	Shared	2	E7END7;F5H157;P61006;P61026;Q9H0U4	TRUE	LIMMA	1.423567119	2.008265793	-2.486208036	-1.901509362	0.300709489	0.885408162	-3.842198891	-3.257500217	2.54642475	3.131123424	-1.130217181	-0.545518507	0.015525286	0.001309428	0.001051397	0.008348488	0.070243777	0.007917753	0.004251585	0.021434412	-0.753550465	-0.753550465	-0.753550465	-0.753550465	2.643084815	3.728673379	-3.822421288	-2.923476137	0.015525286	0.001309428	0.001051397	0.008348488	0.070243777	0.007917753	0.004251585	0.021434412	-3.614017389	-1.256241386	-1.209405813	-3.206309331	TRUE
Q5JR95	Isoform of P62241, 40S ribosomal protein S8 OS=Homo sapiens GN=RPS8 PE=1 SV=1 - [Q5JR95_HUMAN]	RPS8	1	Unique	2	Q5JR95	TRUE	LIMMA	0.071284828	0.010552421	1.842603785	1.781871377	-0.323450577	-0.384182985	1.365911473	1.305179065	0.466020234	0.405287826	2.319296096	2.258563689	0.710484883	0.956103482	9.76E-08	1.64E-07	0.837310964	0.969590835	1.86E-06	2.87E-06	-1.344630225	-1.344630225	-1.344630225	-1.344630225	0.376486036	0.055731902	8.058452626	7.79284521	0.710484883	0.956103482	9.76E-08	1.64E-07	0.837310964	0.969590835	1.86E-06	2.87E-06	-6.635718628	-6.696813904	8.008438423	7.492484486	FALSE
P51149	Ras-related protein Rab-7a OS=Homo sapiens GN=RAB7A PE=1 SV=1 - [RAB7A_HUMAN]	RAB7A	1	Unique	1	P51149	TRUE	LIMMA	0.23910509	-1.904573147	0.675771798	-1.46790644	-0.637435982	-2.781114219	-0.382761043	-2.526439281	1.115646163	-1.028032075	1.734304639	-0.409373599	0.575842341	0.000200022	0.198056333	0.008977858	0.742006498	0.00231097	0.297815899	0.022427314	-0.273941277	-0.273941277	-0.273941277	-0.273941277	0.568688436	-4.529843855	1.330924968	-2.891025251	0.575842341	0.000200022	0.198056333	0.008977858	0.742006498	0.00231097	0.297815899	0.022427314	-6.542861648	0.571540157	-6.019820562	-3.275119051	FALSE
E5RHP7	Isoform of P00915, Carbonic anhydrase 1 (Fragment) OS=Homo sapiens GN=CA1 PE=1 SV=1 - [E5RHP7_HUMAN]	CA1	1	Unique	1	E5RHP7	TRUE	LIMMA	-1.250304488	-1.366009983	0.251095555	0.135390061	-2.376207015	-2.49191251	-1.108572392	-1.224277887	-0.124401961	-0.240107456	1.610763503	1.495058008	0.031247181	0.01985747	0.704263021	0.837627698	0.110475007	0.057356173	0.772301991	0.884429007	2.273492545	2.273492545	2.273492545	2.273492545	-2.315116457	-2.529361625	0.38500291	0.207592553	0.031247181	0.01985747	0.704263021	0.837627698	0.110475007	0.057356173	0.772301991	0.884429007	-4.255299117	-3.832043519	-6.82488335	-6.879246893	TRUE
P00918	Carbonic anhydrase 2 OS=Homo sapiens GN=CA2 PE=1 SV=2 - [CAH2_HUMAN]	CA2	1	Unique	4	P00918	TRUE	LIMMA	-1.138197988	-1.062207777	-0.384555541	-0.308565331	-1.904824521	-1.828834311	-1.310352846	-1.234362636	-0.371571454	-0.295581244	0.541241765	0.617231975	0.005664099	0.009027209	0.396687517	0.495074579	0.035928159	0.033057973	0.493570814	0.595377793	2.919664701	2.919664701	2.919664701	2.919664701	-3.095222065	-2.888573856	-0.86596633	-0.6948468	0.005664099	0.009027209	0.396687517	0.495074579	0.035928159	0.033057973	0.493570814	0.595377793	-2.667782092	-3.098782286	-6.519124177	-6.653742092	TRUE
Q86UX7-2	Isoform of Q86UX7, Isoform 2 of Fermitin family homolog 3 OS=Homo sapiens GN=FERMT3 - [URP2_HUMAN]	FERMT3	1	Unique	2	Q86UX7-2	TRUE	LIMMA	-0.252905171	0.924740603	-1.762145696	-0.584499922	-1.221041673	-0.043395898	-2.93129146	-1.753645685	0.71523133	1.892877104	-0.592999932	0.584645842	0.591995312	0.060155998	0.005089671	0.309619773	0.75845736	0.128029378	0.015175193	0.402257015	0.68370744	0.68370744	0.68370744	0.68370744	-0.544601661	1.991320562	-3.142179558	-1.042254173	0.591995312	0.060155998	0.005089671	0.309619773	0.75845736	0.128029378	0.015175193	0.402257015	-6.556515636	-4.829524956	-2.735099796	-6.352020409	FALSE
P04792	Heat shock protein beta-1 OS=Homo sapiens GN=HSPB1 PE=1 SV=2 - [HSPB1_HUMAN]	HSPB1	1	Unique	2	P04792	TRUE	LIMMA	0.108269859	1.057750304	0.32469638	1.274176825	-1.006184121	-0.056703676	-1.021146017	-0.071665572	1.222723838	2.172204283	1.670538777	2.620019221	0.841525326	0.061660901	0.620431412	0.062258738	0.902274161	0.13037452	0.704244076	0.112833063	-0.585530676	-0.585530676	-0.585530676	-0.585530676	0.202536489	1.97869504	0.502968848	1.97375545	0.841525326	0.061660901	0.620431412	0.062258738	0.902274161	0.13037452	0.704244076	0.112833063	-6.687565102	-4.851141007	-6.770999096	-5.052620911	FALSE
A0A0B4J269;P04350;P07437;P68371;Q13885;Q9BUF5;Q9BVA1	Tubulin beta-3 chain OS=Homo sapiens GN=TUBB3 PE=1 SV=2 - [TBB3_HUMAN]|Isoform of Q13509, Tubulin beta-3 chain OS=Homo sapiens GN=TUBB3 PE=1 SV=1 - [A0A0B4J269_HUMAN]|Tubulin beta-6 chain OS=Homo sapiens GN=TUBB6 PE=1 SV=1 - [TBB6_HUMAN]|Tubulin beta-4A chain OS=Homo sapiens GN=TUBB4A PE=1 SV=2 - [TBB4A_HUMAN]|Tubulin beta chain OS=Homo sapiens GN=TUBB PE=1 SV=2 - [TBB5_HUMAN]|Tubulin beta-4B cha…	TUBB3;TUBB6;TUBB4A;TUBB;TUBB4B;TUBB2A;TUBB2B	7	Shared	1	A0A0B4J269;P04350;P07437;P68371;Q13885;Q9BUF5;Q9BVA1	TRUE	LIMMA	-0.722792685	-1.349705617	0.742298334	0.115385402	-1.937504112	-2.564417044	-0.724617454	-1.351530387	0.491918742	-0.13499419	2.209214122	1.58230119	0.229018131	0.03116025	0.303916121	0.871374403	0.395132615	0.079850093	0.414839093	0.912009465	-0.080189383	-0.080189383	-0.080189383	-0.080189383	-1.240504881	-2.316454554	1.054948232	0.163984775	0.229018131	0.03116025	0.303916121	0.871374403	0.395132615	0.079850093	0.414839093	0.912009465	-5.942288866	-4.243295345	-6.338910249	-6.887651105	FALSE
E9PK01;P29692-3	Isoform of P29692, Elongation factor 1-delta (Fragment) OS=Homo sapiens GN=EEF1D PE=1 SV=1 - [E9PK01_HUMAN]|Isoform of P29692, Isoform 3 of Elongation factor 1-delta OS=Homo sapiens GN=EEF1D - [EF1D_HUMAN]	EEF1D	1	Unique	1	E9PK01;P29692-3	TRUE	LIMMA	-0.002241255	-1.42280981	0.630616023	-0.789952531	-1.215057404	-2.635625959	-0.83401098	-2.254579535	1.210574894	-0.209993661	2.095243027	0.674674472	0.996963906	0.023741398	0.379969192	0.274028707	0.996963906	0.06564395	0.481096022	0.367835214	0.00507224	0.00507224	0.00507224	0.00507224	-0.003852603	-2.445736842	0.8976268	-1.124428394	0.996963906	0.023741398	0.379969192	0.274028707	0.996963906	0.06564395	0.481096022	0.367835214	-6.708748331	-3.995891465	-6.491200721	-6.264654519	FALSE
P02042;P68871;P69891	Hemoglobin subunit delta OS=Homo sapiens GN=HBD PE=1 SV=2 - [HBD_HUMAN]|Hemoglobin subunit beta OS=Homo sapiens GN=HBB PE=1 SV=2 - [HBB_HUMAN]|Hemoglobin subunit gamma-1 OS=Homo sapiens GN=HBG1 PE=1 SV=2 - [HBG1_HUMAN]	HBD;HBB;HBG1	3	Shared	1	P02042;P68871;P69891	TRUE	LIMMA	-0.391232435	-0.0710376	-1.810438571	-1.490243736	-1.302014074	-0.981819239	-2.910321174	-2.590126339	0.519549204	0.839744039	-0.710555969	-0.390361133	0.381063649	0.872447249	0.002615667	0.010409186	0.558627652	0.91044092	0.00924774	0.025223758	0.8080013	0.8080013	0.8080013	0.8080013	-0.89552648	-0.162604237	-3.431589314	-2.824677158	0.381063649	0.872447249	0.002615667	0.010409186	0.558627652	0.91044092	0.00924774	0.025223758	-6.302188795	-6.684760091	-2.09491788	-3.414821053	FALSE
P21796;Q9Y277	Voltage-dependent anion-selective channel protein 3 OS=Homo sapiens GN=VDAC3 PE=1 SV=1 - [VDAC3_HUMAN]|Voltage-dependent anion-selective channel protein 1 OS=Homo sapiens GN=VDAC1 PE=1 SV=2 - [VDAC1_HUMAN]	VDAC3;VDAC1	2	Shared	2	P21796;Q9Y277	TRUE	LIMMA	-1.113020418	-1.29102664	-0.226638456	-0.404644679	-2.31393013	-2.491936353	-1.67688695	-1.854893173	0.087889295	-0.090116928	1.223610038	1.045603815	0.067496411	0.036410199	0.747930955	0.567219285	0.177521049	0.089675719	0.807967472	0.661099342	-0.351890599	-0.351890599	-0.351890599	-0.351890599	-1.932193514	-2.241210729	-0.325798459	-0.581686864	0.067496411	0.036410199	0.747930955	0.567219285	0.177521049	0.089675719	0.807967472	0.661099342	-4.939697195	-4.38375111	-6.846609902	-6.727284097	FALSE
P07355	Annexin A2 OS=Homo sapiens GN=ANXA2 PE=1 SV=2 - [ANXA2_HUMAN]	ANXA2	1	Unique	6	P07355	FALSE	LIMMA	1.021165086	0.053888117	-0.244278993	-1.211555962	0.494976426	-0.472300543	-0.87971753	-1.8469945	1.547353746	0.580076777	0.391159545	-0.576117425	0.000622431	0.833074841	0.432213537	0.000735259	0.007880365	0.882159447	0.530630282	0.002954736	-0.457417011	-0.457417011	-0.457417011	-0.457417011	4.045873683	0.213505647	-0.801438896	-3.974914348	0.000622431	0.833074841	0.432213537	0.000735259	0.007880365	0.882159447	0.530630282	0.002954736	-0.543259397	-6.67488105	-6.573144069	-0.859664036	TRUE
P23284	Peptidyl-prolyl cis-trans isomerase B OS=Homo sapiens GN=PPIB PE=1 SV=2 - [PPIB_HUMAN]	PPIB	1	Unique	3	P23284	FALSE	LIMMA	0.080329785	-0.106721732	-0.138740811	-0.325792328	-0.425209809	-0.612261326	-0.749243022	-0.93629454	0.58586938	0.398817863	0.471761401	0.284709884	0.743857467	0.664539233	0.640743703	0.278988389	0.854761024	0.747152795	0.716092057	0.369888295	0.61316156	0.61316156	0.61316156	0.61316156	0.331267841	-0.440104222	-0.473777936	-1.112529298	0.743857467	0.664539233	0.640743703	0.278988389	0.854761024	0.747152795	0.716092057	0.369888295	-6.652164196	-6.598773396	-6.785638224	-6.277669008	FALSE
Q71U36-2	Isoform of Q71U36, Isoform 2 of Tubulin alpha-1A chain OS=Homo sapiens GN=TUBA1A - [TBA1A_HUMAN]	TUBA1A	1	Unique	1	Q71U36-2	TRUE	LIMMA	-0.247406286	1.578696707	-1.1613474	0.664755594	-1.258192952	0.567910041	-2.381998566	-0.555895572	0.76338038	2.589483374	0.059303766	1.885406759	0.615391116	0.003921399	0.061086328	0.269535357	0.774626561	0.017742273	0.115563901	0.362749886	-0.087171987	-0.087171987	-0.087171987	-0.087171987	-0.510280616	3.25609483	-1.983482749	1.135346109	0.615391116	0.003921399	0.061086328	0.269535357	0.774626561	0.017742273	0.115563901	0.362749886	-6.574979189	-2.309412935	-5.035902709	-6.252606175	FALSE
P15169	Carboxypeptidase N catalytic chain OS=Homo sapiens GN=CPN1 PE=1 SV=1 - [CBPN_HUMAN]	CPN1	1	Unique	3	P15169	TRUE	LIMMA	1.177249887	0.228584774	3.807807428	2.859142315	0.594901097	-0.353764016	3.104548518	2.155883404	1.759598678	0.810933564	4.511066339	3.562401225	0.00041894	0.422733804	3.58E-10	4.40E-08	0.006160323	0.545925691	1.93E-08	8.93E-07	2.675102681	2.675102681	2.675102681	2.675102681	4.214473484	0.818317741	11.28801503	8.475754627	0.00041894	0.422733804	3.58E-10	4.40E-08	0.006160323	0.545925691	1.93E-08	8.93E-07	-0.157760058	-6.357944374	13.52718485	8.799103907	TRUE
A0A087WXL8	Isoform of P01860, Ig gamma-3 chain C region OS=Homo sapiens GN=IGHG3 PE=1 SV=1 - [A0A087WXL8_HUMAN]	IGHG3	1	Unique	1	A0A087WXL8	TRUE	LIMMA	-1.730447562	0.602547108	2.438598912	4.771593582	-2.995118421	-0.662123751	0.911350868	3.244345539	-0.465776703	1.867217967	3.965846955	6.298841626	0.00978232	0.332335333	0.003317141	2.28E-06	0.053636958	0.467445773	0.011006103	2.46E-05	3.372176156	3.372176156	3.372176156	3.372176156	-2.852586206	0.993279199	3.328807215	6.513459457	0.00978232	0.332335333	0.003317141	2.28E-06	0.053636958	0.467445773	0.011006103	2.46E-05	-3.183207077	-6.200641297	-2.324131191	4.869371246	TRUE
Q9UBW5-2	Isoform of Q9UBW5, Isoform 2 of Bridging integrator 2 OS=Homo sapiens GN=BIN2 - [BIN2_HUMAN]	BIN2	1	Unique	1	Q9UBW5-2	TRUE	LIMMA	1.454776391	2.479566204	-1.249544063	-0.224754249	0.455262071	1.480051884	-2.456582462	-1.431792649	2.454290711	3.479080525	-0.042505663	0.982284151	0.006502902	4.51E-05	0.043134508	0.701939967	0.039811325	0.000884461	0.088316541	0.776333604	-0.434599232	-0.434599232	-0.434599232	-0.434599232	3.034345781	5.171833484	-2.158183334	-0.388190292	0.006502902	4.51E-05	0.043134508	0.701939967	0.039811325	0.000884461	0.088316541	0.776333604	-2.798564939	2.031674468	-4.726580225	-6.823612397	TRUE
O43866	CD5 antigen-like OS=Homo sapiens GN=CD5L PE=1 SV=1 - [CD5L_HUMAN]	CD5L	1	Unique	4	O43866	FALSE	LIMMA	0.024201574	-0.203897741	-0.371326524	-0.599425838	-0.570094444	-0.798193759	-1.089013204	-1.317112519	0.618497592	0.390398277	0.346360157	0.118260842	0.933178916	0.482638843	0.293470126	0.096866628	0.953817944	0.598213278	0.402277906	0.160288256	3.195722101	3.195722101	3.195722101	3.195722101	0.08489823	-0.715265766	-1.078645986	-1.741239134	0.933178916	0.482638843	0.293470126	0.096866628	0.953817944	0.598213278	0.402277906	0.160288256	-6.705029438	-6.437286616	-6.314056544	-5.435066983	FALSE
P38646	Stress-70 protein, mitochondrial OS=Homo sapiens GN=HSPA9 PE=1 SV=2 - [GRP75_HUMAN]	HSPA9	1	Unique	1	P38646	TRUE	LIMMA	-0.463247717	0.060712427	-1.78834841	-1.264388267	-1.177332427	-0.653372283	-2.6506949	-2.126734756	0.250836992	0.774797136	-0.926001921	-0.402041777	0.191192919	0.86107916	0.000324414	0.006181434	0.347477019	0.901485787	0.001578164	0.016946558	-1.900983624	-1.900983624	-1.900983624	-1.900983624	-1.352450566	0.177249779	-4.323427486	-3.056725944	0.191192919	0.86107916	0.000324414	0.006181434	0.347477019	0.901485787	0.001578164	0.016946558	-5.803912069	-6.682190745	-0.055842695	-2.920679441	FALSE
A0A0G2JRQ6	Uncharacterized protein (Fragment) OS=Homo sapiens PE=1 SV=2 - [A0A0G2JRQ6_HUMAN]	Uncharacterized protein Fragment OS=Homo sapiens	1	Unique	1	A0A0G2JRQ6	TRUE	LIMMA	0.38682315	1.233963424	-1.149135772	-0.301995498	-0.487334469	0.359805805	-2.204790296	-1.357650022	1.260980769	2.108121043	-0.093481249	0.753659025	0.36715101	0.007992912	0.034356289	0.557540659	0.546084376	0.030782225	0.0724056	0.651135029	3.951350111	3.951350111	3.951350111	3.951350111	0.922530123	2.942865311	-2.269380805	-0.596398444	0.36715101	0.007992912	0.034356289	0.557540659	0.546084376	0.030782225	0.0724056	0.651135029	-6.277814706	-2.984346306	-4.521275372	-6.71843292	FALSE
Q04941	Proteolipid protein 2 OS=Homo sapiens GN=PLP2 PE=1 SV=1 - [PLP2_HUMAN]	PLP2	1	Unique	1	Q04941	TRUE	LIMMA	-1.928505494	-2.106628134	3.486078669	3.307956028	-3.757729416	-3.935852057	1.277062278	1.098939638	-0.099281572	-0.277404212	5.695095059	5.516972419	0.03978652	0.026103657	0.003627321	0.005330489	0.130009488	0.070665549	0.011793352	0.015126433	-1.710561716	-1.710561716	-1.710561716	-1.710561716	-2.197919863	-2.400926435	3.290001462	3.121897468	0.03978652	0.026103657	0.003627321	0.005330489	0.130009488	0.070665549	0.011793352	0.015126433	-4.472879497	-4.082481195	-2.410171035	-2.779305216	TRUE
P13639	Elongation factor 2 OS=Homo sapiens GN=EEF2 PE=1 SV=4 - [EF2_HUMAN]	EEF2	1	Unique	3	P13639	FALSE	LIMMA	0.674186406	-0.092561428	-0.288040555	-1.054788388	0.117712309	-0.649035525	-0.960052541	-1.726800375	1.230660503	0.463912669	0.383971431	-0.382776402	0.02001148	0.732353118	0.382078697	0.003778511	0.082467693	0.808587828	0.482221649	0.011641412	-0.396815778	-0.396815778	-0.396815778	-0.396815778	2.525764667	-0.346771134	-0.89358211	-3.272247667	0.02001148	0.732353118	0.382078697	0.003778511	0.082467693	0.808587828	0.482221649	0.011641412	-3.84847052	-6.636442279	-6.494819619	-2.449437082	TRUE
O75369-2;P21333-2;Q14315-2	Isoform of P21333, Isoform 2 of Filamin-A OS=Homo sapiens GN=FLNA - [FLNA_HUMAN]|Isoform of O75369, Isoform 2 of Filamin-B OS=Homo sapiens GN=FLNB - [FLNB_HUMAN]|Isoform of Q14315, Isoform 2 of Filamin-C OS=Homo sapiens GN=FLNC - [FLNC_HUMAN]	FLNA;FLNB;FLNC	3	Shared	1	O75369-2;P21333-2;Q14315-2	TRUE	LIMMA	-0.728082517	-0.315243062	0.993040401	1.405879856	-1.562495931	-1.149656475	-0.01461803	0.398221426	0.106330896	0.519170352	2.000698831	2.413538287	0.083766943	0.440066945	0.053104227	0.008630429	0.205581658	0.565016727	0.103801917	0.021812061	-0.157486261	-0.157486261	-0.157486261	-0.157486261	-1.819102505	-0.787629739	2.054524956	2.908658346	0.083766943	0.440066945	0.053104227	0.008630429	0.205581658	0.565016727	0.103801917	0.021812061	-5.126016745	-6.382621004	-4.912155114	-3.237767594	FALSE
P04259;P35908	Keratin, type II cytoskeletal 6A OS=Homo sapiens GN=KRT6A PE=1 SV=3 - [K2C6A_HUMAN]|Keratin, type II cytoskeletal 6B OS=Homo sapiens GN=KRT6B PE=1 SV=5 - [K2C6B_HUMAN]|Keratin, type II cytoskeletal 4 OS=Homo sapiens GN=KRT4 PE=1 SV=4 - [K2C4_HUMAN]|Keratin, type II cytoskeletal 2 epidermal OS=Homo sapiens GN=KRT2 PE=1 SV=2 - [K22E_HUMAN]|Keratin, type II cytoskeletal 2 oral OS=Homo sapiens GN=KRT…	KRT6A;KRT6B;KRT4;KRT2;KRT76	5	Shared	1	P04259;P35908	TRUE	LIMMA	-0.056364883	0.240604088	-1.334382366	-1.037413395	-0.816040933	-0.519071962	-2.251786094	-1.954817123	0.703311166	1.000280138	-0.416978638	-0.120009667	0.878609093	0.51653656	0.006532516	0.028600501	0.927341082	0.623505885	0.018684618	0.059692012	3.024979462	3.024979462	3.024979462	3.024979462	-0.154681375	0.660286493	-3.032338216	-2.357486402	0.878609093	0.51653656	0.006532516	0.028600501	0.927341082	0.623505885	0.018684618	0.059692012	-6.696390686	-6.475472455	-2.973310297	-4.354317266	FALSE
P26927	Hepatocyte growth factor-like protein OS=Homo sapiens GN=MST1 PE=1 SV=2 - [HGFL_HUMAN]	MST1	1	Unique	1	P26927	TRUE	LIMMA	-0.435988804	-0.514491201	-3.381712549	-3.460214946	-1.024565217	-1.103067614	-4.092492092	-4.170994489	0.152587609	0.074085212	-2.670933006	-2.749435403	0.138054426	0.083254988	3.32E-09	2.25E-09	0.288363243	0.16422554	1.02E-07	7.28E-08	3.094375279	3.094375279	3.094375279	3.094375279	-1.544295225	-1.822354836	-9.918811006	-10.1490643	0.138054426	0.083254988	3.32E-09	2.25E-09	0.288363243	0.16422554	1.02E-07	7.28E-08	-5.544085895	-5.110962463	11.35056123	11.73252317	FALSE
A0A087WWU8;J3KN67	Isoform of P06753, Tropomyosin alpha-3 chain OS=Homo sapiens GN=TPM3 PE=1 SV=1 - [J3KN67_HUMAN]|Isoform of P06753, Tropomyosin alpha-3 chain OS=Homo sapiens GN=TPM3 PE=1 SV=1 - [A0A087WWU8_HUMAN]	TPM3	1	Unique	1	A0A087WWU8;J3KN67	TRUE	LIMMA	0.554296365	1.602357304	-1.251278824	-0.203217886	-0.524474393	0.523586545	-2.554029274	-1.505968336	1.633067124	2.681128063	0.051471626	1.099532564	0.296723908	0.005646113	0.058862511	0.748372668	0.471696237	0.023234929	0.112011895	0.81928446	0.189008675	0.189008675	0.189008675	0.189008675	1.071200362	3.096620926	-2.002399412	-0.325205995	0.296723908	0.005646113	0.058862511	0.748372668	0.471696237	0.023234929	0.112011895	0.81928446	-6.131871099	-2.655952865	-5.003233619	-6.846809241	FALSE
D6RDU5	Isoform of Q9NVA2, Septin-11 (Fragment) OS=Homo sapiens GN=SEPT11 PE=1 SV=1 - [D6RDU5_HUMAN]	Sep-11	1	Unique	1	D6RDU5	TRUE	LIMMA	-1.247403077	-1.410217465	-2.137874206	-2.300688595	-2.475671061	-2.638485449	-3.621161231	-3.783975619	-0.019135093	-0.181949481	-0.654587182	-0.81740157	0.046849358	0.026510299	0.0069522	0.004128905	0.145031267	0.071170803	0.019642243	0.012541792	-0.762748111	-0.762748111	-0.762748111	-0.762748111	-2.117246995	-2.39359574	-3.004794639	-3.23363121	0.046849358	0.026510299	0.0069522	0.004128905	0.145031267	0.071170803	0.019642243	0.012541792	-4.618656876	-4.09656374	-3.032566061	-2.534625535	TRUE
P59665	Neutrophil defensin 1 OS=Homo sapiens GN=DEFA1 PE=1 SV=1 - [DEF1_HUMAN]	DEFA1	1	Unique	1	P59665	TRUE	LIMMA	-0.894043642	-0.298267085	-1.012988558	-0.417212001	-1.68522112	-1.089444564	-1.968434196	-1.372657639	-0.102866163	0.492910394	-0.057542919	0.538233637	0.028700373	0.44103407	0.038790807	0.373383463	0.103161896	0.56504761	0.080960168	0.466368919	-2.143560841	-2.143560841	-2.143560841	-2.143560841	-2.355822951	-0.785939759	-2.210326362	-0.910350544	0.028700373	0.44103407	0.038790807	0.373383463	0.103161896	0.56504761	0.080960168	0.466368919	-4.178201079	-6.383954229	-4.631084867	-6.479718218	TRUE
P02545;P20700;Q03252	Prelamin-A/C OS=Homo sapiens GN=LMNA PE=1 SV=1 - [LMNA_HUMAN]|Lamin-B1 OS=Homo sapiens GN=LMNB1 PE=1 SV=2 - [LMNB1_HUMAN]|Lamin-B2 OS=Homo sapiens GN=LMNB2 PE=1 SV=3 - [LMNB2_HUMAN]	LMNA;LMNB1;LMNB2	3	Shared	1	P02545;P20700;Q03252	TRUE	LIMMA	0.132631542	-1.48876312	-0.25584533	-1.877239992	-0.771131759	-2.39252642	-1.347252412	-2.968647074	1.036394842	-0.58499982	0.835561752	-0.78583291	0.762776843	0.002599742	0.630317877	0.001827722	0.861945855	0.013140882	0.711576024	0.006290084	-0.512444171	-0.512444171	-0.512444171	-0.512444171	0.305949651	-3.434225005	-0.488707014	-3.58583974	0.762776843	0.002599742	0.630317877	0.001827722	0.861945855	0.013140882	0.711576024	0.006290084	-6.660464544	-1.916390478	-6.778258088	-1.747743419	FALSE
A0A087X106	Isoform of Q14533, Keratin, type II cuticular Hb1 OS=Homo sapiens GN=KRT81 PE=1 SV=1 - [A0A087X106_HUMAN]	KRT81	1	Unique	1	A0A087X106	TRUE	LIMMA	0.132631542	-1.48876312	-0.25584533	-1.877239992	-0.771131759	-2.39252642	-1.347252412	-2.968647074	1.036394842	-0.58499982	0.835561752	-0.78583291	0.762776843	0.002599742	0.630317877	0.001827722	0.861945855	0.013140882	0.711576024	0.006290084	-0.512444171	-0.512444171	-0.512444171	-0.512444171	0.305949651	-3.434225005	-0.488707014	-3.58583974	0.762776843	0.002599742	0.630317877	0.001827722	0.861945855	0.013140882	0.711576024	0.006290084	-6.660464544	-1.916390478	-6.778258088	-1.747743419	FALSE
R4GN98	Isoform of P06703, Protein S100 (Fragment) OS=Homo sapiens GN=S100A6 PE=1 SV=1 - [R4GN98_HUMAN]	S100A6	1	Unique	1	R4GN98	TRUE	LIMMA	-0.601898753	-1.159816637	-0.24144596	-0.799363843	-1.273308636	-1.83122652	-1.052257266	-1.610175149	0.06951113	-0.488406753	0.569365346	0.011447462	0.076217008	0.001763032	0.541674135	0.053018909	0.195684144	0.010005981	0.639531324	0.099142294	-0.20111544	-0.20111544	-0.20111544	-0.20111544	-1.868932256	-3.601301236	-0.620808984	-2.055334682	0.076217008	0.001763032	0.541674135	0.053018909	0.195684144	0.010005981	0.639531324	0.099142294	-5.044888982	-1.543155291	-6.703276223	-4.910728218	FALSE
P00338;P07195	L-lactate dehydrogenase B chain OS=Homo sapiens GN=LDHB PE=1 SV=2 - [LDHB_HUMAN]|L-lactate dehydrogenase A chain OS=Homo sapiens GN=LDHA PE=1 SV=2 - [LDHA_HUMAN]	LDHB;LDHA	2	Shared	2	P00338;P07195	TRUE	LIMMA	-1.851248525	-1.038185575	-0.995404042	-0.182341092	-2.55741722	-1.74435427	-1.848190955	-1.035128005	-1.14507983	-0.33201688	-0.142617128	0.670445822	2.31E-05	0.006067114	0.024370147	0.660515603	0.001110693	0.024410828	0.054748212	0.740647479	0.710031515	0.710031515	0.710031515	0.710031515	-5.465301309	-3.064956923	-2.433418013	-0.445760795	2.31E-05	0.006067114	0.024370147	0.660515603	0.001110693	0.024410828	0.054748212	0.740647479	2.684126989	-2.724071745	-4.207572871	-6.798883553	TRUE
P10599	Thioredoxin OS=Homo sapiens GN=TXN PE=1 SV=3 - [THIO_HUMAN]	TXN	1	Unique	1	P10599	TRUE	LIMMA	-0.042166606	0.686607528	-0.960715582	-0.231941447	-0.847171768	-0.118397633	-1.932859875	-1.20408574	0.762838555	1.49161269	0.011428711	0.740202846	0.914121405	0.090451811	0.052502633	0.624283408	0.947814983	0.176272053	0.10293698	0.70861643	1.413640726	1.413640726	1.413640726	1.413640726	-0.109201305	1.778147329	-2.060259614	-0.497399652	0.914121405	0.090451811	0.052502633	0.624283408	0.947814983	0.176272053	0.10293698	0.70861643	-6.70259125	-5.181690013	-4.902041663	-6.773857948	FALSE
P31150	Rab GDP dissociation inhibitor alpha OS=Homo sapiens GN=GDI1 PE=1 SV=2 - [GDIA_HUMAN]	GDI1	1	Unique	1	P31150	TRUE	LIMMA	-0.048864938	1.406071593	0.91243821	2.36737474	-1.220345916	0.234590615	-0.502271411	0.952665119	1.122616041	2.577552571	2.327147831	3.782084361	0.931560324	0.021046403	0.19367307	0.002291388	0.95375406	0.059990127	0.293457791	0.007698632	-2.656373258	-2.656373258	-2.656373258	-2.656373258	-0.086960084	2.502246203	1.344602773	3.488651184	0.931560324	0.021046403	0.19367307	0.002291388	0.95375406	0.059990127	0.293457791	0.007698632	-6.704846267	-3.885484972	-6.00237093	-1.966901071	FALSE
P26038	Moesin OS=Homo sapiens GN=MSN PE=1 SV=3 - [MOES_HUMAN]	MSN	1	Unique	4	P26038	TRUE	LIMMA	-0.07664612	0.458242077	-1.796671165	-1.261782968	-0.667976163	-0.133087966	-2.51077606	-1.975887863	0.514683923	1.04957212	-1.08256627	-0.547678073	0.789734904	0.121716501	3.81E-05	0.001454699	0.876429644	0.221832609	0.000259656	0.005171374	-0.039546386	-0.039546386	-0.039546386	-0.039546386	-0.270220366	1.615559161	-5.245228757	-3.683668129	0.789734904	0.121716501	3.81E-05	0.001454699	0.876429644	0.221832609	0.000259656	0.005171374	-6.671065622	-5.430729162	2.064398771	-1.525884743	FALSE
Q15149-7	Isoform of Q15149, Isoform 7 of Plectin OS=Homo sapiens GN=PLEC - [PLEC_HUMAN]	PLEC	1	Unique	3	Q15149-7	FALSE	LIMMA	0.406708507	-0.038016083	0.62281606	0.178091471	-0.148539394	-0.593263983	-0.047715141	-0.49243973	0.961956407	0.517231818	1.293347261	0.848622672	0.142269816	0.887912994	0.066947038	0.585861161	0.292217686	0.923600815	0.124467626	0.678089751	0.826513957	0.826513957	0.826513957	0.826513957	1.527053233	-0.142737565	1.936415978	0.5537095	0.142269816	0.887912994	0.066947038	0.585861161	0.292217686	0.923600815	0.124467626	0.678089751	-5.568563379	-6.687892341	-5.116279337	-6.743526273	FALSE
P0C0L5	Complement C4-B OS=Homo sapiens GN=C4B PE=1 SV=2 - [CO4B_HUMAN]	C4B	1	Unique	1	P0C0L5	TRUE	LIMMA	0.068610099	0.360547646	-2.915911981	-2.623974434	-0.374891172	-0.082953626	-3.451495167	-3.159557621	0.51211137	0.804048917	-2.380328794	-2.088391247	0.750379449	0.10548495	3.25E-10	2.02E-09	0.855101511	0.200142998	1.91E-08	6.87E-08	3.204901893	3.204901893	3.204901893	3.204901893	0.32251582	1.694828041	-11.35024722	-10.21387433	0.750379449	0.10548495	3.25E-10	2.02E-09	0.855101511	0.200142998	1.91E-08	6.87E-08	-6.655107298	-5.311536741	13.62088737	11.83883881	FALSE
J3QL05	Isoform of Q01130, Serine/arginine-rich-splicing factor 2 (Fragment) OS=Homo sapiens GN=SRSF2 PE=1 SV=1 - [J3QL05_HUMAN]	SRSF2	1	Unique	1	J3QL05	TRUE	LIMMA	0.925795546	-0.56683838	-0.228687545	-1.721321471	-0.000167538	-1.492801464	-1.34690364	-2.839537566	1.851758631	0.359124705	0.889528549	-0.603105377	0.050037688	0.216372858	0.67436029	0.004366935	0.149190711	0.339789415	0.747108061	0.01314563	-1.339449977	-1.339449977	-1.339449977	-1.339449977	2.08439134	-1.276213754	-0.4263582	-3.209180119	0.050037688	0.216372858	0.67436029	0.004366935	0.149190711	0.339789415	0.747108061	0.01314563	-4.677046439	-5.88917058	-6.807592462	-2.588404567	FALSE
P22392-2	Isoform of P22392, Isoform 3 of Nucleoside diphosphate kinase B OS=Homo sapiens GN=NME2 - [NDKB_HUMAN]	NME2	1	Unique	6	P22392-2	FALSE	LIMMA	-0.017531512	-0.865804524	1.245617886	0.397344875	-0.404068101	-1.252341112	0.77882667	-0.069446342	0.369005077	-0.479267935	1.712409103	0.864136091	0.925600501	0.000144287	1.85E-05	0.091050384	0.953604338	0.002029431	0.000151562	0.151828861	0.382244352	0.382244352	0.382244352	0.382244352	-0.094555459	-4.669679636	5.563140216	1.774609434	0.925600501	0.000144287	1.85E-05	0.091050384	0.953604338	0.002029431	0.000151562	0.151828861	-6.704133622	0.891187187	2.783516119	-5.382284389	FALSE
P20674	Cytochrome c oxidase subunit 5A, mitochondrial OS=Homo sapiens GN=COX5A PE=1 SV=2 - [COX5A_HUMAN]	COX5A	1	Unique	1	P20674	TRUE	LIMMA	1.602544135	0.643512736	0.79722142	-0.161809979	-0.314103383	-1.273134782	-1.517369883	-2.476401282	3.519191653	2.560160254	3.111812723	2.152781324	0.09653171	0.491943775	0.480949629	0.885569928	0.225472982	0.6048162	0.580549272	0.919684981	-2.052388389	-2.052388389	-2.052388389	-2.052388389	1.743113209	0.699959225	0.718062898	-0.145743378	0.09653171	0.491943775	0.480949629	0.885569928	0.225472982	0.6048162	0.580549272	0.919684981	-5.246697353	-6.448209888	-6.637114543	-6.890583077	FALSE
P0C0S5;P16104;Q93077;Q96KK5	Histone H2AX OS=Homo sapiens GN=H2AFX PE=1 SV=2 - [H2AX_HUMAN]|Histone H2A type 1-C OS=Homo sapiens GN=HIST1H2AC PE=1 SV=3 - [H2A1C_HUMAN]|Histone H2A type 1-H OS=Homo sapiens GN=HIST1H2AH PE=1 SV=3 - [H2A1H_HUMAN]|Histone H2A type 1-A OS=Homo sapiens GN=HIST1H2AA PE=1 SV=3 - [H2A1A_HUMAN]|Histone H2A.Z OS=Homo sapiens GN=H2AFZ PE=1 SV=2 - [H2AZ_HUMAN]	H2AFX;HIST1H2AC;HIST1H2AH;HIST1H2AA;H2AFZ	5	Shared	1	P0C0S5;P16104;Q93077;Q96KK5	TRUE	LIMMA	-0.695212487	-1.171837334	1.850459185	1.373834339	-1.415914649	-1.892539496	0.980121296	0.503496449	0.025489674	-0.451135173	2.720797075	2.244172228	0.05787158	0.002881577	0.00025121	0.003620483	0.163961622	0.013995411	0.001279788	0.011261791	0.279135382	0.279135382	0.279135382	0.279135382	-2.011034798	-3.38976313	4.432507366	3.290821474	0.05787158	0.002881577	0.00025121	0.003620483	0.163961622	0.013995411	0.001279788	0.011261791	-4.805281326	-2.015010092	0.196287031	-2.408355914	FALSE
P02763;P19652	Alpha-1-acid glycoprotein 1 OS=Homo sapiens GN=ORM1 PE=1 SV=1 - [A1AG1_HUMAN]|Alpha-1-acid glycoprotein 2 OS=Homo sapiens GN=ORM2 PE=1 SV=2 - [A1AG2_HUMAN]	ORM1;ORM2	2	Shared	2	P02763;P19652	TRUE	LIMMA	0.558051842	0.150671801	-1.312041395	-1.719421436	0.048289748	-0.359090293	-1.927642802	-2.335022843	1.067813935	0.660433895	-0.696439988	-1.103820028	0.033453257	0.54465072	0.000244938	1.03E-05	0.116366975	0.64896688	0.001257736	8.25E-05	3.199056647	3.199056647	3.199056647	3.199056647	2.282258606	0.616200841	-4.443301458	-5.822916717	0.033453257	0.54465072	0.000244938	1.03E-05	0.116366975	0.64896688	0.001257736	8.25E-05	-4.316969541	-6.503979349	0.221237425	3.363938664	TRUE
O75636-2	Isoform of O75636, Isoform 2 of Ficolin-3 OS=Homo sapiens GN=FCN3 - [FCN3_HUMAN]	FCN3	1	Unique	4	O75636-2	FALSE	LIMMA	-1.162381112	-0.414505996	-0.34254649	0.405328627	-1.736993814	-0.989118698	-1.036463107	-0.288587991	-0.58776841	0.160106706	0.351370128	1.099245244	0.000416201	0.148101905	0.315596398	0.237366955	0.006160323	0.259680034	0.427177551	0.329686013	2.476512361	2.476512361	2.476512361	2.476512361	-4.217267687	-1.503880891	-1.029129623	1.21774915	0.000416201	0.148101905	0.315596398	0.237366955	0.006160323	0.259680034	0.427177551	0.329686013	-0.151364294	-5.591142033	-6.365425423	-6.158398454	TRUE
Q14697	Neutral alpha-glucosidase AB OS=Homo sapiens GN=GANAB PE=1 SV=3 - [GANAB_HUMAN]	GANAB	1	Unique	2	Q14697	TRUE	LIMMA	1.638215008	0.257107188	0.252526389	-1.128581431	0.991474521	-0.389633299	-0.528493539	-1.909601359	2.284955494	0.903847674	1.033546316	-0.347561504	3.51E-05	0.416921203	0.507917632	0.006832072	0.001340839	0.540577192	0.609601883	0.018418127	0.369318212	0.369318212	0.369318212	0.369318212	5.280787563	0.828785253	0.674066119	-3.01251093	3.51E-05	0.416921203	0.507917632	0.006832072	0.001340839	0.540577192	0.609601883	0.018418127	2.270916683	-6.349325587	-6.668183527	-3.015985804	TRUE
P80108	Phosphatidylinositol-glycan-specific phospholipase D OS=Homo sapiens GN=GPLD1 PE=1 SV=3 - [PHLD_HUMAN]	GPLD1	1	Unique	1	P80108	TRUE	LIMMA	0.643927768	-0.185568819	3.987039801	3.157543214	-0.774039653	-1.60353624	2.27466701	1.445170423	2.061895189	1.232398602	5.699412593	4.869916006	0.354972918	0.787754121	9.39E-05	0.000999024	0.532871179	0.851410595	0.00055255	0.003757956	2.050476942	2.050476942	2.050476942	2.050476942	0.946735684	-0.272832811	4.854115418	3.844225281	0.354972918	0.787754121	9.39E-05	0.000999024	0.532871179	0.851410595	0.00055255	0.003757956	-6.255401917	-6.660010073	1.169154883	-1.159508546	FALSE
A0A087X2D0	Isoform of P84103, Serine/arginine-rich-splicing factor 3 OS=Homo sapiens GN=SRSF3 PE=1 SV=1 - [A0A087X2D0_HUMAN]	SRSF3	1	Unique	1	A0A087X2D0	TRUE	LIMMA	1.419686811	1.750624135	0.704566421	1.035503745	-0.524008958	-0.193071634	-1.642689025	-1.3117517	3.36338258	3.694319904	3.051821866	3.38275919	0.143343988	0.074954421	0.538475058	0.368589752	0.293492279	0.152501604	0.638083081	0.463063242	-0.569260198	-0.569260198	-0.569260198	-0.569260198	1.522727196	1.877683838	0.625776762	0.919706307	0.143343988	0.074954421	0.538475058	0.368589752	0.293492279	0.152501604	0.638083081	0.463063242	-5.574670788	-5.020707546	-6.700120028	-6.471180272	FALSE
P22105	Tenascin-X OS=Homo sapiens GN=TNXB PE=1 SV=4 - [TENX_HUMAN]	TNXB	1	Unique	1	P22105	TRUE	LIMMA	-0.017063335	2.672724449	-3.217317904	-0.527530121	-1.46489841	1.224889374	-4.96575962	-2.275971836	1.430771741	4.120559524	-1.468876189	1.220911594	0.980639396	0.000989034	0.001018004	0.5364018	0.983680138	0.006598704	0.004222107	0.634464286	1.938753267	1.938753267	1.938753267	1.938753267	-0.024569859	3.848512829	-3.836194886	-0.629004784	0.980639396	0.000989034	0.001018004	0.5364018	0.983680138	0.006598704	0.004222107	0.634464286	-6.708443837	-0.984815724	-1.177890383	-6.698056193	FALSE
Q9NPH3-2	Isoform of Q9NPH3, Isoform 2 of Interleukin-1 receptor accessory protein OS=Homo sapiens GN=IL1RAP - [IL1AP_HUMAN]	IL1RAP	1	Unique	1	Q9NPH3-2	TRUE	LIMMA	-0.761610893	-0.792776055	-0.753018775	-0.784183936	-2.024768005	-2.055933167	-2.278438779	-2.309603941	0.501546218	0.470381057	0.77240123	0.741236068	0.223109824	0.205433913	0.315591908	0.296490557	0.387002832	0.328187016	0.427177551	0.389897135	-0.068319989	-0.068319989	-0.068319989	-0.068319989	-1.256995206	-1.308431523	-1.029139418	-1.071732375	0.223109824	0.205433913	0.315591908	0.296490557	0.387002832	0.328187016	0.427177551	0.389897135	-5.9225415	-5.849462296	-6.365415476	-6.321358253	FALSE
P19105	Myosin regulatory light chain 12A OS=Homo sapiens GN=MYL12A PE=1 SV=2 - [ML12A_HUMAN]	MYL12A	1	Unique	1	P19105	TRUE	LIMMA	1.904009161	2.848000782	-2.921406518	-1.977414898	0.794983675	1.738975295	-4.260693331	-3.316701711	3.013034648	3.957026268	-1.582119705	-0.638128085	0.001856237	2.98E-05	0.000191914	0.005888864	0.017405586	0.000641768	0.001017776	0.016282456	-2.244439897	-2.244439897	-2.244439897	-2.244439897	3.57919494	5.353729486	-4.547537061	-3.078095252	0.001856237	2.98E-05	0.000191914	0.005888864	0.017405586	0.000641768	0.001017776	0.016282456	-1.601064361	2.440480849	0.462128659	-2.874438757	TRUE
Q9NSB4	Keratin, type II cuticular Hb2 OS=Homo sapiens GN=KRT82 PE=3 SV=3 - [KRT82_HUMAN]	KRT82	1	Unique	1	Q9NSB4	TRUE	LIMMA	-2.064099117	-0.631053113	-0.716318349	0.716727655	-3.39463418	-1.961588176	-2.323105647	-0.890059643	-0.733564054	0.69948195	0.890468948	2.323514953	0.00412386	0.334481331	0.363663432	0.363395001	0.028384438	0.469017025	0.467773838	0.457425225	0.731321114	0.731321114	0.731321114	0.731321114	-3.234164234	-0.988774904	-0.929406129	0.929937194	0.00412386	0.334481331	0.363663432	0.363395001	0.028384438	0.469017025	0.467773838	0.457425225	-2.366066466	-6.2050392	-6.4622437	-6.46175194	TRUE
O95678;P04259;P05787;P08729;P13647;P35908;Q14CN4-3;Q5XKE5	Keratin, type II cytoskeletal 75 OS=Homo sapiens GN=KRT75 PE=1 SV=2 - [K2C75_HUMAN]|Keratin, type II cytoskeletal 6A OS=Homo sapiens GN=KRT6A PE=1 SV=3 - [K2C6A_HUMAN]|Keratin, type II cytoskeletal 6B OS=Homo sapiens GN=KRT6B PE=1 SV=5 - [K2C6B_HUMAN]|Keratin, type II cytoskeletal 5 OS=Homo sapiens GN=KRT5 PE=1 SV=3 - [K2C5_HUMAN]|Keratin, type II cytoskeletal 79 OS=Homo sapiens GN=KRT79 PE=1 SV=…	KRT75;KRT6A;KRT6B;KRT5;KRT79;KRT8;KRT7;KRT76;KRT2;KRT77;KRT4;KRT72	12	Shared	2	O95678;P04259;P05787;P08729;P13647;P35908;Q14CN4-3;Q5XKE5	TRUE	LIMMA	-1.181425383	-1.948143529	0.10231346	-0.664404686	-2.124560616	-2.891278761	-1.036640148	-1.803358294	-0.238290151	-1.005008297	1.241267068	0.474548923	0.016629385	0.000337711	0.853313496	0.23796502	0.07319192	0.003226157	0.891912491	0.329686013	0.622263034	0.622263034	0.622263034	0.622263034	-2.611500868	-4.306305408	0.18727706	-1.216142589	0.016629385	0.000337711	0.853313496	0.23796502	0.07319192	0.003226157	0.891912491	0.329686013	-3.677647449	0.059915228	-6.883406729	-6.160289797	TRUE
P46940	Ras GTPase-activating-like protein IQGAP1 OS=Homo sapiens GN=IQGAP1 PE=1 SV=1 - [IQGA1_HUMAN]	IQGAP1	1	Unique	1	P46940	FALSE	LIMMA	0.037951866	-0.090390646	-0.269770805	-0.398113317	-0.654386206	-0.782728718	-1.105855513	-1.234198025	0.730289938	0.601947426	0.566313904	0.437971392	0.910144677	0.788245667	0.508786734	0.332614824	0.947814983	0.851410595	0.609601883	0.426773627	-0.280836985	-0.280836985	-0.280836985	-0.280836985	0.114280666	-0.272184332	-0.672670703	-0.992691425	0.910144677	0.788245667	0.508786734	0.332614824	0.947814983	0.851410595	0.609601883	0.426773627	-6.702004613	-6.660192103	-6.669138263	-6.401839117	FALSE
P14174	Macrophage migration inhibitory factor OS=Homo sapiens GN=MIF PE=1 SV=4 - [MIF_HUMAN]	MIF	1	Unique	1	P14174	TRUE	LIMMA	0.391940407	-0.955078336	0.073287228	-1.273731515	-0.526303543	-1.873322286	-1.035607047	-2.382625791	1.310184357	-0.036834386	1.182181503	-0.16483724	0.384028789	0.042250346	0.891777337	0.026450366	0.560740241	0.097701125	0.917936526	0.056109465	-0.22533305	-0.22533305	-0.22533305	-0.22533305	0.889856156	-2.168396834	0.137783115	-2.394669588	0.384028789	0.042250346	0.891777337	0.026450366	0.560740241	0.097701125	0.917936526	0.056109465	-6.307222172	-4.517031334	-6.891754538	-4.282778206	FALSE
O75369-2;P21333-2	Isoform of O75369, Isoform 2 of Filamin-B OS=Homo sapiens GN=FLNB - [FLNB_HUMAN]|Isoform of P21333, Isoform 2 of Filamin-A OS=Homo sapiens GN=FLNA - [FLNA_HUMAN]	FLNB;FLNA	2	Shared	1	O75369-2;P21333-2	TRUE	LIMMA	0.896452079	1.830172629	-6.572226096	-5.638505546	0.009625592	0.943346141	-7.643179861	-6.709459311	1.783278567	2.716999117	-5.501272331	-4.567551781	0.047785423	0.000340816	3.84E-11	5.84E-10	0.147224613	0.003226157	2.49E-09	2.32E-08	0.347964734	0.347964734	0.347964734	0.347964734	2.107396569	4.302404566	-12.79380183	-10.97617786	0.047785423	0.000340816	3.84E-11	5.84E-10	0.147224613	0.003226157	2.49E-09	2.32E-08	-4.636223357	0.050986622	15.67743884	13.05101929	TRUE
A0A0C4DGI3	Isoform of O75390, Citrate synthase OS=Homo sapiens GN=CS PE=1 SV=1 - [A0A0C4DGI3_HUMAN]	CS	1	Unique	2	A0A0C4DGI3	TRUE	LIMMA	-0.688912064	-1.020930064	-1.390587432	-1.722605432	-1.469559634	-1.801577634	-2.33331689	-2.66533489	0.091735505	-0.240282495	-0.447857974	-0.779875974	0.080557769	0.012934486	0.005928113	0.001083965	0.201550983	0.042265718	0.017355154	0.00394185	-0.538541522	-0.538541522	-0.538541522	-0.538541522	-1.839783096	-2.726458095	-3.075169567	-3.809400026	0.080557769	0.012934486	0.005928113	0.001083965	0.201550983	0.042265718	0.017355154	0.00394185	-5.09253491	-3.435179049	-2.880776333	-1.239184601	FALSE
Q9UGM5	Fetuin-B OS=Homo sapiens GN=FETUB PE=1 SV=2 - [FETUB_HUMAN]	FETUB	1	Unique	1	Q9UGM5	TRUE	LIMMA	-3.147363452	-1.572852373	2.550191157	4.124702236	-4.108064257	-2.533553178	1.390024925	2.964536004	-2.186662647	-0.612151568	3.710357388	5.284868468	1.17E-06	0.002729675	0.00017682	3.51E-07	0.00015092	0.013667195	0.000953353	5.68E-06	3.178918595	3.178918595	3.178918595	3.178918595	-6.829935284	-3.413167904	4.582583223	7.41191154	1.17E-06	0.002729675	0.00017682	3.51E-07	0.00015092	0.013667195	0.000953353	5.68E-06	5.620809082	-1.963136866	0.5430876	6.735185712	TRUE
P04083	Annexin A1 OS=Homo sapiens GN=ANXA1 PE=1 SV=2 - [ANXA1_HUMAN]	ANXA1	1	Unique	5	P04083	TRUE	LIMMA	-0.216046619	-0.175290385	-1.746570953	-1.705814719	-1.09412186	-1.053365626	-2.806956494	-2.76620026	0.662028621	0.702784855	-0.686185412	-0.645429178	0.613557011	0.681668971	0.002602051	0.003131894	0.773823365	0.761726812	0.00924774	0.009992723	0.376463477	0.376463477	0.376463477	0.376463477	-0.512948293	-0.416182879	-3.433841791	-3.353713091	0.613557011	0.681668971	0.002602051	0.003131894	0.773823365	0.761726812	0.00924774	0.009992723	-6.573585976	-6.60926573	-2.089874373	-2.268760871	FALSE
P68104	Elongation factor 1-alpha 1 OS=Homo sapiens GN=EEF1A1 PE=1 SV=1 - [EF1A1_HUMAN]	EEF1A1	1	Unique	1	P68104	TRUE	LIMMA	-1.043873321	-1.75888262	0.99334311	0.278333812	-1.821864002	-2.536873301	0.053822177	-0.661187121	-0.26588264	-0.980891939	1.932864043	1.217854745	0.011062529	0.000130353	0.039279749	0.543736772	0.056805209	0.001916786	0.081717033	0.640108475	-0.588877367	-0.588877367	-0.588877367	-0.588877367	-2.797249786	-4.713248179	2.204198329	0.617614313	0.011062529	0.000130353	0.039279749	0.543736772	0.056805209	0.001916786	0.081717033	0.640108475	-3.298398345	0.990655449	-4.642379963	-6.705293116	TRUE
P30153	Serine/threonine-protein phosphatase 2A 65 kDa regulatory subunit A alpha isoform OS=Homo sapiens GN=PPP2R1A PE=1 SV=4 - [2AAA_HUMAN]	PPP2R1A	1	Unique	2	P30153	TRUE	LIMMA	-0.566480526	0.186582416	-2.265585231	-1.512522289	-1.240598813	-0.487535871	-3.079667273	-2.326604331	0.107637761	0.860700703	-1.45150319	-0.698440248	0.094976506	0.570306186	1.08E-05	0.000932998	0.224138171	0.666043506	9.87E-05	0.003571891	-0.481429476	-0.481429476	-0.481429476	-0.481429476	-1.751889549	0.577022105	-5.801897826	-3.873392031	0.094976506	0.570306186	1.08E-05	0.000932998	0.224138171	0.666043506	9.87E-05	0.003571891	-5.232950731	-6.527721088	3.317239749	-1.092700296	FALSE
P61158	Actin-related protein 3 OS=Homo sapiens GN=ACTR3 PE=1 SV=3 - [ARP3_HUMAN]	ACTR3	1	Unique	2	P61158	TRUE	LIMMA	-0.67387383	0.895104458	1.047894809	2.616873098	-1.393627656	0.175350633	0.178702154	1.747680443	0.045879995	1.614858284	1.917087464	3.486065752	0.064969079	0.017322427	0.020550026	3.81E-06	0.174419064	0.053369573	0.047655437	3.62E-05	-0.6133116	-0.6133116	-0.6133116	-0.6133116	-1.951877038	2.592672041	2.51338771	6.276600119	0.064969079	0.017322427	0.020550026	3.81E-06	0.174419064	0.053369573	0.047655437	3.62E-05	-4.906478235	-3.706137584	-4.050328046	4.359566802	FALSE
P30101	Protein disulfide-isomerase A3 OS=Homo sapiens GN=PDIA3 PE=1 SV=4 - [PDIA3_HUMAN]	PDIA3	1	Unique	4	P30101	FALSE	LIMMA	0.265258083	1.130962206	-0.164034366	0.701669757	-0.379908176	0.485795948	-0.943153217	-0.077449093	0.910424341	1.776128465	0.615084484	1.480788608	0.401428959	0.00155706	0.665380317	0.074976451	0.575795532	0.0089948	0.738467643	0.13110747	-0.028212129	-0.028212129	-0.028212129	-0.028212129	0.857146045	3.65455323	-0.438923647	1.877530031	0.401428959	0.00155706	0.665380317	0.074976451	0.575795532	0.0089948	0.738467643	0.13110747	-6.335680113	-1.423422874	-6.801995803	-5.214972061	FALSE
D6RF35	Isoform of P02774, Vitamin D-binding protein OS=Homo sapiens GN=GC PE=1 SV=1 - [D6RF35_HUMAN]	GC	1	Unique	1	D6RF35	TRUE	LIMMA	1.696045344	1.740815079	3.146541132	3.191310867	0.006982145	0.051751881	1.106786324	1.151556059	3.385108542	3.429878278	5.18629594	5.231065676	0.04914589	0.043975402	0.004299432	0.003870896	0.1491769	0.100537404	0.013373715	0.01182355	3.286591579	3.286591579	3.286591579	3.286591579	2.093386433	2.1486446	3.215979662	3.261737386	0.04914589	0.043975402	0.004299432	0.003870896	0.1491769	0.100537404	0.013373715	0.01182355	-4.661118484	-4.552721707	-2.573462044	-2.472653028	TRUE
P01009	Alpha-1-antitrypsin OS=Homo sapiens GN=SERPINA1 PE=1 SV=3 - [A1AT_HUMAN]	SERPINA1	1	Unique	1	P01009	TRUE	LIMMA	0.206650518	0.357189593	3.57312319	3.723662265	-0.515754615	-0.36521554	2.70072875	2.851267825	0.929055651	1.079594726	4.44551763	4.596056706	0.557561327	0.314829717	3.91E-08	2.01E-08	0.7271605	0.452655171	9.04E-07	5.42E-07	1.890121227	1.890121227	1.890121227	1.890121227	0.596366886	1.030803346	8.538723417	8.898467947	0.557561327	0.314829717	3.91E-08	2.01E-08	0.7271605	0.452655171	9.04E-07	5.42E-07	-6.526466094	-6.163302602	8.916307208	9.575433092	FALSE
Q96HC4	PDZ and LIM domain protein 5 OS=Homo sapiens GN=PDLIM5 PE=1 SV=5 - [PDLI5_HUMAN]	PDLIM5	1	Unique	1	Q96HC4	TRUE	LIMMA	-0.869495211	-1.701311242	-0.608268175	-1.440084205	-2.097715018	-2.929531049	-2.091497019	-2.92331305	0.358724596	-0.473091435	0.87496067	0.043144639	0.155411707	0.009043055	0.402610814	0.056397738	0.307496557	0.033057973	0.498067298	0.104553972	0.280866003	0.280866003	0.280866003	0.280866003	-1.47587285	-2.887789419	-0.854957994	-2.024126125	0.155411707	0.009043055	0.402610814	0.056397738	0.307496557	0.033057973	0.498067298	0.104553972	-5.639935371	-3.100429509	-6.528615354	-4.965457847	FALSE
P01762	Ig heavy chain V-III region TRO OS=Homo sapiens PE=1 SV=1 - [HV301_HUMAN]	Ig heavy chain V-III region TRO OS=Homo sapiens	1	Unique	3	P01762	TRUE	LIMMA	-0.876337938	-1.176888837	0.914458311	0.613907412	-1.562350993	-1.862901892	0.086011852	-0.214539048	-0.190324883	-0.490875783	1.742904771	1.442353871	0.014859962	0.001867831	0.032163595	0.137911983	0.068187203	0.010417988	0.068692196	0.213978544	1.511215574	1.511215574	1.511215574	1.511215574	-2.663158894	-3.576522069	2.301215609	1.544885427	0.014859962	0.001867831	0.032163595	0.137911983	0.068187203	0.010417988	0.068692196	0.213978544	-3.57338637	-1.598751192	-4.461372604	-5.730261081	TRUE
P01780	Ig heavy chain V-III region JON OS=Homo sapiens PE=1 SV=1 - [HV319_HUMAN]	Ig heavy chain V-III region JON OS=Homo sapiens	1	Unique	1	P01780	TRUE	LIMMA	-1.726730109	-1.125249929	2.271046984	2.872527164	-2.788916567	-2.187436387	0.988324149	1.589804329	-0.66454365	-0.06306347	3.553769819	4.155249999	0.002886147	0.038932432	0.001429787	0.000144642	0.022772406	0.092915678	0.005473802	0.000793079	0.913868634	0.913868634	0.913868634	0.913868634	-3.389077868	-2.20854412	3.691060288	4.668626856	0.002886147	0.038932432	0.001429787	0.000144642	0.022772406	0.092915678	0.005473802	0.000793079	-2.025042113	-4.443873706	-1.509074443	0.741738588	TRUE
A0A087X054	Isoform of Q9Y4L1, Hypoxia up-regulated protein 1 OS=Homo sapiens GN=HYOU1 PE=1 SV=1 - [A0A087X054_HUMAN]	HYOU1	1	Unique	1	A0A087X054	TRUE	LIMMA	0.625940606	-0.047853268	7.093974806	6.420180932	0.092234951	-0.581558923	6.449458557	5.775664683	1.159646261	0.485852387	7.738491054	7.06469718	0.023775648	0.853585811	6.22E-16	4.31E-15	0.092667735	0.898000032	1.34E-13	9.30E-13	3.743484319	3.743484319	3.743484319	3.743484319	2.445058009	-0.18692511	22.94635018	20.76687949	0.023775648	0.853585811	6.22E-16	4.31E-15	0.092667735	0.898000032	1.34E-13	9.30E-13	-4.006594071	-6.680372268	25.59964911	23.97343478	TRUE
B5MCT7	Isoform of P49593, Protein phosphatase 1F OS=Homo sapiens GN=PPM1F PE=1 SV=1 - [B5MCT7_HUMAN]	PPM1F	1	Unique	1	B5MCT7	TRUE	LIMMA	0.621327826	0.31124406	-1.191928191	-1.502011957	-0.281569855	-0.591653622	-2.282289931	-2.592373697	1.524225508	1.214141742	-0.101566452	-0.411650218	0.166708831	0.480592569	0.033682233	0.009371049	0.31637447	0.59712284	0.071217008	0.023056367	-2.552551951	-2.552551951	-2.552551951	-2.552551951	1.434630673	0.718654882	-2.278963312	-2.871842592	0.166708831	0.480592569	0.033682233	0.009371049	0.31637447	0.59712284	0.071217008	0.023056367	-5.696025837	-6.434837672	-4.503295518	-3.315647903	FALSE
Q09666	Neuroblast differentiation-associated protein AHNAK OS=Homo sapiens GN=AHNAK PE=1 SV=2 - [AHNK_HUMAN]	AHNAK	1	Unique	11	Q09666	TRUE	LIMMA	0.778560002	-1.244480291	0.622008047	-1.401032246	0.172293075	-1.850747218	-0.110135001	-2.133175294	1.384826929	-0.638213364	1.354151096	-0.668889198	0.014409716	0.000359727	0.091637207	0.000710641	0.067558594	0.003232546	0.159379766	0.002873656	-0.204388805	-0.204388805	-0.204388805	-0.204388805	2.677232307	-4.279391224	1.771160452	-3.98942251	0.014409716	0.000359727	0.091637207	0.000710641	0.067558594	0.003232546	0.159379766	0.002873656	-3.544814951	-0.001685502	-5.387773605	-0.826305961	TRUE
P68366-2;Q71U36-2	Isoform of P68366, Isoform 2 of Tubulin alpha-4A chain OS=Homo sapiens GN=TUBA4A - [TBA4A_HUMAN]|Tubulin alpha-1B chain OS=Homo sapiens GN=TUBA1B PE=1 SV=1 - [TBA1B_HUMAN]|Isoform of Q71U36, Isoform 2 of Tubulin alpha-1A chain OS=Homo sapiens GN=TUBA1A - [TBA1A_HUMAN]	TUBA4A;TUBA1B;TUBA1A	3	Shared	1	P68366-2;Q71U36-2	TRUE	LIMMA	0.391916492	0.279859199	1.684550853	1.57249356	-0.483096083	-0.595153376	0.627863863	0.51580657	1.266929067	1.154871774	2.741237842	2.62918055	0.361464693	0.512464291	0.003357983	0.005572159	0.54011006	0.622072038	0.011084771	0.015606868	1.058008982	1.058008982	1.058008982	1.058008982	0.933763923	0.666780881	3.323499451	3.102418354	0.361464693	0.512464291	0.003357983	0.005572159	0.54011006	0.622072038	0.011084771	0.015606868	-6.267479039	-6.471113596	-2.33591645	-2.821668968	FALSE
P19338	Nucleolin OS=Homo sapiens GN=NCL PE=1 SV=3 - [NUCL_HUMAN]	NCL	1	Unique	8	P19338	FALSE	LIMMA	-0.080728422	0.418255868	-0.52519528	-0.026210991	-0.556727297	-0.057743008	-1.100023383	-0.601039094	0.395270453	0.894254743	0.049632823	0.548617112	0.727326325	0.08177326	0.071163521	0.92520382	0.841824924	0.161796023	0.131550851	0.942687986	-1.201386992	-1.201386992	-1.201386992	-1.201386992	-0.353572421	1.831867095	-1.904761779	-0.095061199	0.727326325	0.08177326	0.071163521	0.92520382	0.841824924	0.161796023	0.131550851	0.942687986	-6.64431151	-5.095581581	-5.169593594	-6.896919364	FALSE
P21796	Voltage-dependent anion-selective channel protein 1 OS=Homo sapiens GN=VDAC1 PE=1 SV=2 - [VDAC1_HUMAN]	VDAC1	1	Unique	1	P21796	TRUE	LIMMA	0.164546807	-1.871146583	-1.436890793	-3.472584183	-0.955612748	-2.991306138	-2.789623385	-4.825316775	1.284706363	-0.750987027	-0.084158201	-2.119851591	0.762556071	0.002324582	0.038463411	2.99E-05	0.861945855	0.012032038	0.080536658	0.000203564	-0.836069584	-0.836069584	-0.836069584	-0.836069584	0.30624388	-3.482457049	-2.21446925	-5.351785208	0.762556071	0.002324582	0.038463411	2.99E-05	0.861945855	0.012032038	0.080536658	0.000203564	-6.660371834	-1.809054585	-4.623438005	2.306411907	FALSE
P30405	Peptidyl-prolyl cis-trans isomerase F, mitochondrial OS=Homo sapiens GN=PPIF PE=1 SV=1 - [PPIF_HUMAN]	PPIF	1	Unique	2	P30405	TRUE	LIMMA	-0.69112068	0.750434626	-1.568339134	-0.126783828	-1.39898133	0.042573977	-2.423169293	-0.981613987	0.016739969	1.458295275	-0.713508975	0.728046331	0.055148266	0.03880432	0.001045353	0.760337862	0.159962536	0.092915678	0.004251585	0.829576049	-0.419666026	-0.419666026	-0.419666026	-0.419666026	-2.035466524	2.21015606	-3.82488154	-0.309201697	0.055148266	0.03880432	0.001045353	0.760337862	0.159962536	0.092915678	0.004251585	0.829576049	-4.762904539	-4.440919384	-1.203777701	-6.852058112	FALSE
P38159	RNA-binding motif protein, X chromosome OS=Homo sapiens GN=RBMX PE=1 SV=3 - [RBMX_HUMAN]	RBMX	1	Unique	1	P38159	TRUE	LIMMA	0.573400107	-2.424000296	1.405268534	-1.592131869	-0.545213307	-3.54261371	0.054403101	-2.942997302	1.692013521	-1.305386882	2.756133968	-0.241266436	0.297844267	0.00020582	0.042221959	0.02317432	0.472316766	0.002318245	0.086910555	0.049979283	-0.927254355	-0.927254355	-0.927254355	-0.927254355	1.068650253	-4.51762826	2.168727962	-2.457111092	0.297844267	0.00020582	0.042221959	0.02317432	0.472316766	0.002318245	0.086910555	0.049979283	-6.134539255	0.543594555	-4.707381756	-4.161266436	FALSE
P06576	ATP synthase subunit beta, mitochondrial OS=Homo sapiens GN=ATP5B PE=1 SV=3 - [ATPB_HUMAN]	ATP5B	1	Unique	3	P06576	TRUE	LIMMA	0.084548157	0.34584684	0.809760602	1.071059285	-0.658840647	-0.397541964	-0.087974242	0.173324441	0.827936961	1.089235644	1.707495446	1.968794129	0.81496351	0.343579717	0.074556335	0.021731233	0.891700593	0.477470846	0.136265393	0.04790434	-0.703077694	-0.703077694	-0.703077694	-0.703077694	0.237107874	0.969897059	1.880469988	2.487271963	0.81496351	0.343579717	0.074556335	0.021731233	0.891700593	0.477470846	0.136265393	0.04790434	-6.679724519	-6.223273797	-5.210094896	-4.101974166	FALSE
P05556-2	Isoform of P05556, Isoform 2 of Integrin beta-1 OS=Homo sapiens GN=ITGB1 - [ITB1_HUMAN]	ITGB1	1	Unique	2	P05556-2	TRUE	LIMMA	0.53305822	0.602229543	-1.356829446	-1.287658123	-0.030429033	0.03874229	-2.037310694	-1.968139371	1.096545472	1.165716796	-0.676348199	-0.607176875	0.062449475	0.037403525	0.000479609	0.000788814	0.16997335	0.091666972	0.00216998	0.003093105	1.282360183	1.282360183	1.282360183	1.282360183	1.972188375	2.228105786	-4.156874801	-3.944956839	0.062449475	0.037403525	0.000479609	0.000788814	0.16997335	0.091666972	0.00216998	0.003093105	-4.871961237	-4.407934082	-0.440509249	-0.928502706	FALSE
P52907	F-actin-capping protein subunit alpha-1 OS=Homo sapiens GN=CAPZA1 PE=1 SV=3 - [CAZA1_HUMAN]	CAPZA1	1	Unique	2	P52907	TRUE	LIMMA	0.944764314	1.751028461	-3.635709255	-2.829445108	0.328028261	1.134292408	-4.380495081	-3.574230934	1.561500367	2.367764513	-2.89092343	-2.084659283	0.004525408	8.35E-06	2.15E-09	1.28E-07	0.030499363	0.000361232	7.31E-08	2.36E-06	-1.300089905	-1.300089905	-1.300089905	-1.300089905	3.19361081	5.919045987	-10.17690192	-7.920046222	0.004525408	8.35E-06	2.15E-09	1.28E-07	0.030499363	0.000361232	7.31E-08	2.36E-06	-2.454565577	3.69055129	11.77825249	7.74081548	TRUE
P22234	Multifunctional protein ADE2 OS=Homo sapiens GN=PAICS PE=1 SV=3 - [PUR6_HUMAN]	PAICS	1	Unique	1	P22234	TRUE	LIMMA	-1.082443454	-2.516303201	-0.869795853	-2.3036556	-2.22570513	-3.659564877	-2.250427142	-3.684286889	0.060818222	-1.373041525	0.510835435	-0.923024312	0.062245439	0.000174373	0.203785626	0.002345787	0.16997335	0.002212143	0.298978005	0.007743492	-0.655165991	-0.655165991	-0.655165991	-0.655165991	-1.973864875	-4.588546853	-1.313401377	-3.478545485	0.062245439	0.000174373	0.203785626	0.002345787	0.16997335	0.002212143	0.298978005	0.007743492	-4.869101464	0.705791179	-6.041958031	-1.989610103	FALSE
P00441	Superoxide dismutase [Cu-Zn] OS=Homo sapiens GN=SOD1 PE=1 SV=2 - [SODC_HUMAN]	SOD1	1	Unique	1	P00441	TRUE	LIMMA	-0.772164059	0.329808341	-0.453700676	0.648271724	-1.589401227	-0.487428827	-1.440616644	-0.338644244	0.045073108	1.147045508	0.533215292	1.635187691	0.062742738	0.410016964	0.349203133	0.185917888	0.16997335	0.536686942	0.455512958	0.272763886	-0.425126698	-0.425126698	-0.425126698	-0.425126698	-1.969787238	0.841339677	-0.958400644	1.369413954	0.062742738	0.410016964	0.349203133	0.185917888	0.16997335	0.536686942	0.455512958	0.272763886	-4.876054254	-6.338853722	-6.435019187	-5.97033897	FALSE
O75380	NADH dehydrogenase [ubiquinone] iron-sulfur protein 6, mitochondrial OS=Homo sapiens GN=NDUFS6 PE=1 SV=1 - [NDUS6_HUMAN]	NDUFS6	1	Unique	1	O75380	TRUE	LIMMA	0.900419571	-0.414446085	0.354283814	-0.960581842	-0.427832631	-1.742698287	-1.249746644	-2.5646123	2.228671773	0.913806118	1.958314272	0.643448616	0.172818772	0.522708912	0.6501058	0.226147971	0.322024416	0.629781501	0.725204228	0.318775027	-0.428319136	-0.428319136	-0.428319136	-0.428319136	1.413260521	-0.650497067	0.460464917	-1.248474304	0.172818772	0.522708912	0.6501058	0.226147971	0.322024416	0.629781501	0.725204228	0.318775027	-5.724582213	-6.481965661	-6.792030594	-6.12181438	FALSE
P09211	Glutathione S-transferase P OS=Homo sapiens GN=GSTP1 PE=1 SV=2 - [GSTP1_HUMAN]	GSTP1	1	Unique	1	P09211	TRUE	LIMMA	-0.229237269	1.216817062	-2.614552654	-1.168498322	-1.155968702	0.29008563	-3.733696625	-2.287642293	0.697494164	2.143548495	-1.495408682	-0.049354351	0.611674335	0.012628233	9.04E-05	0.041543145	0.772955654	0.041934938	0.000536878	0.08071596	-0.501802453	-0.501802453	-0.501802453	-0.501802453	-0.515690556	2.737343147	-4.870452124	-2.176707028	0.611674335	0.012628233	9.04E-05	0.041543145	0.772955654	0.041934938	0.000536878	0.08071596	-6.572146437	-3.412857257	1.206729538	-4.692815992	FALSE
P00505	Aspartate aminotransferase, mitochondrial OS=Homo sapiens GN=GOT2 PE=1 SV=3 - [AATM_HUMAN]	GOT2	1	Unique	2	P00505	TRUE	LIMMA	-2.472932758	-1.163309376	-3.199006939	-1.889383558	-3.499860033	-2.190236651	-4.439149907	-3.129526525	-1.446005483	-0.136382101	-1.958863972	-0.64924059	6.39E-05	0.028352625	2.82E-05	0.004709382	0.001724123	0.074272306	0.00020253	0.013913105	-1.30352932	-1.30352932	-1.30352932	-1.30352932	-5.020309181	-2.361638311	-5.377758225	-3.176188161	6.39E-05	0.028352625	2.82E-05	0.004709382	0.001724123	0.074272306	0.00020253	0.013913105	1.682766869	-4.157676986	2.365258692	-2.660764413	TRUE
H0YA96	Isoform of Q14103, Heterogeneous nuclear ribonucleoprotein D0 (Fragment) OS=Homo sapiens GN=HNRNPD PE=1 SV=1 - [H0YA96_HUMAN]	HNRNPD	1	Unique	1	H0YA96	TRUE	LIMMA	2.262615088	-1.487997714	2.896233852	-0.85437895	0.775257508	-2.975355294	1.100063775	-2.650549027	3.749972668	-0.000640134	4.692403928	0.941791126	0.004761035	0.049910455	0.003075484	0.333107699	0.03143255	0.110589261	0.010363739	0.426773627	-1.72977433	-1.72977433	-1.72977433	-1.72977433	3.171415422	-2.085665796	3.361584359	-0.991655737	0.004761035	0.049910455	0.003075484	0.333107699	0.03143255	0.110589261	0.010363739	0.426773627	-2.502854178	-4.665149441	-2.251238047	-6.40285676	TRUE
B5MC59	Isoform of P35244, Replication protein A 14 kDa subunit OS=Homo sapiens GN=RPA3 PE=1 SV=1 - [B5MC59_HUMAN]	RPA3	1	Unique	1	B5MC59	TRUE	LIMMA	1.979951972	3.606405567	-0.083208696	1.543244898	0.788267571	2.414721166	-1.522316475	0.10413712	3.171636374	4.798089969	1.355899082	2.982352677	0.002427517	3.55E-06	0.90524702	0.036830431	0.019881061	0.000301583	0.928200985	0.073774889	-0.904212961	-0.904212961	-0.904212961	-0.904212961	3.46378755	6.309154403	-0.120540571	2.235627151	0.002427517	3.55E-06	0.90524702	0.036830431	0.019881061	0.000301583	0.928200985	0.073774889	-1.859078114	4.531814007	-6.894066844	-4.584250794	TRUE
Q6IBS0	Twinfilin-2 OS=Homo sapiens GN=TWF2 PE=1 SV=2 - [TWF2_HUMAN]	TWF2	1	Unique	1	Q6IBS0	TRUE	LIMMA	0.298879236	1.594069033	0.502035313	1.797225109	-1.336608405	-0.041418608	-1.473020317	-0.17783052	1.934366877	3.229556673	2.477090942	3.772280739	0.707196614	0.055530627	0.601947665	0.072224245	0.836483015	0.120564817	0.686878553	0.127675101	-1.03813153	-1.03813153	-1.03813153	-1.03813153	0.380983637	2.03197193	0.529923012	1.897059668	0.707196614	0.055530627	0.601947665	0.072224245	0.836483015	0.120564817	0.686878553	0.127675101	-6.633969525	-4.759308389	-6.756724581	-5.18247428	FALSE
P48444-2	Isoform of P48444, Isoform 2 of Coatomer subunit delta OS=Homo sapiens GN=ARCN1 - [COPD_HUMAN]	ARCN1	1	Unique	1	P48444-2	TRUE	LIMMA	0.164760115	3.422870173	-2.319599292	0.938510765	-1.23487321	2.023236847	-4.009831373	-0.751721316	1.564393441	4.822503498	-0.629367212	2.628742846	0.808615987	5.34E-05	0.009599605	0.260553562	0.887038357	0.000987278	0.025247741	0.353438873	-1.263625429	-1.263625429	-1.263625429	-1.263625429	0.245411923	5.098401089	-2.861043579	1.157579332	0.808615987	5.34E-05	0.009599605	0.260553562	0.887038357	0.000987278	0.025247741	0.353438873	-6.67765854	1.865883732	-3.338415064	-6.227754822	FALSE
O43684;O43684-2	Mitotic checkpoint protein BUB3 OS=Homo sapiens GN=BUB3 PE=1 SV=1 - [BUB3_HUMAN]|Isoform of O43684, Isoform 2 of Mitotic checkpoint protein BUB3 OS=Homo sapiens GN=BUB3 - [BUB3_HUMAN]	BUB3	1	Unique	1	O43684;O43684-2	TRUE	LIMMA	-3.162030405	-4.326604866	-2.759607345	-3.924181807	-4.628638016	-5.793212477	-4.530719242	-5.695293703	-1.695422794	-2.859997256	-0.988495449	-2.15306991	0.000217116	5.01E-06	0.003992018	0.000162349	0.0037966	0.000333261	0.012790365	0.000868096	3.363115558	3.363115558	3.363115558	3.363115558	-4.494795663	-6.150227005	-3.248322481	-4.6191383	0.000217116	5.01E-06	0.003992018	0.000162349	0.0037966	0.000333261	0.012790365	0.000868096	0.484201501	4.191379013	-2.502252401	0.627505564	TRUE
P62750	60S ribosomal protein L23a OS=Homo sapiens GN=RPL23A PE=1 SV=1 - [RL23A_HUMAN]	RPL23A	1	Unique	1	P62750	FALSE	LIMMA	-0.074770027	-0.529785826	0.821744466	0.366728667	-0.47413423	-0.929150029	0.339462303	-0.115553496	0.324594176	-0.130421623	1.304026629	0.84901083	0.700392422	0.011865149	0.001976814	0.128452513	0.833003488	0.040833782	0.007225983	0.20369798	-0.621900289	-0.621900289	-0.621900289	-0.621900289	-0.390315905	-2.765597961	3.552167477	1.585263665	0.700392422	0.011865149	0.001976814	0.128452513	0.833003488	0.040833782	0.007225983	0.20369798	-6.630274949	-3.354730991	-1.823823991	-5.671772025	FALSE
P05114	Non-histone chromosomal protein HMG-14 OS=Homo sapiens GN=HMGN1 PE=1 SV=3 - [HMGN1_HUMAN]	HMGN1	1	Unique	1	P05114	TRUE	LIMMA	1.428951062	0.377368917	-3.248787741	-4.300369886	-0.47663408	-1.528216225	-5.550019843	-6.601601989	3.334536205	2.282954059	-0.947555638	-1.999137783	0.133524726	0.684067666	0.007987027	0.000885113	0.282321888	0.763089275	0.021621785	0.003408739	-0.226515316	-0.226515316	-0.226515316	-0.226515316	1.563316255	0.41285316	-2.94319312	-3.895859032	0.133524726	0.684067666	0.007987027	0.000885113	0.282321888	0.763089275	0.021621785	0.003408739	-5.516832845	-6.610680546	-3.164352049	-1.041192539	FALSE
O60814	Histone H2B type 1-K OS=Homo sapiens GN=HIST1H2BK PE=1 SV=3 - [H2B1K_HUMAN]|Histone H2B type 1-J OS=Homo sapiens GN=HIST1H2BJ PE=1 SV=3 - [H2B1J_HUMAN]	HIST1H2BK;HIST1H2BJ	2	Shared	1	O60814	TRUE	LIMMA	2.306372041	1.375398619	2.732899569	1.801926147	0.590741928	-0.340231494	0.661061893	-0.269911529	4.022002154	3.091028732	4.804737245	3.873763823	0.010931703	0.110092154	0.012281987	0.084707462	0.056805209	0.205865964	0.031408876	0.144988698	-2.586287537	-2.586287537	-2.586287537	-2.586287537	2.802615696	1.671332157	2.749956295	1.813172429	0.010931703	0.110092154	0.012281987	0.084707462	0.056805209	0.205865964	0.031408876	0.144988698	-3.287270327	-5.347315623	-3.570484846	-5.320384334	TRUE
P60953	Cell division control protein 42 homolog OS=Homo sapiens GN=CDC42 PE=1 SV=2 - [CDC42_HUMAN]	CDC42	1	Unique	1	P60953	TRUE	LIMMA	0.572738022	0.851845087	-0.856068636	-0.576961571	-0.258613698	0.020493367	-1.860029689	-1.580922624	1.404089741	1.683196807	0.147892417	0.426999482	0.166253964	0.045098512	0.09053346	0.244765842	0.31637447	0.102068503	0.157884498	0.336943617	-0.446585099	-0.446585099	-0.446585099	-0.446585099	1.436246758	2.136159463	-1.777663546	-1.198085654	0.166253964	0.045098512	0.09053346	0.244765842	0.31637447	0.102068503	0.157884498	0.336943617	-5.693852133	-4.575176529	-5.377417149	-6.181399192	FALSE
A0M8Q6	Ig lambda-7 chain C region OS=Homo sapiens GN=IGLC7 PE=4 SV=2 - [LAC7_HUMAN]	IGLC7	1	Unique	1	A0M8Q6	TRUE	LIMMA	0.270757456	-0.411620341	-7.792086744	-8.474464542	-1.137803215	-1.820181012	-9.49309971	-10.17547751	1.679318127	0.99694033	-6.091073778	-6.773451575	0.692822654	0.549172	6.27E-09	1.52E-09	0.825517969	0.651604063	1.84E-07	5.45E-08	0.80481924	0.80481924	0.80481924	0.80481924	0.400740017	-0.609226963	-9.550013827	-10.38633889	0.692822654	0.549172	6.27E-09	1.52E-09	0.825517969	0.651604063	1.84E-07	5.45E-08	-6.626044045	-6.508315381	10.72471125	12.11922514	FALSE
Q9H1E3-2	Isoform of Q9H1E3, Isoform 2 of Nuclear ubiquitous casein and cyclin-dependent kinase substrate 1 OS=Homo sapiens GN=NUCKS1 - [NUCKS_HUMAN]	NUCKS1	1	Unique	2	Q9H1E3-2	TRUE	LIMMA	0.535710251	1.686292334	0.575308659	1.725890741	-0.157518111	0.993063971	-0.261851186	0.888730896	1.228938614	2.379520696	1.412468504	2.563050586	0.12269789	5.69E-05	0.167258121	0.000344386	0.264409939	0.001021811	0.261391314	0.001626405	-0.500294209	-0.500294209	-0.500294209	-0.500294209	1.611059128	5.071242617	1.432683857	4.297963825	0.12269789	5.69E-05	0.167258121	0.000344386	0.264409939	0.001021811	0.261391314	0.001626405	-5.447287239	1.80446654	-5.886475185	-0.114687705	FALSE
Q13011	Delta(3,5)-Delta(2,4)-dienoyl-CoA isomerase, mitochondrial OS=Homo sapiens GN=ECH1 PE=1 SV=2 - [ECH1_HUMAN]	ECH1	1	Unique	1	Q13011	TRUE	LIMMA	0.864793134	-0.745180896	1.90070467	0.290730639	-0.738031737	-2.348005767	-0.034906585	-1.644880615	2.467618005	0.857643975	3.836315925	2.226341894	0.273865542	0.343897086	0.053884635	0.757391969	0.449723365	0.477470846	0.105010116	0.827757777	-2.121927153	-2.121927153	-2.121927153	-2.121927153	1.124822529	-0.969244814	2.047172076	0.313134205	0.273865542	0.343897086	0.053884635	0.757391969	0.449723365	0.477470846	0.105010116	0.827757777	-6.074462214	-6.223898108	-4.92509558	-6.850792681	FALSE
P02774	Vitamin D-binding protein OS=Homo sapiens GN=GC PE=1 SV=1 - [VTDB_HUMAN]	GC	1	Unique	1	P02774	TRUE	LIMMA	2.060606888	1.630996863	6.037572354	5.60796233	0.265406028	-0.164203996	3.869643062	3.440033038	3.855807747	3.426197723	8.205501646	7.775891622	0.026544451	0.072638561	1.07E-05	2.72E-05	0.099119574	0.149197297	9.87E-05	0.000191441	4.54035238	4.54035238	4.54035238	4.54035238	2.39298483	1.894078281	5.805973922	5.392843536	0.026544451	0.072638561	1.07E-05	2.72E-05	0.099119574	0.149197297	9.87E-05	0.000191441	-4.107160642	-4.993601744	3.326299609	2.399410516	TRUE
D6RA31	Isoform of P37840, Alpha-synuclein (Fragment) OS=Homo sapiens GN=SNCA PE=1 SV=6 - [D6RA31_HUMAN]	SNCA	1	Unique	1	D6RA31	TRUE	LIMMA	0.388253827	0.779690316	-0.753454352	-0.362017863	-0.649620226	-0.258183737	-2.006816921	-1.615380432	1.42612788	1.817564369	0.499908217	0.891344706	0.444511453	0.132858925	0.224440928	0.55377457	0.618338902	0.236803648	0.321980667	0.649079976	-0.805228811	-0.805228811	-0.805228811	-0.805228811	0.779882071	1.566157128	-1.253251033	-0.602158922	0.444511453	0.132858925	0.224440928	0.55377457	0.618338902	0.236803648	0.321980667	0.649079976	-6.398950305	-5.502795222	-6.116056679	-6.714909022	FALSE
Q05682-5	Isoform of Q05682, Isoform 5 of Caldesmon OS=Homo sapiens GN=CALD1 - [CALD1_HUMAN]	CALD1	1	Unique	1	Q05682-5	TRUE	LIMMA	0.412130398	4.714959373	-2.656548898	1.646280077	-1.008298279	3.294530696	-4.371893964	-0.069064989	1.832559076	6.13538805	-0.941203832	3.361625143	0.551996771	9.65E-07	0.004176121	0.059044286	0.724425782	0.000208202	0.013052899	0.108527424	-1.41795171	-1.41795171	-1.41795171	-1.41795171	0.604885346	6.920163717	-3.228673747	2.000829448	0.551996771	9.65E-07	0.004176121	0.059044286	0.724425782	0.000208202	0.013052899	0.108527424	-6.521268804	5.809359553	-2.545539462	-5.005952808	FALSE
P60900-2	Isoform of P60900, Isoform 2 of Proteasome subunit alpha type-6 OS=Homo sapiens GN=PSMA6 - [PSA6_HUMAN]	PSMA6	1	Unique	2	P60900-2	TRUE	LIMMA	-0.367267054	-1.226353459	-0.684440514	-1.543526918	-1.031611471	-1.890697875	-1.486719386	-2.345805791	0.297077363	-0.562009042	0.117838359	-0.741248046	0.262579692	0.000989296	0.090382436	0.000675628	0.436474655	0.006598704	0.157884498	0.002766654	0.271332727	0.271332727	0.271332727	0.271332727	-1.152514844	-3.848400094	-1.778558682	-4.010944921	0.262579692	0.000989296	0.090382436	0.000675628	0.436474655	0.006598704	0.157884498	0.002766654	-6.043847987	-0.985071631	-5.375989448	-0.776797489	FALSE
P23381	Tryptophan--tRNA ligase, cytoplasmic OS=Homo sapiens GN=WARS PE=1 SV=2 - [SYWC_HUMAN]	WARS	1	Unique	1	P23381	FALSE	LIMMA	-0.703786463	0.480047068	-1.020931164	0.162902366	-1.313262858	-0.129429327	-1.756950047	-0.573116516	-0.094310068	1.089523463	-0.284912282	0.898921248	0.025751313	0.116073467	0.008962703	0.649432251	0.098493704	0.214570094	0.023765855	0.732025551	-0.942171398	-0.942171398	-0.942171398	-0.942171398	-2.407364571	1.64204395	-2.891780673	0.461419859	0.025751313	0.116073467	0.008962703	0.649432251	0.098493704	0.214570094	0.023765855	0.732025551	-4.079507308	-5.391387066	-3.273520755	-6.791578005	TRUE
P06748;P06748-3	Nucleophosmin OS=Homo sapiens GN=NPM1 PE=1 SV=2 - [NPM_HUMAN]|Isoform of P06748, Isoform 3 of Nucleophosmin OS=Homo sapiens GN=NPM1 - [NPM_HUMAN]	NPM1	1	Unique	3	P06748;P06748-3	FALSE	LIMMA	-0.29208735	0.272773881	-0.822433484	-0.257572253	-0.971077994	-0.406216763	-1.642399506	-1.077538274	0.386903294	0.951764525	-0.002467463	0.562393768	0.380387727	0.412108053	0.049376923	0.519941016	0.558627652	0.536686942	0.097996532	0.619524563	-1.172183722	-1.172183722	-1.172183722	-1.172183722	-0.896823138	0.837523186	-2.091042086	-0.654879005	0.380387727	0.412108053	0.049376923	0.519941016	0.558627652	0.536686942	0.097996532	0.619524563	-6.301033647	-6.342052646	-4.847444143	-6.681145314	FALSE
P31946-2;P61981	Isoform of P31946, Isoform Short of 14-3-3 protein beta/alpha OS=Homo sapiens GN=YWHAB - [1433B_HUMAN]|14-3-3 protein gamma OS=Homo sapiens GN=YWHAG PE=1 SV=2 - [1433G_HUMAN]	YWHAB;YWHAG	2	Shared	1	P31946-2;P61981	TRUE	LIMMA	-1.233018692	-1.740195096	-3.752198376	-4.25937478	-2.44399328	-2.951169684	-5.214601464	-5.721777868	-0.022044105	-0.529220509	-2.289795288	-2.796971692	0.046336574	0.007093927	3.01E-05	5.95E-06	0.145031267	0.027483656	0.000211517	5.28E-05	-0.338010087	-0.338010087	-0.338010087	-0.338010087	-2.122718851	-2.995854775	-5.349048573	-6.072067707	0.046336574	0.007093927	3.01E-05	5.95E-06	0.145031267	0.027483656	0.000211517	5.28E-05	-4.608876495	-2.871864089	2.30020818	3.913714046	TRUE
P13929-2	Isoform of P13929, Isoform 2 of Beta-enolase OS=Homo sapiens GN=ENO3 - [ENOB_HUMAN]	ENO3	1	Unique	1	P13929-2	TRUE	LIMMA	1.397711699	0.729552641	0.458402515	-0.209756544	0.569226126	-0.098932932	-0.542097308	-1.210256366	2.226197272	1.558038214	1.458902337	0.790743279	0.002144592	0.08116468	0.350786888	0.666697996	0.019007545	0.161084502	0.456658182	0.743099613	1.518043075	1.518043075	1.518043075	1.518043075	3.517146806	1.835817603	0.95518572	-0.437075384	0.002144592	0.08116468	0.350786888	0.666697996	0.019007545	0.161084502	0.456658182	0.743099613	-1.740016825	-5.089177081	-6.438075513	-6.802829025	TRUE
P17987	T-complex protein 1 subunit alpha OS=Homo sapiens GN=TCP1 PE=1 SV=1 - [TCPA_HUMAN]	TCP1	1	Unique	1	P17987	FALSE	LIMMA	0.087216798	1.058601082	-0.681122007	0.290262277	-0.572119097	0.399265187	-1.477352464	-0.50596818	0.746552693	1.717936977	0.11510845	1.086492734	0.785526836	0.003179235	0.089572687	0.456046344	0.874760521	0.014905543	0.157512492	0.557773127	-0.780509898	-0.780509898	-0.780509898	-0.780509898	0.275772695	3.347213846	-1.783380331	0.759993115	0.785526836	0.003179235	0.089572687	0.456046344	0.874760521	0.014905543	0.157512492	0.557773127	-6.669503811	-2.109076212	-5.36829017	-6.605771682	FALSE
F8W1A4	Isoform of P54819, Adenylate kinase 2, mitochondrial OS=Homo sapiens GN=AK2 PE=1 SV=1 - [F8W1A4_HUMAN]	AK2	1	Unique	1	F8W1A4	TRUE	LIMMA	0.384908029	5.960312783	-4.288499373	1.28690538	-1.709825522	3.865579231	-6.818151808	-1.242747055	2.479641581	8.055046334	-1.758846938	3.816557815	0.705668152	8.11E-06	0.002060773	0.301409665	0.836203836	0.000361232	0.007490564	0.395561974	-2.176309262	-2.176309262	-2.176309262	-2.176309262	0.383076956	5.931958554	-3.534291303	1.060580426	0.705668152	8.11E-06	0.002060773	0.301409665	0.836203836	0.000361232	0.007490564	0.395561974	-6.633148459	3.718694822	-1.864150793	-6.333047971	FALSE
P04085-2	Isoform of P04085, Isoform Short of Platelet-derived growth factor subunit A OS=Homo sapiens GN=PDGFA - [PDGFA_HUMAN]	PDGFA	1	Unique	1	P04085-2	TRUE	LIMMA	-1.833490578	-2.38102498	-4.637950234	-5.185484636	-3.3466626	-3.894197002	-6.465294474	-7.012828876	-0.320318556	-0.867852958	-2.810605993	-3.358140395	0.019997653	0.003707907	3.43E-05	8.40E-06	0.082467693	0.016894476	0.000238708	7.00E-05	-1.647396287	-1.647396287	-1.647396287	-1.647396287	-2.526086545	-3.280450544	-5.291314328	-5.915981796	0.019997653	0.003707907	3.43E-05	8.40E-06	0.082467693	0.016894476	0.000238708	7.00E-05	-3.84783457	-2.256018155	2.169182981	3.570121549	TRUE
Q9H3K6-2	Isoform of Q9H3K6, Isoform 2 of BolA-like protein 2 OS=Homo sapiens GN=BOLA2 - [BOLA2_HUMAN]	BOLA2	1	Unique	1	Q9H3K6-2	TRUE	LIMMA	-0.641492305	-0.390633192	-0.930571321	-0.679712209	-1.289959801	-1.039100689	-1.713676829	-1.462817716	0.006975192	0.257834304	-0.147465814	0.103393299	0.052285504	0.223515281	0.022196462	0.085291804	0.15477143	0.348468402	0.050377075	0.145220518	0.452648848	0.452648848	0.452648848	0.452648848	-2.062343889	-1.255852909	-2.477349221	-1.809516877	0.052285504	0.223515281	0.022196462	0.085291804	0.15477143	0.348468402	0.050377075	0.145220518	-4.71590057	-5.913832044	-4.121523151	-5.3262932	FALSE
P10412;P16401;P16402;P16403	Histone H1.4 OS=Homo sapiens GN=HIST1H1E PE=1 SV=2 - [H14_HUMAN]|Histone H1.5 OS=Homo sapiens GN=HIST1H1B PE=1 SV=3 - [H15_HUMAN]|Histone H1.3 OS=Homo sapiens GN=HIST1H1D PE=1 SV=2 - [H13_HUMAN]|Histone H1.2 OS=Homo sapiens GN=HIST1H1C PE=1 SV=2 - [H12_HUMAN]	HIST1H1E;HIST1H1B;HIST1H1D;HIST1H1C	4	Shared	1	P10412;P16401;P16402;P16403	TRUE	LIMMA	1.472553751	1.742383784	-1.476586267	-1.206756234	-0.327196668	-0.057366635	-3.650009721	-3.380179688	3.27230417	3.542134203	0.696837186	0.966667219	0.103398929	0.057047541	0.171922839	0.260572399	0.234411019	0.122623784	0.267389607	0.353438873	-2.916861392	-2.916861392	-2.916861392	-2.916861392	1.705755259	2.018317022	-1.416355657	-1.157532111	0.103398929	0.057047541	0.171922839	0.260572399	0.234411019	0.122623784	0.267389607	0.353438873	-5.304642109	-4.782998642	-5.908415064	-6.227808049	FALSE
P55263-3	Isoform of P55263, Isoform 3 of Adenosine kinase OS=Homo sapiens GN=ADK - [ADK_HUMAN]	ADK	1	Unique	1	P55263-3	TRUE	LIMMA	-1.268498954	1.948138294	-2.983714359	0.232922889	-2.310158294	0.906478954	-4.241648134	-1.025010886	-0.226839615	2.989797633	-1.725780583	1.490856665	0.019460146	0.000878641	7.61E-05	0.703519838	0.081230415	0.006047666	0.000469031	0.776753132	-2.224578057	-2.224578057	-2.224578057	-2.224578057	-2.538763509	3.898988164	-4.944897708	0.38602216	0.019460146	0.000878641	7.61E-05	0.703519838	0.081230415	0.006047666	0.000469031	0.776753132	-3.822755257	-0.870141737	1.377784172	-6.824478051	TRUE
P48047	ATP synthase subunit O, mitochondrial OS=Homo sapiens GN=ATP5O PE=1 SV=1 - [ATPO_HUMAN]	ATP5O	1	Unique	2	P48047	TRUE	LIMMA	0.750447264	-0.402947757	0.091927155	-1.061467866	-0.342834162	-1.496229183	-1.228346738	-2.38174176	1.843728691	0.690333669	1.412201049	0.258806028	0.167728405	0.451161765	0.886027024	0.109143091	0.31637447	0.574609571	0.916870423	0.178322172	-1.135352593	-1.135352593	-1.135352593	-1.135352593	1.431021157	-0.768377464	0.145156882	-1.676102837	0.167728405	0.451161765	0.886027024	0.109143091	0.31637447	0.574609571	0.916870423	0.178322172	-5.700873614	-6.397649626	-6.890671628	-5.535953737	FALSE
P23588-2	Isoform of P23588, Isoform 2 of Eukaryotic translation initiation factor 4B OS=Homo sapiens GN=EIF4B - [IF4B_HUMAN]	EIF4B	1	Unique	1	P23588-2	FALSE	LIMMA	-0.252444558	0.560959202	-0.17244346	0.6409603	-0.678870926	0.134532834	-0.687406568	0.125997192	0.173981811	0.987385571	0.342519649	1.155923409	0.23131445	0.012485835	0.49307038	0.017240757	0.398033109	0.041934938	0.592967539	0.038597819	-0.188186158	-0.188186158	-0.188186158	-0.188186158	-1.2341837	2.742490116	-0.698117389	2.594853595	0.23131445	0.012485835	0.49307038	0.017240757	0.398033109	0.041934938	0.592967539	0.038597819	-5.949799386	-3.40228859	-6.651431145	-3.887459812	FALSE
K7EPW7	Isoform of P14314, Glucosidase 2 subunit beta (Fragment) OS=Homo sapiens GN=PRKCSH PE=1 SV=1 - [K7EPW7_HUMAN]	PRKCSH	1	Unique	1	K7EPW7	TRUE	LIMMA	0.839259931	0.720167183	-0.553538377	-0.672631124	0.219072181	0.099979433	-1.302492558	-1.421585306	1.459447681	1.340354933	0.195415805	0.076323057	0.010490338	0.025027539	0.138896993	0.075726388	0.055633188	0.068037049	0.225228958	0.132061922	-0.517969787	-0.517969787	-0.517969787	-0.517969787	2.821182304	2.420850607	-1.540814412	-1.872317754	0.010490338	0.025027539	0.138896993	0.075726388	0.055633188	0.068037049	0.225228958	0.132061922	-3.248696057	-4.0440875	-5.736092412	-5.223605709	TRUE
Q16629-3	Isoform of Q16629, Isoform 3 of Serine/arginine-rich splicing factor 7 OS=Homo sapiens GN=SRSF7 - [SRSF7_HUMAN]	SRSF7	1	Unique	1	Q16629-3	TRUE	LIMMA	-1.412860311	-1.692073385	-5.375210107	-5.654423181	-3.332411757	-3.611624831	-7.693308266	-7.97252134	0.506691136	0.227478062	-3.057111947	-3.336325022	0.140444617	0.080874358	9.84E-05	5.50E-05	0.290191634	0.161084502	0.000573529	0.000342453	-1.06299653	-1.06299653	-1.06299653	-1.06299653	-1.534466159	-1.837711292	-4.834164985	-5.085273694	0.140444617	0.080874358	9.84E-05	5.50E-05	0.290191634	0.161084502	0.000573529	0.000342453	-5.558066187	-5.086103596	1.123251457	1.699464748	FALSE
F5GX11	Isoform of P25786, Proteasome subunit alpha type-1 OS=Homo sapiens GN=PSMA1 PE=1 SV=1 - [F5GX11_HUMAN]	PSMA1	1	Unique	1	F5GX11	TRUE	LIMMA	-0.928324081	0.975253289	-1.137309882	0.766267488	-1.834084243	0.069493127	-2.231128424	-0.327551054	-0.022563919	1.881013451	-0.04349134	1.86008603	0.045049042	0.036148383	0.042313485	0.159555351	0.142722725	0.08960921	0.086910555	0.240675425	-0.945336099	-0.945336099	-0.945336099	-0.945336099	-2.136703429	2.244719369	-2.167661067	1.460471088	0.045049042	0.036148383	0.042313485	0.159555351	0.142722725	0.08960921	0.086910555	0.240675425	-4.58380858	-4.377262192	-4.709326869	-5.848669065	TRUE
A0A0B4J1V0	Protein IGHV3-15 (Fragment) OS=Homo sapiens GN=IGHV3-15 PE=1 SV=1 - [A0A0B4J1V0_HUMAN]	IGHV3-15	1	Unique	1	A0A0B4J1V0	TRUE	LIMMA	0.553627041	-0.946787795	4.319164985	2.818750149	-0.337469998	-1.837884834	3.243053996	1.74263916	1.44472408	-0.055690756	5.395275975	3.894861139	0.209859617	0.038416932	5.40E-08	2.33E-05	0.370981345	0.092915678	1.16E-06	0.000169583	2.432287619	2.432287619	2.432287619	2.432287619	1.295239676	-2.215060007	8.367593482	5.460813712	0.209859617	0.038416932	5.40E-08	2.33E-05	0.370981345	0.092915678	1.16E-06	0.000169583	-5.875890768	-4.431923568	8.596501104	2.553038643	FALSE
P12814	Alpha-actinin-1 OS=Homo sapiens GN=ACTN1 PE=1 SV=2 - [ACTN1_HUMAN]	ACTN1	1	Unique	4	P12814	TRUE	LIMMA	0.148538595	-0.000904691	0.912000425	0.76255714	-0.587792557	-0.737235842	0.022788578	-0.126654708	0.884869746	0.735426461	1.801212272	1.651768987	0.67852377	0.997981418	0.044913497	0.088831825	0.814480295	0.997981418	0.091094146	0.150063161	0.576753531	0.576753531	0.576753531	0.576753531	0.420556145	-0.002561443	2.138196658	1.787824964	0.67852377	0.997981418	0.044913497	0.088831825	0.814480295	0.997981418	0.091094146	0.150063161	-6.617698784	-6.698416085	-4.762809949	-5.361179543	FALSE
P16401	Histone H1.5 OS=Homo sapiens GN=HIST1H1B PE=1 SV=3 - [H15_HUMAN]	HIST1H1B	1	Unique	1	P16401	TRUE	LIMMA	-1.722631827	-1.477708729	-1.578329875	-1.333406776	-3.175982502	-2.931059404	-3.333432366	-3.088509268	-0.269281152	-0.024358053	0.176772617	0.421695715	0.022497062	0.046617994	0.075369549	0.128771	0.089298152	0.105093526	0.137363657	0.203703758	-2.978888035	-2.978888035	-2.978888035	-2.978888035	-2.471040685	-2.119709117	-1.874792209	-1.583864486	0.022497062	0.046617994	0.075369549	0.128771	0.089298152	0.105093526	0.137363657	0.203703758	-3.955981667	-4.60463787	-5.2195091	-5.673818435	TRUE
Q92841-1	Isoform of Q92841, Isoform 2 of Probable ATP-dependent RNA helicase DDX17 OS=Homo sapiens GN=DDX17 - [DDX17_HUMAN]	DDX17	1	Unique	2	Q92841-1	TRUE	LIMMA	-0.193811034	0.599840547	-2.681055124	-1.887403543	-1.038395408	-0.244743826	-3.70099626	-2.907344678	0.65077334	1.444424921	-1.661113988	-0.867462407	0.637505916	0.154146078	2.23E-05	0.000967578	0.788654546	0.265449508	0.00017199	0.003660954	-0.640919399	-0.640919399	-0.640919399	-0.640919399	-0.478402348	1.480643905	-5.480099973	-3.857869244	0.637505916	0.154146078	2.23E-05	0.000967578	0.788654546	0.265449508	0.00017199	0.003660954	-6.591079437	-5.623377702	2.596553679	-1.128264777	FALSE
Q15582	Transforming growth factor-beta-induced protein ig-h3 OS=Homo sapiens GN=TGFBI PE=1 SV=1 - [BGH3_HUMAN]	TGFBI	1	Unique	3	Q15582	TRUE	LIMMA	1.026849079	0.566779872	2.437278722	1.977209515	0.513576391	0.053507184	1.817437834	1.357368627	1.540121767	1.08005256	3.05711961	2.597050403	0.000464212	0.032104589	7.47E-08	1.71E-06	0.006529243	0.081778225	1.51E-06	1.90E-05	4.189524523	4.189524523	4.189524523	4.189524523	4.170770647	2.302099599	8.197526357	6.650132775	0.000464212	0.032104589	7.47E-08	1.71E-06	0.006529243	0.081778225	1.51E-06	1.90E-05	-0.257770139	-4.270299003	8.274644651	5.160241459	TRUE
P02776;P10720	Platelet factor 4 OS=Homo sapiens GN=PF4 PE=1 SV=2 - [PLF4_HUMAN]|Platelet factor 4 variant OS=Homo sapiens GN=PF4V1 PE=1 SV=1 - [PF4V_HUMAN]	PF4;PF4V1	2	Shared	2	P02776;P10720	TRUE	LIMMA	-0.060262147	-0.045105472	-1.752090847	-1.736934172	-1.017127166	-1.001970491	-2.907624888	-2.892468213	0.896602872	0.911759546	-0.596556807	-0.581400132	0.896841223	0.922684703	0.004875091	0.005188951	0.937409162	0.947582545	0.014670624	0.014904962	0.251837933	0.251837933	0.251837933	0.251837933	-0.131296082	-0.098273495	-3.161052603	-3.133707534	0.896841223	0.922684703	0.004875091	0.005188951	0.937409162	0.947582545	0.014670624	0.014904962	-6.69984543	-6.693428065	-2.693879871	-2.753576523	FALSE
P12956	X-ray repair cross-complementing protein 6 OS=Homo sapiens GN=XRCC6 PE=1 SV=2 - [XRCC6_HUMAN]	XRCC6	1	Unique	1	P12956	TRUE	LIMMA	0.344821501	-0.489442499	-0.066169284	-0.900433284	-0.449736609	-1.284000609	-1.025697457	-1.859961457	1.139379611	0.305115611	0.893358889	0.059094889	0.376275087	0.213618848	0.887111105	0.064403715	0.554555766	0.337042725	0.916870423	0.11600935	-0.710137984	-0.710137984	-0.710137984	-0.710137984	0.904745683	-1.284203526	-0.143766118	-1.956372976	0.376275087	0.213618848	0.887111105	0.064403715	0.554555766	0.337042725	0.916870423	0.11600935	-6.293942267	-5.879401266	-6.890880186	-5.082358016	FALSE
H7BZJ3;P30101	Isoform of P30101, Protein disulfide-isomerase A3 (Fragment) OS=Homo sapiens GN=PDIA3 PE=1 SV=1 - [H7BZJ3_HUMAN]|Protein disulfide-isomerase A3 OS=Homo sapiens GN=PDIA3 PE=1 SV=4 - [PDIA3_HUMAN]	PDIA3	1	Unique	2	H7BZJ3;P30101	FALSE	LIMMA	0.299576118	0.786015277	0.219290653	0.705729812	-0.339712964	0.146726195	-0.552730772	-0.066291614	0.9388652	1.425304358	0.991312079	1.477751237	0.34016574	0.018459969	0.560311665	0.071027807	0.51422251	0.054289089	0.655554515	0.125904085	-0.887447577	-0.887447577	-0.887447577	-0.887447577	0.976939675	2.563253419	0.592173016	1.905754509	0.34016574	0.018459969	0.560311665	0.071027807	0.51422251	0.054289089	0.655554515	0.125904085	-6.226692452	-3.764836007	-6.720996988	-5.167930766	FALSE
P59998	Actin-related protein 2/3 complex subunit 4 OS=Homo sapiens GN=ARPC4 PE=1 SV=3 - [ARPC4_HUMAN]	ARPC4	1	Unique	2	P59998	TRUE	LIMMA	0.791371651	-0.42331163	1.747016349	0.532333068	-0.030498468	-1.245181748	0.754505514	-0.460177767	1.61324177	0.398558489	2.739527184	1.524843903	0.058286203	0.295594156	0.001503275	0.27663108	0.163961622	0.433672152	0.005654761	0.369855	-0.35322763	-0.35322763	-0.35322763	-0.35322763	2.007405657	-1.073778874	3.669607024	1.118165361	0.058286203	0.295594156	0.001503275	0.27663108	0.163961622	0.433672152	0.005654761	0.369855	-4.811547304	-6.119015209	-1.557843641	-6.271519858	FALSE
P40227	T-complex protein 1 subunit zeta OS=Homo sapiens GN=CCT6A PE=1 SV=3 - [TCPZ_HUMAN]	CCT6A	1	Unique	1	P40227	TRUE	LIMMA	0.65010645	-2.575668826	0.504098368	-2.721676909	-0.288902209	-3.514677485	-0.629871888	-3.855647164	1.589115109	-1.636660167	1.638068623	-1.587706653	0.164265574	1.31E-05	0.364998394	6.64E-05	0.31637447	0.000412145	0.468559446	0.000394369	-2.036304964	-2.036304964	-2.036304964	-2.036304964	1.443353547	-5.718449238	0.926768948	-5.003717144	0.164265574	1.31E-05	0.364998394	6.64E-05	0.31637447	0.000412145	0.468559446	0.000394369	-5.684269646	3.250874442	-6.464681886	1.512718845	FALSE
P05160	Coagulation factor XIII B chain OS=Homo sapiens GN=F13B PE=1 SV=3 - [F13B_HUMAN]	F13B	1	Unique	1	P05160	TRUE	LIMMA	0.163983469	2.076303703	-0.993085195	0.919235038	-0.788688485	1.123631748	-2.143555587	-0.231235353	1.116655423	3.028975657	0.157385196	2.06970543	0.723433399	0.000193665	0.086899475	0.111212201	0.84032569	0.002278199	0.154662719	0.180933792	3.548078878	3.548078878	3.548078878	3.548078878	0.358851309	4.543654959	-1.799570674	1.665746731	0.723433399	0.000193665	0.086899475	0.111212201	0.84032569	0.002278199	0.154662719	0.180933792	-6.642379057	0.603132328	-5.342326954	-5.5517282	FALSE
P62158	Calmodulin OS=Homo sapiens GN=CALM1 PE=1 SV=2 - [CALM_HUMAN]	CALM1	1	Unique	2	P62158	TRUE	LIMMA	1.018020607	2.739039239	-3.028962141	-1.307943509	-0.346064185	1.374954447	-4.676264927	-2.955246295	2.382105399	4.103124031	-1.381659355	0.339359277	0.135283272	0.000447748	0.001024818	0.113335638	0.285108395	0.003811748	0.004223296	0.182863236	-0.090144067	-0.090144067	-0.090144067	-0.090144067	1.555869072	4.186149484	-3.833348094	-1.655287364	0.135283272	0.000447748	0.001024818	0.113335638	0.285108395	0.003811748	0.004223296	0.182863236	-5.527534157	-0.215013349	-1.184405476	-5.567584917	FALSE
P60981-2	Isoform of P60981, Isoform 2 of Destrin OS=Homo sapiens GN=DSTN - [DEST_HUMAN]	DSTN	1	Unique	1	P60981-2	TRUE	LIMMA	0.093854909	-0.764212597	2.729401266	1.87133376	-0.609479112	-1.467546618	1.880037577	1.021970071	0.797188929	-0.060878576	3.578764956	2.72069745	0.783691203	0.034652801	1.54E-06	0.000172487	0.874760521	0.086565105	1.74E-05	0.000907312	-0.640159379	-0.640159379	-0.640159379	-0.640159379	0.278197494	-2.265220134	6.699332663	4.593200545	0.783691203	0.034652801	1.54E-06	0.000172487	0.874760521	0.086565105	1.74E-05	0.000907312	-6.668811852	-4.339228023	5.264345797	0.567609603	FALSE
J3QQV5	Isoform of Q07955, Serine/arginine-rich-splicing factor 1 OS=Homo sapiens GN=SRSF1 PE=1 SV=1 - [J3QQV5_HUMAN]	SRSF1	1	Unique	1	J3QQV5	TRUE	LIMMA	-0.223000117	-2.14621234	0.21824885	-1.704963372	-0.656223449	-2.579435672	-0.304922441	-2.228134664	0.210223215	-1.712989007	0.741420141	-1.181792081	0.295879501	1.67E-09	0.394695245	1.26E-06	0.471512407	1.08E-06	0.493335002	1.45E-05	-0.951947871	-0.951947871	-0.951947871	-0.951947871	-1.073126942	-10.32805864	0.869692861	-6.79405401	0.295879501	1.67E-09	0.394695245	1.26E-06	0.471512407	1.08E-06	0.493335002	1.45E-05	-6.129851579	11.96673079	-6.51588571	5.463860656	FALSE
O43464-4	Isoform of O43464, Isoform 4 of Serine protease HTRA2, mitochondrial OS=Homo sapiens GN=HTRA2 - [HTRA2_HUMAN]	HTRA2	1	Unique	1	O43464-4	TRUE	LIMMA	2.234026884	-1.601629286	1.90288224	-1.932773929	1.072164602	-2.763491568	0.499788396	-3.335867773	3.395889166	-0.439767003	3.305976084	-0.529680085	0.000679374	0.00932899	0.010347007	0.009372217	0.007902132	0.033909307	0.026885597	0.023056367	-0.251726463	-0.251726463	-0.251726463	-0.251726463	4.008589527	-2.873857261	2.827372564	-2.871786738	0.000679374	0.00932899	0.010347007	0.009372217	0.007902132	0.033909307	0.026885597	0.023056367	-0.628358825	-3.129655212	-3.409172152	-3.315765749	TRUE
G3XAN0	Isoform of P60866, 40S ribosomal protein S20 OS=Homo sapiens GN=RPS20 PE=1 SV=1 - [G3XAN0_HUMAN]	RPS20	1	Unique	1	G3XAN0	TRUE	LIMMA	-0.920017268	-0.891588061	-1.269848659	-1.241419451	-1.656407628	-1.627978421	-2.159132007	-2.1307028	-0.183626908	-0.155197701	-0.38056531	-0.352136103	0.016879265	0.020081271	0.007403078	0.008598946	0.073789761	0.057744811	0.020469195	0.021812061	-0.991057682	-0.991057682	-0.991057682	-0.991057682	-2.604628151	-2.524143234	-2.976937041	-2.91028976	0.016879265	0.020081271	0.007403078	0.008598946	0.073789761	0.057744811	0.020469195	0.021812061	-3.691444477	-3.842351302	-3.092291662	-3.23430722	TRUE
P17931	Galectin-3 OS=Homo sapiens GN=LGALS3 PE=1 SV=5 - [LEG3_HUMAN]	LGALS3	1	Unique	1	P17931	TRUE	LIMMA	-1.340866343	-1.379227534	2.556754196	2.518393005	-2.495196354	-2.533557545	1.162756511	1.12439532	-0.186536333	-0.224897524	3.950751881	3.91239069	0.024984654	0.021561443	0.001048231	0.001198968	0.096796834	0.060918137	0.004251585	0.004333701	1.854663102	1.854663102	1.854663102	1.854663102	-2.421661007	-2.490942931	3.823708448	3.766338048	0.024984654	0.021561443	0.001048231	0.001198968	0.096796834	0.060918137	0.004251585	0.004333701	-4.051924713	-3.9076746	-1.20646135	-1.337554253	TRUE
P27169	Serum paraoxonase/arylesterase 1 OS=Homo sapiens GN=PON1 PE=1 SV=3 - [PON1_HUMAN]	PON1	1	Unique	1	P27169	TRUE	LIMMA	-1.379928498	-2.17549341	5.39345895	4.597894039	-2.384780642	-3.180345554	4.179974462	3.38440955	-0.375076354	-1.170641266	6.606943439	5.811378527	0.009559082	0.000207818	1.04E-08	1.33E-07	0.052911855	0.002318245	2.68E-07	2.39E-06	3.503893314	3.503893314	3.503893314	3.503893314	-2.86294013	-4.513500079	9.265972227	7.899190271	0.009559082	0.000207818	1.04E-08	1.33E-07	0.052911855	0.002318245	2.68E-07	2.39E-06	-3.161549303	0.534149908	10.23063066	7.700254974	TRUE
Q96KK5	Histone H2A type 1-H OS=Homo sapiens GN=HIST1H2AH PE=1 SV=3 - [H2A1H_HUMAN]	HIST1H2AH	1	Unique	1	Q96KK5	TRUE	LIMMA	0.159231609	-1.209194788	1.520521404	0.152095007	-0.514431476	-1.882857873	0.706989077	-0.66143732	0.832894693	-0.535531704	2.334053732	0.965627335	0.627493901	0.001269043	0.000883767	0.700796546	0.78225155	0.007821671	0.003737237	0.776333604	1.270914916	1.270914916	1.270914916	1.270914916	0.492770135	-3.742065311	3.896507967	0.389760648	0.627493901	0.001269043	0.000883767	0.700796546	0.78225155	0.007821671	0.003737237	0.776333604	-6.583948338	-1.225974843	-1.039704224	-6.82298243	FALSE
P05109	Protein S100-A8 OS=Homo sapiens GN=S100A8 PE=1 SV=1 - [S10A8_HUMAN]	S100A8	1	Unique	1	P05109	TRUE	LIMMA	0.570307807	1.915981296	-1.334457583	0.011215906	-1.183022387	0.162651102	-3.451822815	-2.106149326	2.323638	3.669311489	0.78290765	2.128581139	0.505400536	0.033737838	0.2036163	0.991297395	0.679821511	0.084935336	0.298978005	0.991297395	0.341510389	0.341510389	0.341510389	0.341510389	0.678115156	2.278166174	-1.313913703	0.011043238	0.505400536	0.033737838	0.2036163	0.991297395	0.679821511	0.084935336	0.298978005	0.991297395	-6.473671663	-4.315105256	-6.041314309	-6.901550099	FALSE
O15143	Actin-related protein 2/3 complex subunit 1B OS=Homo sapiens GN=ARPC1B PE=1 SV=3 - [ARC1B_HUMAN]	ARPC1B	1	Unique	1	O15143	TRUE	LIMMA	0.832405548	0.718799341	-0.745671273	-0.85927748	-0.061996513	-0.175602719	-1.825773489	-1.939379696	1.726807609	1.613201402	0.334430943	0.220824736	0.066450296	0.109271593	0.165407469	0.11267128	0.176927332	0.204923828	0.259125018	0.182245795	-2.420627248	-2.420627248	-2.420627248	-2.420627248	1.940260404	1.675454835	-1.439263796	-1.658541789	0.066450296	0.109271593	0.165407469	0.11267128	0.176927332	0.204923828	0.259125018	0.182245795	-4.926110766	-5.341064843	-5.877576013	-5.562659213	FALSE
P62873-2	Isoform of P62873, Isoform 2 of Guanine nucleotide-binding protein G(I)/G(S)/G(T) subunit beta-1 OS=Homo sapiens GN=GNB1 - [GBB1_HUMAN]	GNB1	1	Unique	1	P62873-2	TRUE	LIMMA	0.525799127	0.401316878	-3.88629705	-4.010779299	-0.270306696	-0.394788945	-4.847694281	-4.97217653	1.32190495	1.197422701	-2.92489982	-3.049382069	0.183622727	0.305712669	4.82E-08	2.91E-08	0.335604249	0.44482325	1.08E-06	6.90E-07	-0.51731248	-0.51731248	-0.51731248	-0.51731248	1.376914286	1.050931647	-8.427348856	-8.697285849	0.183622727	0.305712669	4.82E-08	2.91E-08	0.335604249	0.44482325	1.08E-06	6.90E-07	-5.772343765	-6.142761286	8.70863313	9.209013696	FALSE
A0A087WWU8;J3KN67;P06753-5	Isoform of P06753, Tropomyosin alpha-3 chain OS=Homo sapiens GN=TPM3 PE=1 SV=1 - [J3KN67_HUMAN]|Isoform of P06753, Tropomyosin alpha-3 chain OS=Homo sapiens GN=TPM3 PE=1 SV=1 - [A0A087WWU8_HUMAN]|Isoform of P06753, Isoform 5 of Tropomyosin alpha-3 chain OS=Homo sapiens GN=TPM3 - [TPM3_HUMAN]	TPM3	1	Unique	1	A0A087WWU8;J3KN67;P06753-5	TRUE	LIMMA	0.830597762	1.322520924	-1.019238075	-0.527314912	-0.064957944	0.426965218	-2.100733462	-1.608810299	1.726153468	2.218076631	0.062257312	0.554180475	0.067319147	0.005880742	0.063361095	0.321428676	0.177521049	0.023929813	0.118891416	0.415928707	-0.788088918	-0.788088918	-0.788088918	-0.788088918	1.933552627	3.078702982	-1.964756858	-1.016490274	0.067319147	0.005880742	0.063361095	0.321428676	0.177521049	0.023929813	0.118891416	0.415928707	-4.93741085	-2.694529604	-5.06803744	-6.378190395	FALSE
A6NNI4	Isoform of P21926, Tetraspanin OS=Homo sapiens GN=CD9 PE=1 SV=1 - [A6NNI4_HUMAN]	CD9	1	Unique	1	A6NNI4	TRUE	LIMMA	1.537564765	3.328294936	-1.473476393	0.317253779	0.070440492	1.861170664	-3.245212223	-1.454482051	3.004689037	4.795419209	0.298259437	2.088989609	0.040859497	0.000125519	0.098203741	0.712812919	0.131820573	0.001888622	0.168907827	0.784336664	-0.385966992	-0.385966992	-0.385966992	-0.385966992	2.184863763	4.729472973	-1.733812222	0.373306612	0.040859497	0.000125519	0.098203741	0.712812919	0.131820573	0.001888622	0.168907827	0.784336664	-4.496699411	1.027678727	-5.446714195	-6.829458701	TRUE
Q5T123	Isoform of Q9H299, SH3 domain-binding glutamic acid-rich-like protein 3 OS=Homo sapiens GN=SH3BGRL3 PE=1 SV=1 - [Q5T123_HUMAN]	SH3BGRL3	1	Unique	2	Q5T123	TRUE	LIMMA	-2.75577236	-0.9023827	-0.526484355	1.326905306	-3.801467833	-1.948078173	-1.789292264	0.064097396	-1.710076888	0.143312772	0.736323555	2.589713215	2.16E-05	0.086984257	0.394973	0.040385954	0.001110693	0.171060226	0.493335002	0.079180946	-0.711976226	-0.711976226	-0.711976226	-0.711976226	-5.494092388	-1.799050602	-0.86917259	2.190586884	2.16E-05	0.086984257	0.394973	0.040385954	0.001110693	0.171060226	0.493335002	0.079180946	2.748317019	-5.148402443	-6.516338615	-4.667400111	TRUE
P08238;P14625	Heat shock protein HSP 90-beta OS=Homo sapiens GN=HSP90AB1 PE=1 SV=4 - [HS90B_HUMAN]|Endoplasmin OS=Homo sapiens GN=HSP90B1 PE=1 SV=1 - [ENPL_HUMAN]	HSP90AB1;HSP90B1	2	Shared	1	P08238;P14625	FALSE	LIMMA	0.048629542	-1.346666455	0.653226224	-0.742069773	-0.393292709	-1.788588706	0.119549902	-1.275746095	0.490551793	-0.904744204	1.186902547	-0.20839345	0.820859458	3.23E-06	0.018922306	0.008822204	0.894160422	0.000301583	0.044357725	0.022123899	-0.087619525	-0.087619525	-0.087619525	-0.087619525	0.229409902	-6.352899994	2.551781722	-2.898842717	0.820859458	3.23E-06	0.018922306	0.008822204	0.894160422	0.000301583	0.044357725	0.022123899	-6.68157655	4.624949439	-3.973897043	-3.258570948	FALSE
Q13557-8;Q8WU40;Q9UQM7	Isoform of Q13557, Isoform Delta 6 of Calcium/calmodulin-dependent protein kinase type II subunit delta OS=Homo sapiens GN=CAMK2D - [KCC2D_HUMAN]|Isoform of Q13555, CAMK2G protein (Fragment) OS=Homo sapiens GN=CAMK2G PE=1 SV=2 - [Q8WU40_HUMAN]|Calcium/calmodulin-dependent protein kinase type II subunit alpha OS=Homo sapiens GN=CAMK2A PE=1 SV=2 - [KCC2A_HUMAN]	CAMK2D;CAMK2G;CAMK2A	3	Shared	1	Q13557-8;Q8WU40;Q9UQM7	TRUE	LIMMA	0.012182853	-1.378516119	1.850500375	0.459801404	-0.761111164	-2.151810135	0.916651252	-0.47404772	0.785476869	-0.605222102	2.784349499	1.393650528	0.974121306	0.001347486	0.000509483	0.316811792	0.980961622	0.008060741	0.002273347	0.410776011	0.417174563	0.417174563	0.417174563	0.417174563	0.032844465	-3.716422192	4.131143755	1.026482201	0.974121306	0.001347486	0.000509483	0.316811792	0.980961622	0.008060741	0.002273347	0.410776011	-6.708198175	-1.283914195	-0.499870302	-6.368110913	FALSE
P81605	Dermcidin OS=Homo sapiens GN=DCD PE=1 SV=2 - [DCD_HUMAN]	DCD	1	Unique	2	P81605	TRUE	LIMMA	0.404513143	-0.330157946	1.567160328	0.832489239	-0.109325038	-0.843996128	0.946636535	0.211965446	0.918351325	0.183680236	2.187684121	1.453013031	0.11624776	0.195288929	3.64E-05	0.011070935	0.255824153	0.316533838	0.000250711	0.026529242	3.540432952	3.540432952	3.540432952	3.540432952	1.641209835	-1.339532415	5.265175319	2.796907065	0.11624776	0.195288929	3.64E-05	0.011070935	0.255824153	0.316533838	0.000250711	0.026529242	-5.402540075	-5.810342169	2.109771818	-3.472885756	FALSE
O00602	Ficolin-1 OS=Homo sapiens GN=FCN1 PE=1 SV=2 - [FCN1_HUMAN]	FCN1	1	Unique	1	O00602	TRUE	LIMMA	-0.545947432	-1.825333351	-1.156719952	-2.436105871	-1.859200803	-3.138586722	-2.742637448	-4.022023366	0.767305938	-0.51207998	0.429197543	-0.850188376	0.396304003	0.008845046	0.143882941	0.004435433	0.572340825	0.032889338	0.230998171	0.013163877	-0.678652519	-0.678652519	-0.678652519	-0.678652519	-0.866682744	-2.897687255	-1.520566725	-3.202384051	0.396304003	0.008845046	0.143882941	0.004435433	0.572340825	0.032889338	0.230998171	0.013163877	-6.327485121	-3.079632071	-5.764914828	-2.603329519	FALSE
A0A0C4DFP6	Isoform of Q9NQ79, Cartilage acidic protein 1 OS=Homo sapiens GN=CRTAC1 PE=1 SV=1 - [A0A0C4DFP6_HUMAN]	CRTAC1	1	Unique	2	A0A0C4DFP6	TRUE	LIMMA	0.130510721	0.445194735	0.998734147	1.313418161	-0.497067064	-0.18238305	0.240855575	0.55553959	0.758088505	1.07277252	1.756612718	2.071296732	0.669216349	0.154606358	0.012353796	0.001715816	0.809313978	0.265449508	0.031468134	0.005970698	1.467360866	1.467360866	1.467360866	1.467360866	0.433547285	1.47890509	2.747312846	3.612944043	0.669216349	0.154606358	0.012353796	0.001715816	0.809313978	0.265449508	0.031468134	0.005970698	-6.612013098	-5.625773746	-3.575958118	-1.686393801	FALSE
P04040	Catalase OS=Homo sapiens GN=CAT PE=1 SV=3 - [CATA_HUMAN]	CAT	1	Unique	2	P04040	FALSE	LIMMA	-0.333990708	-0.307806274	0.389524018	0.415708452	-0.866486076	-0.840301643	-0.253530658	-0.227346224	0.19850466	0.224689094	1.032578694	1.058763128	0.20570922	0.242110552	0.22104832	0.19268576	0.367662611	0.372079638	0.318526198	0.2814169	0.966486423	0.966486423	0.966486423	0.966486423	-1.307604468	-1.205089991	1.262827953	1.347717288	0.20570922	0.242110552	0.22104832	0.19268576	0.367662611	0.372079638	0.318526198	0.2814169	-5.860555452	-5.973837135	-6.10445648	-5.998376743	FALSE
C9JXB8	Isoform of P83731, 60S ribosomal protein L24 OS=Homo sapiens GN=RPL24 PE=1 SV=1 - [C9JXB8_HUMAN]	RPL24	1	Unique	1	C9JXB8	TRUE	LIMMA	0.174814256	-0.117653657	-1.366682502	-1.659150415	-0.514070165	-0.806538078	-2.198596495	-2.491064408	0.863698676	0.571230763	-0.53476851	-0.827236423	0.602549093	0.725494697	0.002656556	0.000478551	0.765561699	0.803954674	0.009312386	0.002092045	-2.668886991	-2.668886991	-2.668886991	-2.668886991	0.529039779	-0.356054857	-3.42489334	-4.157815145	0.602549093	0.725494697	0.002656556	0.000478551	0.765561699	0.803954674	0.009312386	0.002092045	-6.565032155	-6.633090028	-2.109905869	-0.438339454	FALSE
P02776	Platelet factor 4 OS=Homo sapiens GN=PF4 PE=1 SV=2 - [PLF4_HUMAN]	PF4	1	Unique	1	P02776	TRUE	LIMMA	1.209112699	2.586832768	1.287046972	2.664767041	0.036435454	1.414155522	-0.129107291	1.248612777	2.381789945	3.759510014	2.703201236	4.080921304	0.043895576	0.000170233	0.072551247	0.000830725	0.140596227	0.002202809	0.133354138	0.003218436	2.189892618	2.189892618	2.189892618	2.189892618	2.149542965	4.598833657	1.894705339	3.922893607	0.043895576	0.000170233	0.072551247	0.000830725	0.140596227	0.002202809	0.133354138	0.003218436	-4.560702781	0.729308093	-5.186404338	-0.979163451	TRUE
E7ENL6	Isoform of P12111, Collagen alpha-3(VI) chain OS=Homo sapiens GN=COL6A3 PE=1 SV=2 - [E7ENL6_HUMAN]	COL6A3	1	Unique	1	E7ENL6	TRUE	LIMMA	0.238798285	2.375208021	-1.005248975	1.131160762	-0.84687724	1.289532496	-2.316337792	-0.179928056	1.324473809	3.460883546	0.305839843	2.442249579	0.651455657	0.000185971	0.125482949	0.087047313	0.796770907	0.002278199	0.206583888	0.147820502	3.922700135	3.922700135	3.922700135	3.922700135	0.458552432	4.560993462	-1.598451161	1.79866409	0.651455657	0.000185971	0.125482949	0.087047313	0.796770907	0.002278199	0.206583888	0.147820502	-6.600592033	0.642787573	-5.652415513	-5.343785248	FALSE
P68366-2;Q71U36-2;Q9BQE3	Isoform of P68366, Isoform 2 of Tubulin alpha-4A chain OS=Homo sapiens GN=TUBA4A - [TBA4A_HUMAN]|Tubulin alpha-1B chain OS=Homo sapiens GN=TUBA1B PE=1 SV=1 - [TBA1B_HUMAN]|Tubulin alpha-1C chain OS=Homo sapiens GN=TUBA1C PE=1 SV=1 - [TBA1C_HUMAN]|Isoform of Q71U36, Isoform 2 of Tubulin alpha-1A chain OS=Homo sapiens GN=TUBA1A - [TBA1A_HUMAN]	TUBA4A;TUBA1B;TUBA1C;TUBA1A	4	Shared	1	P68366-2;Q71U36-2;Q9BQE3	TRUE	LIMMA	0.830752941	0.934845078	1.57030487	1.674397007	0.149359756	0.253451893	0.747437481	0.851529618	1.512146125	1.616238262	2.393172259	2.497264396	0.019335722	0.009617215	0.000729213	0.000392582	0.081230415	0.034761666	0.003166447	0.001776227	-0.986522935	-0.986522935	-0.986522935	-0.986522935	2.541744824	2.860221758	3.9784323	4.242154032	0.019335722	0.009617215	0.000729213	0.000392582	0.081230415	0.034761666	0.003166447	0.001776227	-3.816847961	-3.15820283	-0.851576511	-0.243625826	TRUE
P62424	60S ribosomal protein L7a OS=Homo sapiens GN=RPL7A PE=1 SV=2 - [RL7A_HUMAN]	RPL7A	1	Unique	2	P62424	TRUE	LIMMA	-0.144165786	0.060162794	-0.817184843	-0.612856262	-0.968686436	-0.764357856	-1.812896525	-1.608567945	0.680354863	0.884683444	0.17852684	0.38285542	0.719263327	0.880603413	0.102414328	0.213974903	0.84032569	0.917472477	0.174373869	0.304267609	0.316482707	0.316482707	0.316482707	0.316482707	-0.36451761	0.152119295	-1.710978474	-1.283166082	0.719263327	0.880603413	0.102414328	0.213974903	0.84032569	0.917472477	0.174373869	0.304267609	-6.640273328	-6.686463857	-5.482292312	-6.079572533	FALSE
O75367-2;Q9P0M6	Isoform of O75367, Isoform 1 of Core histone macro-H2A.1 OS=Homo sapiens GN=H2AFY - [H2AY_HUMAN]|Core histone macro-H2A.2 OS=Homo sapiens GN=H2AFY2 PE=1 SV=3 - [H2AW_HUMAN]	H2AFY;H2AFY2	2	Shared	1	O75367-2;Q9P0M6	TRUE	LIMMA	2.172924785	0.998217899	0.231024113	-0.943682774	1.229957425	0.055250539	-0.907726769	-2.082433655	3.115892145	1.941185259	1.369774994	0.195068108	0.00010553	0.039061923	0.676806498	0.099325618	0.002297669	0.092915678	0.748536417	0.163520801	0.339421828	0.339421828	0.339421828	0.339421828	4.804031864	2.206919737	0.422947469	-1.727647544	0.00010553	0.039061923	0.676806498	0.099325618	0.002297669	0.092915678	0.748536417	0.163520801	1.190964684	-4.44684952	-6.809084064	-5.456354011	TRUE
P06702	Protein S100-A9 OS=Homo sapiens GN=S100A9 PE=1 SV=1 - [S10A9_HUMAN]	S100A9	1	Unique	3	P06702	TRUE	LIMMA	1.113158422	0.470159757	-0.656016789	-1.299015454	0.064950962	-0.578047703	-1.921858237	-2.564856902	2.161365881	1.518367216	0.609824659	-0.033174006	0.0385044	0.360794539	0.29269774	0.044804152	0.127103811	0.491440141	0.402070993	0.085683499	-0.613490106	-0.613490106	-0.613490106	-0.613490106	2.213948816	0.935095685	-1.080422172	-2.139404237	0.0385044	0.360794539	0.29269774	0.044804152	0.127103811	0.491440141	0.402070993	0.085683499	-4.443518296	-6.256049396	-6.312173904	-4.760626951	TRUE
P12532	Creatine kinase U-type, mitochondrial OS=Homo sapiens GN=CKMT1A PE=1 SV=1 - [KCRU_HUMAN]	CKMT1A	1	Unique	1	P12532	TRUE	LIMMA	-0.643567821	-0.823615237	-1.825120164	-2.00516758	-1.696928542	-1.876975958	-3.097184819	-3.277232235	0.4097929	0.229745484	-0.553055509	-0.733102925	0.217236941	0.11859769	0.007169413	0.003658849	0.378847173	0.21799064	0.019908197	0.011326675	-0.445333129	-0.445333129	-0.445333129	-0.445333129	-1.273723163	-1.630065661	-2.991163298	-3.28624043	0.217236941	0.11859769	0.007169413	0.003658849	0.378847173	0.21799064	0.019908197	0.011326675	-5.902282655	-5.409240838	-3.061817323	-2.418494504	FALSE
E5RK69;P08133-2	Isoform of P08133, Isoform 2 of Annexin A6 OS=Homo sapiens GN=ANXA6 - [ANXA6_HUMAN]|Isoform of P08133, Annexin OS=Homo sapiens GN=ANXA6 PE=1 SV=1 - [E5RK69_HUMAN]	ANXA6	1	Unique	2	E5RK69;P08133-2	TRUE	LIMMA	-1.224760361	2.119069596	-2.224366147	1.11946381	-2.196242576	1.147587382	-3.397552278	-0.05372232	-0.253278147	3.090551811	-1.051180017	2.292649941	0.016033388	0.000191952	0.000774554	0.060394238	0.071052068	0.002278199	0.003340911	0.110529105	-1.79352601	-1.79352601	-1.79352601	-1.79352601	-2.628295031	4.547452927	-3.952730481	1.989303214	0.016033388	0.000191952	0.000774554	0.060394238	0.071052068	0.002278199	0.003340911	0.110529105	-3.643859105	0.611819294	-0.91064538	-5.025872814	TRUE
P13010	X-ray repair cross-complementing protein 5 OS=Homo sapiens GN=XRCC5 PE=1 SV=3 - [XRCC5_HUMAN]	XRCC5	1	Unique	1	P13010	TRUE	LIMMA	-0.441637206	-0.625876976	-4.714869812	-4.899109582	-1.635453129	-1.8196929	-6.15655167	-6.34079144	0.752178718	0.567938948	-3.273187954	-3.457427724	0.449504931	0.287281738	1.20E-06	6.86E-07	0.62010595	0.42781201	1.38E-05	9.45E-06	-0.721582446	-0.721582446	-0.721582446	-0.721582446	-0.771233937	-1.092973052	-6.818017598	-7.084440649	0.449504931	0.287281738	1.20E-06	6.86E-07	0.62010595	0.42781201	1.38E-05	9.45E-06	-6.405683367	-6.098714775	5.514144845	6.067931974	FALSE
P16403	Histone H1.2 OS=Homo sapiens GN=HIST1H1C PE=1 SV=2 - [H12_HUMAN]	HIST1H1C	1	Unique	2	P16403	TRUE	LIMMA	-0.291437977	-0.065144362	-1.331758608	-1.105464993	-1.084294061	-0.858000447	-2.289231372	-2.062937758	0.501418108	0.727711723	-0.374285843	-0.147992228	0.452358	0.8656991	0.008804785	0.02577105	0.621391988	0.904858348	0.023443193	0.054848255	-0.263628713	-0.263628713	-0.263628713	-0.263628713	-0.766319057	-0.171293277	-2.899725775	-2.407001775	0.452358	0.8656991	0.008804785	0.02577105	0.621391988	0.904858348	0.023443193	0.054848255	-6.409478364	-6.683262365	-3.256700545	-4.258914781	FALSE
P16402	Histone H1.3 OS=Homo sapiens GN=HIST1H1D PE=1 SV=2 - [H13_HUMAN]	HIST1H1D	1	Unique	1	P16402	TRUE	LIMMA	1.184012777	0.525027764	1.813194508	1.154209495	-0.521747326	-1.180732339	-0.246723897	-0.90570891	2.889772879	2.230787866	3.873112913	3.2141279	0.16322723	0.528299446	0.081279813	0.256368637	0.31637447	0.633021441	0.146484788	0.349937782	-1.204652275	-1.204652275	-1.204652275	-1.204652275	1.447092467	0.641685408	1.835068257	1.168133477	0.16322723	0.528299446	0.081279813	0.256368637	0.31637447	0.633021441	0.146484788	0.349937782	-5.67921287	-6.487730824	-5.284813471	-6.215810366	FALSE
P31946-2	Isoform of P31946, Isoform Short of 14-3-3 protein beta/alpha OS=Homo sapiens GN=YWHAB - [1433B_HUMAN]	YWHAB	1	Unique	1	P31946-2	TRUE	LIMMA	0.359547382	0.218707936	0.194715388	0.053875943	-1.048640584	-1.189480029	-1.50584749	-1.646686935	1.767735347	1.626895902	1.895278266	1.75443882	0.60033313	0.749429655	0.81374001	0.94798952	0.764597509	0.820441602	0.861685412	0.956863057	-1.913507906	-1.913507906	-1.913507906	-1.913507906	0.532296178	0.323788754	0.238707149	0.066048055	0.60033313	0.749429655	0.81374001	0.94798952	0.764597509	0.820441602	0.861685412	0.956863057	-6.563269879	-6.644364323	-6.872049946	-6.899347167	FALSE
P20962	Parathymosin OS=Homo sapiens GN=PTMS PE=1 SV=2 - [PTMS_HUMAN]	PTMS	1	Unique	1	P20962	TRUE	LIMMA	-0.418598462	-0.793156994	1.33840404	0.963845508	-1.129930424	-1.504488956	0.479381837	0.104823306	0.2927335	-0.081825032	2.197426243	1.822867711	0.234009227	0.030637076	0.003993282	0.029718443	0.401602043	0.078972861	0.012790365	0.061627669	-0.316431964	-0.316431964	-0.316431964	-0.316431964	-1.226826508	-2.324580984	3.248184545	2.339165148	0.234009227	0.030637076	0.003993282	0.029718443	0.401602043	0.078972861	0.012790365	0.061627669	-5.958499395	-4.227965836	-2.502556559	-4.389335234	FALSE
Q9UGI8-2	Isoform of Q9UGI8, Isoform 2 of Testin OS=Homo sapiens GN=TES - [TES_HUMAN]	TES	1	Unique	1	Q9UGI8-2	TRUE	LIMMA	-3.569422149	-2.098963574	-1.546637719	-0.076179144	-5.132298098	-3.661839523	-3.43400566	-1.963547085	-2.0065462	-0.536087625	0.340730222	1.811188797	0.000116539	0.010998402	0.102899148	0.933768914	0.002409035	0.038257881	0.174606493	0.945459291	0.162227103	0.162227103	0.162227103	0.162227103	-4.761362554	-2.799872401	-1.708401206	-0.084146752	0.000116539	0.010998402	0.102899148	0.933768914	0.002409035	0.038257881	0.174606493	0.945459291	1.093646596	-3.283870868	-5.486286054	-6.89793521	TRUE
P26373	60S ribosomal protein L13 OS=Homo sapiens GN=RPL13 PE=1 SV=4 - [RL13_HUMAN]	RPL13	1	Unique	1	P26373	TRUE	LIMMA	-1.21284046	-2.167742536	2.129301403	1.174399327	-2.345844175	-3.300746251	0.761057884	-0.193844192	-0.079836745	-1.034738821	3.497544922	2.542642846	0.037130855	0.000711804	0.004028321	0.088568648	0.124474939	0.005174575	0.012839032	0.15001025	0.264780734	0.264780734	0.264780734	0.264780734	-2.231671096	-3.988726069	3.244379035	1.789411564	0.037130855	0.000711804	0.004028321	0.088568648	0.124474939	0.005174575	0.012839032	0.15001025	-4.410906067	-0.665846667	-2.510946422	-5.358638161	TRUE
P61769	Beta-2-microglobulin OS=Homo sapiens GN=B2M PE=1 SV=1 - [B2MG_HUMAN]	B2M	1	Unique	3	P61769	TRUE	LIMMA	-0.84749624	-0.576950453	1.467494912	1.738040699	-1.28857314	-1.018027354	0.934839456	1.205385242	-0.406419339	-0.135873553	2.000150368	2.270696155	0.000683956	0.012919624	1.23E-05	1.24E-06	0.007902132	0.042265718	0.000107843	1.45E-05	2.603057127	2.603057127	2.603057127	2.603057127	-4.005726669	-2.726980615	5.743651356	6.802544754	0.000683956	0.012919624	1.23E-05	1.24E-06	0.007902132	0.042265718	0.000107843	1.45E-05	-0.634890318	-3.43410844	3.187581087	5.481686139	TRUE
Q99733	Nucleosome assembly protein 1-like 4 OS=Homo sapiens GN=NAP1L4 PE=1 SV=1 - [NP1L4_HUMAN]	NAP1L4	1	Unique	1	Q99733	TRUE	LIMMA	0.589067261	0.530093521	-0.30087959	-0.35985333	-0.3704042	-0.42937794	-1.459561235	-1.518534976	1.548538723	1.489564982	0.857802055	0.798828315	0.215083972	0.262865332	0.59418597	0.524626118	0.376106296	0.395520627	0.68042181	0.623957902	-0.44150966	-0.44150966	-0.44150966	-0.44150966	1.279943122	1.151803199	-0.541360354	-0.647469395	0.215083972	0.262865332	0.59418597	0.524626118	0.376106296	0.395520627	0.68042181	0.623957902	-5.894691806	-6.034518353	-6.750448621	-6.686054897	FALSE
P46779-4	Isoform of P46779, Isoform 4 of 60S ribosomal protein L28 OS=Homo sapiens GN=RPL28 - [RL28_HUMAN]	RPL28	1	Unique	1	P46779-4	TRUE	LIMMA	-1.055688977	-0.231081101	-2.058966572	-1.234358696	-2.02712798	-1.202520105	-3.23210052	-2.407492644	-0.084249973	0.740357903	-0.885832624	-0.061224748	0.034627475	0.625312559	0.001541064	0.040141061	0.118539557	0.719888302	0.005763402	0.079011893	-0.266818839	-0.266818839	-0.266818839	-0.266818839	-2.265574229	-0.495914421	-3.658975816	-2.193570639	0.034627475	0.625312559	0.001541064	0.040141061	0.118539557	0.719888302	0.005763402	0.079011893	-4.348087879	-6.572063082	-1.581991751	-4.661923548	TRUE
Q15233-2	Isoform of Q15233, Isoform 2 of Non-POU domain-containing octamer-binding protein OS=Homo sapiens GN=NONO - [NONO_HUMAN]	NONO	1	Unique	1	Q15233-2	TRUE	LIMMA	-0.967800852	-0.577225547	-0.49184314	-0.101267836	-1.811654504	-1.421079199	-1.510901838	-1.120326534	-0.1239472	0.266628105	0.527215558	0.917790862	0.026656578	0.169139431	0.326231567	0.837952058	0.099119574	0.284242109	0.435654644	0.884429007	-2.98638319	-2.98638319	-2.98638319	-2.98638319	-2.390984229	-1.426054934	-1.006202204	-0.207171578	0.026656578	0.169139431	0.326231567	0.837952058	0.099119574	0.284242109	0.435654644	0.884429007	-4.111000746	-5.697515567	-6.388475686	-6.879337418	TRUE
P61353	60S ribosomal protein L27 OS=Homo sapiens GN=RPL27 PE=1 SV=2 - [RL27_HUMAN]	RPL27	1	Unique	1	P61353	TRUE	LIMMA	2.107049553	0.571911323	0.652668112	-0.882470118	1.300702802	-0.234435427	-0.321096317	-1.856234547	2.913396303	1.378258073	1.626432541	0.091294311	2.40E-05	0.154674598	0.17749215	0.073305101	0.001110693	0.265449508	0.27416502	0.128925973	-2.060282286	-2.060282286	-2.060282286	-2.060282286	5.447669541	1.478647661	1.397321477	-1.889313154	2.40E-05	0.154674598	0.17749215	0.073305101	0.001110693	0.265449508	0.27416502	0.128925973	2.644777279	-5.626128285	-5.933731127	-5.195392679	TRUE
P27816-6	Isoform of P27816, Isoform 6 of Microtubule-associated protein 4 OS=Homo sapiens GN=MAP4 - [MAP4_HUMAN]	MAP4	1	Unique	2	P27816-6	TRUE	LIMMA	0.818668427	1.027660874	-0.993695559	-0.784703113	0.037108345	0.246100791	-1.93752699	-1.728534544	1.60022851	1.809220956	-0.049864128	0.159128318	0.040951986	0.012520587	0.040031556	0.098300124	0.131820573	0.041934938	0.083014155	0.162245357	-1.101431123	-1.101431123	-1.101431123	-1.101431123	2.183753014	2.741228873	-2.194910211	-1.733280237	0.040951986	0.012520587	0.040031556	0.098300124	0.131820573	0.041934938	0.083014155	0.162245357	-4.498721898	-3.404879216	-4.659463337	-5.447547068	TRUE
P08294	Extracellular superoxide dismutase [Cu-Zn] OS=Homo sapiens GN=SOD3 PE=1 SV=2 - [SODE_HUMAN]	SOD3	1	Unique	2	P08294	FALSE	LIMMA	-0.055568772	0.66753274	0.002875727	0.725977239	-0.568772271	0.154329241	-0.616881607	0.106219904	0.457634728	1.18073624	0.622633061	1.345734573	0.823677916	0.013361148	0.992376774	0.023926649	0.894160422	0.043223315	0.993912961	0.051430371	1.899008787	1.899008787	1.899008787	1.899008787	-0.225735069	2.711694798	0.009673504	2.442076	0.823677916	0.013361148	0.992376774	0.023926649	0.894160422	0.043223315	0.993912961	0.051430371	-6.682439227	-3.465389698	-6.901564842	-4.190679409	FALSE
E7EQR4	Isoform of P15311, Ezrin OS=Homo sapiens GN=EZR PE=1 SV=3 - [E7EQR4_HUMAN]	EZR	1	Unique	1	E7EQR4	TRUE	LIMMA	-0.771790576	-0.498858881	-0.526728547	-0.253796853	-1.692665492	-1.419733797	-1.638800043	-1.365868348	0.14908434	0.422016034	0.585342948	0.858274642	0.095794785	0.271989567	0.335117778	0.639337068	0.224562413	0.408299884	0.444305742	0.72443272	0.385406636	0.385406636	0.385406636	0.385406636	-1.747256536	-1.129366526	-0.987442904	-0.475785683	0.095794785	0.271989567	0.335117778	0.639337068	0.224562413	0.408299884	0.444305742	0.72443272	-5.24021385	-6.059350909	-6.40698627	-6.784658724	FALSE
K7ERI9	Isoform of P02654, Apolipoprotein C-I (Fragment) OS=Homo sapiens GN=APOC1 PE=1 SV=1 - [K7ERI9_HUMAN]	APOC1	1	Unique	2	K7ERI9	TRUE	LIMMA	0.956777799	1.207362568	-3.240793717	-2.990208948	0.368994093	0.619578863	-3.950615967	-3.700031198	1.544561505	1.795146274	-2.530971467	-2.280386697	0.002856597	0.000357272	6.63E-09	2.49E-08	0.022772406	0.003232546	1.87E-07	6.44E-07	4.698219557	4.698219557	4.698219557	4.698219557	3.393527654	4.282309088	-9.518305184	-8.782330445	0.002856597	0.000357272	6.63E-09	2.49E-08	0.022772406	0.003232546	1.87E-07	6.44E-07	-2.015182592	0.004992493	10.67008051	9.364582763	TRUE
J3QQR8	Isoform of P13598, Intercellular adhesion molecule 2 (Fragment) OS=Homo sapiens GN=ICAM2 PE=1 SV=6 - [J3QQR8_HUMAN]	ICAM2	1	Unique	1	J3QQR8	FALSE	LIMMA	0.546751414	0.648629142	-0.4767375	-0.374859772	0.053010015	0.154887742	-1.072991917	-0.971114189	1.040492814	1.142370542	0.119516918	0.221394646	0.031673906	0.012588744	0.11098323	0.204688505	0.111375093	0.041934938	0.185545606	0.293644041	1.695190391	1.695190391	1.695190391	1.695190391	2.308597479	2.738764936	-1.666884662	-1.310675172	0.031673906	0.012588744	0.11098323	0.204688505	0.111375093	0.041934938	0.185545606	0.293644041	-4.267574873	-3.409938675	-5.549998506	-6.045379877	TRUE
Q13151	Heterogeneous nuclear ribonucleoprotein A0 OS=Homo sapiens GN=HNRNPA0 PE=1 SV=1 - [ROA0_HUMAN]	HNRNPA0	1	Unique	1	Q13151	TRUE	LIMMA	2.034613297	1.937398026	-1.718448008	-1.815663278	0.263904464	0.166689194	-3.856800118	-3.954015389	3.80532213	3.708106859	0.419904103	0.322688832	0.026405212	0.033538989	0.109285143	0.091807054	0.099119574	0.084764555	0.183180019	0.152697079	-3.214894667	-3.214894667	-3.214894667	-3.214894667	2.395480118	2.281022374	-1.675386545	-1.770165761	0.026405212	0.033538989	0.109285143	0.091807054	0.099119574	0.084764555	0.183180019	0.152697079	-4.102368527	-4.309772401	-5.537047169	-5.389355257	TRUE
P06748	Nucleophosmin OS=Homo sapiens GN=NPM1 PE=1 SV=2 - [NPM_HUMAN]	NPM1	1	Unique	1	P06748	TRUE	LIMMA	-4.306506633	-0.36950609	-2.89503858	1.041961963	-6.015184205	-2.078183662	-4.958480193	-1.02147965	-2.597829062	1.339171481	-0.831596966	3.105403577	3.73E-05	0.656913927	0.008320736	0.304906791	0.001340839	0.743047746	0.022338243	0.398243901	-2.587594246	-2.587594246	-2.587594246	-2.587594246	-5.254396569	-0.450836768	-2.924960575	1.052731278	3.73E-05	0.656913927	0.008320736	0.304906791	0.001340839	0.743047746	0.022338243	0.398243901	2.211569252	-6.59387906	-3.203154357	-6.341210113	TRUE
Q9UJU6;Q9UJU6-6	Isoform of Q9UJU6, Isoform 6 of Drebrin-like protein OS=Homo sapiens GN=DBNL - [DBNL_HUMAN]|Drebrin-like protein OS=Homo sapiens GN=DBNL PE=1 SV=1 - [DBNL_HUMAN]	DBNL	1	Unique	1	Q9UJU6;Q9UJU6-6	TRUE	LIMMA	0.479222748	0.920782348	0.4388229	0.8803825	-0.342089415	0.099470185	-0.553014134	-0.111454534	1.300534911	1.742094511	1.430659934	1.872219534	0.237858054	0.029837134	0.36723072	0.078937463	0.406887712	0.077218502	0.470491635	0.13583122	-2.129725628	-2.129725628	-2.129725628	-2.129725628	1.216429704	2.337257578	0.922373483	1.850499308	0.237858054	0.029837134	0.36723072	0.078937463	0.406887712	0.077218502	0.470491635	0.13583122	-5.970717551	-4.203992057	-6.468731548	-5.25956278	FALSE
F5GY80	Isoform of P07358, Complement component C8 beta chain OS=Homo sapiens GN=C8B PE=1 SV=1 - [F5GY80_HUMAN]	C8B	1	Unique	2	F5GY80	TRUE	LIMMA	-0.03350317	-0.488237761	2.035866873	1.581132282	-0.666545046	-1.121279637	1.271389729	0.816655139	0.599538705	0.144804115	2.800344016	2.345609426	0.913234005	0.123392655	1.90E-05	0.000333362	0.947814983	0.223696569	0.000151614	0.001604636	2.088829323	2.088829323	2.088829323	2.088829323	-0.110334495	-1.607891619	5.551913819	4.31182917	0.913234005	0.123392655	1.90E-05	0.000333362	0.947814983	0.223696569	0.000151614	0.001604636	-6.702462681	-5.442027489	2.758278756	-0.082646708	FALSE
P48740	Mannan-binding lectin serine protease 1 OS=Homo sapiens GN=MASP1 PE=1 SV=3 - [MASP1_HUMAN]	MASP1	1	Unique	1	P48740	TRUE	LIMMA	-0.095754363	0.070484807	-4.014792114	-3.848552943	-0.527649139	-0.361409969	-4.536359008	-4.370119837	0.336140413	0.502379583	-3.49322522	-3.326986049	0.648875826	0.737197687	5.88E-13	1.30E-12	0.795315421	0.812550091	7.61E-11	1.05E-10	4.91544295	4.91544295	4.91544295	4.91544295	-0.462209075	0.340232199	-16.04762958	-15.38315069	0.648875826	0.737197687	5.88E-13	1.30E-12	0.795315421	0.812550091	7.61E-11	1.05E-10	-6.598869308	-6.638750896	19.60179109	18.87077606	FALSE
Q5BJH1	Isoform of P07602, PSAP protein OS=Homo sapiens GN=PSAP PE=1 SV=1 - [Q5BJH1_HUMAN]	PSAP	1	Unique	1	Q5BJH1	TRUE	LIMMA	0.525715918	1.688557027	-2.772491492	-1.609650382	-0.077539847	1.085301263	-3.500998186	-2.338157076	1.128971682	2.291812792	-2.043984799	-0.881143689	0.084130793	1.00E-05	1.24E-07	0.000167274	0.205581658	0.000361232	2.30E-06	0.000887103	-0.26426606	-0.26426606	-0.26426606	-0.26426606	1.816801552	5.83541971	-7.934042484	-4.606338578	0.084130793	1.00E-05	1.24E-07	0.000167274	0.205581658	0.000361232	2.30E-06	0.000887103	-5.129725317	3.507812643	7.768001016	0.597950126	FALSE
Q92820	Gamma-glutamyl hydrolase OS=Homo sapiens GN=GGH PE=1 SV=2 - [GGH_HUMAN]	GGH	1	Unique	1	Q92820	TRUE	LIMMA	0.334706996	-0.460406121	-1.987493932	-2.782607049	-0.547357249	-1.342470366	-3.052696694	-3.847809811	1.21677124	0.421658123	-0.922291171	-1.717404288	0.438094441	0.289343594	0.000897703	2.41E-05	0.612794408	0.428387426	0.00377152	0.00017245	3.464526847	3.464526847	3.464526847	3.464526847	0.791083667	-1.088174932	-3.889836737	-5.445997569	0.438094441	0.289343594	0.000897703	2.41E-05	0.612794408	0.428387426	0.00377152	0.00017245	-6.390124309	-6.103819371	-1.055003001	2.519586232	FALSE
P09651-3	Isoform of P09651, Isoform 2 of Heterogeneous nuclear ribonucleoprotein A1 OS=Homo sapiens GN=HNRNPA1 - [ROA1_HUMAN]	HNRNPA1	1	Unique	1	P09651-3	TRUE	LIMMA	-1.478798594	-2.345775615	-0.041472871	-0.908449893	-3.693197104	-4.560174126	-2.715635693	-3.582612714	0.735599917	-0.131377104	2.63268995	1.765712929	0.179006044	0.038939535	0.974524847	0.486906416	0.329025314	0.092915678	0.977546629	0.587739648	-0.682854956	-0.682854956	-0.682854956	-0.682854956	-1.392230341	-2.208454888	-0.032332114	-0.70822455	0.179006044	0.038939535	0.974524847	0.486906416	0.329025314	0.092915678	0.977546629	0.587739648	-5.752342008	-4.44403721	-6.901070336	-6.6442243	FALSE
P08670;P17661	Vimentin OS=Homo sapiens GN=VIM PE=1 SV=4 - [VIME_HUMAN]|Desmin OS=Homo sapiens GN=DES PE=1 SV=3 - [DESM_HUMAN]	VIM;DES	2	Shared	1	P08670;P17661	TRUE	LIMMA	0.454558688	0.145972859	-0.673607151	-0.98219298	-0.303832323	-0.612418153	-1.589459034	-1.898044864	1.2129497	0.90436387	0.242244733	-0.066341097	0.225761664	0.692438603	0.140719928	0.036818728	0.390555606	0.771097722	0.227614484	0.073774889	-1.031496033	-1.031496033	-1.031496033	-1.031496033	1.249552857	0.401270083	-1.533342918	-2.235781863	0.225761664	0.692438603	0.140719928	0.036818728	0.390555606	0.771097722	0.227614484	0.073774889	-5.931481384	-6.615515194	-5.746763057	-4.583963423	FALSE
P48740-2	Isoform of P48740, Isoform 2 of Mannan-binding lectin serine protease 1 OS=Homo sapiens GN=MASP1 - [MASP1_HUMAN]	MASP1	1	Unique	2	P48740-2	TRUE	LIMMA	1.126877652	-0.398470189	-1.478373917	-3.003721758	0.6859919	-0.839355941	-2.010798537	-3.536146378	1.567763404	0.042415562	-0.945949297	-2.471297138	3.15E-05	0.074025919	1.12E-05	1.73E-10	0.001340839	0.151087601	0.000100214	7.48E-09	4.996672303	4.996672303	4.996672303	4.996672303	5.328543899	-1.884202685	-5.78873952	-11.76141073	3.15E-05	0.074025919	1.12E-05	1.73E-10	0.001340839	0.151087601	0.000100214	7.48E-09	2.378158567	-5.009949213	3.28798076	14.22916199	TRUE
P61981	14-3-3 protein gamma OS=Homo sapiens GN=YWHAG PE=1 SV=2 - [1433G_HUMAN]	YWHAG	1	Unique	1	P61981	TRUE	LIMMA	0.517389635	0.344022635	-1.099230127	-1.272597127	-0.203143884	-0.376510884	-1.969364359	-2.142731359	1.237923153	1.064556153	-0.229095895	-0.402462895	0.14987145	0.3313358	0.015847179	0.006290122	0.303021337	0.467445773	0.038115706	0.017171767	0.044569332	0.044569332	0.044569332	0.044569332	1.496998555	0.995384044	-2.633663071	-3.049035843	0.14987145	0.3313358	0.015847179	0.006290122	0.303021337	0.467445773	0.038115706	0.017171767	-5.610709979	-6.198579965	-3.808967337	-2.937291778	FALSE
P62913-2	Isoform of P62913, Isoform 2 of 60S ribosomal protein L11 OS=Homo sapiens GN=RPL11 - [RL11_HUMAN]	RPL11	1	Unique	1	P62913-2	TRUE	LIMMA	1.125299598	-0.138758692	-0.34402962	-1.608087909	0.22243461	-1.041623679	-1.434351877	-2.698410167	2.028164586	0.764106296	0.746292638	-0.517765652	0.017109388	0.75195756	0.518095761	0.005933481	0.074293787	0.821818482	0.618464866	0.016336011	-1.989357754	-1.989357754	-1.989357754	-1.989357754	2.598383189	-0.320402008	-0.657807474	-3.074770848	0.017109388	0.75195756	0.518095761	0.005933481	0.074293787	0.821818482	0.618464866	0.016336011	-3.703965919	-6.645486323	-6.679190163	-2.881639868	TRUE
D6RC06	Isoform of P49773, Histidine triad nucleotide-binding protein 1 OS=Homo sapiens GN=HINT1 PE=1 SV=1 - [D6RC06_HUMAN]	HINT1	1	Unique	1	D6RC06	TRUE	LIMMA	0.451993448	-0.065024952	-0.998261785	-1.515280185	-0.131192975	-0.648211375	-1.702532242	-2.219550642	1.035179872	0.518161471	-0.293991328	-0.811009728	0.121668225	0.818529314	0.0077772	0.00022189	0.264116254	0.872468643	0.021363407	0.0011485	-1.288468746	-1.288468746	-1.288468746	-1.288468746	1.615781311	-0.232450498	-2.955036304	-4.485504731	0.121668225	0.818529314	0.0077772	0.00022189	0.264116254	0.872468643	0.021363407	0.0011485	-5.440320928	-6.670524398	-3.139097012	0.318783491	FALSE
A0A075B6J0	Protein IGLV1-40 (Fragment) OS=Homo sapiens GN=IGLV1-40 PE=1 SV=5 - [A0A075B6J0_HUMAN]	IGLV1-40	1	Unique	1	A0A075B6J0	TRUE	LIMMA	-0.825896164	-0.345796256	3.228847881	3.708947789	-1.367719338	-0.887619431	2.574528714	3.054628622	-0.28407299	0.196026918	3.883167048	4.363266955	0.004692127	0.198188134	1.78E-09	1.59E-10	0.03129697	0.318974434	6.42E-08	7.36E-09	1.805828615	1.805828615	1.805828615	1.805828615	-3.177793838	-1.330517395	10.28764072	11.81731803	0.004692127	0.198188134	1.78E-09	1.59E-10	0.03129697	0.318974434	6.42E-08	7.36E-09	-2.488988159	-5.821760824	11.95921344	14.31044411	TRUE
P31150;P50395-2	Rab GDP dissociation inhibitor alpha OS=Homo sapiens GN=GDI1 PE=1 SV=2 - [GDIA_HUMAN]|Isoform of P50395, Isoform 2 of Rab GDP dissociation inhibitor beta OS=Homo sapiens GN=GDI2 - [GDIB_HUMAN]	GDI1;GDI2	2	Shared	1	P31150;P50395-2	TRUE	LIMMA	-0.441926226	-0.952529896	-0.131317216	-0.641920886	-1.235542939	-1.746146609	-1.089708535	-1.600312205	0.351690488	-0.158913182	0.827074103	0.316470433	0.259229274	0.021047541	0.778056421	0.177778143	0.433388477	0.059990127	0.830697202	0.264419444	-0.259372066	-0.259372066	-0.259372066	-0.259372066	-1.160905358	-2.502220948	-0.285651587	-1.396357046	0.259229274	0.021047541	0.778056421	0.177778143	0.433388477	0.059990127	0.830697202	0.264419444	-6.034443536	-3.885534609	-6.859304558	-5.935006369	FALSE
O60814;P58876	Histone H2B type 1-K OS=Homo sapiens GN=HIST1H2BK PE=1 SV=3 - [H2B1K_HUMAN]|Histone H2B type 1-D OS=Homo sapiens GN=HIST1H2BD PE=1 SV=2 - [H2B1D_HUMAN]	HIST1H2BK;HIST1H2BD	2	Shared	1	O60814;P58876	TRUE	LIMMA	-0.126825064	-1.904671729	3.32845775	1.550611085	-1.326843628	-3.104690293	1.879285429	0.101438764	1.0731935	-0.704653165	4.777630071	2.999783406	0.827827315	0.003472488	0.000109462	0.037205126	0.895451013	0.016047855	0.00063234	0.074295421	-0.956735181	-0.956735181	-0.956735181	-0.956735181	-0.220330678	-3.308948569	4.788294616	2.230697599	0.827827315	0.003472488	0.000109462	0.037205126	0.895451013	0.016047855	0.00063234	0.074295421	-6.683682742	-2.193397034	1.017641793	-4.593400962	FALSE
P30040	Endoplasmic reticulum resident protein 29 OS=Homo sapiens GN=ERP29 PE=1 SV=4 - [ERP29_HUMAN]	ERP29	1	Unique	1	P30040	TRUE	LIMMA	-0.572703418	-0.474916786	0.792780371	0.890567004	-1.927265688	-1.829479055	-0.843022779	-0.745236146	0.781858851	0.879645483	2.428583522	2.526370154	0.388462114	0.473223223	0.324280668	0.269679591	0.564797725	0.593363228	0.43438839	0.362749886	-2.20610917	-2.20610917	-2.20610917	-2.20610917	-0.881431662	-0.730931017	1.010368259	1.134993582	0.388462114	0.473223223	0.324280668	0.269679591	0.564797725	0.593363228	0.43438839	0.362749886	-6.314645806	-6.425875117	-6.384322134	-6.252996808	FALSE
Q96IY4	Carboxypeptidase B2 OS=Homo sapiens GN=CPB2 PE=1 SV=2 - [CBPB2_HUMAN]	CPB2	1	Unique	2	Q96IY4	TRUE	LIMMA	-1.238011771	-1.271209136	1.965632846	1.932435481	-1.731396972	-1.764594337	1.369808583	1.336611218	-0.74462657	-0.777823935	2.561457109	2.528259744	3.94E-05	2.86E-05	1.06E-06	1.35E-06	0.001340839	0.000641768	1.24E-05	1.53E-05	1.820279731	1.820279731	1.820279731	1.820279731	-5.231141906	-5.371415312	6.877681533	6.761525097	3.94E-05	2.86E-05	1.06E-06	1.35E-06	0.001340839	0.000641768	1.24E-05	1.53E-05	2.159226588	2.480076647	5.639003739	5.395479567	TRUE
F5GY03	Isoform of P09486, SPARC (Fragment) OS=Homo sapiens GN=SPARC PE=1 SV=1 - [F5GY03_HUMAN]	SPARC	1	Unique	2	F5GY03	TRUE	LIMMA	0.512652865	0.898271297	-1.312535104	-0.926916672	-0.923827499	-0.538209067	-3.047264587	-2.661646155	1.949133228	2.33475166	0.422194378	0.80781281	0.465443182	0.207024868	0.130255082	0.27839163	0.638012159	0.329914014	0.213354527	0.369855	0.80020008	0.80020008	0.80020008	0.80020008	0.744014742	1.303664005	-1.577382484	-1.113952776	0.465443182	0.207024868	0.130255082	0.27839163	0.638012159	0.329914014	0.213354527	0.369855	-6.426412698	-5.85539088	-5.683280552	-6.276118531	FALSE
P13796;P13797-3;Q14651	Plastin-1 OS=Homo sapiens GN=PLS1 PE=1 SV=2 - [PLSI_HUMAN]|Isoform of P13797, Isoform 3 of Plastin-3 OS=Homo sapiens GN=PLS3 - [PLST_HUMAN]|Plastin-2 OS=Homo sapiens GN=LCP1 PE=1 SV=6 - [PLSL_HUMAN]	PLS1;PLS3;LCP1	3	Shared	2	P13796;P13797-3;Q14651	FALSE	LIMMA	-0.066049504	0.323541612	0.84111703	1.230708146	-0.588709162	-0.199118046	0.209940202	0.599531318	0.456610154	0.84620127	1.472293857	1.861884973	0.794870328	0.211456608	0.011539199	0.000595078	0.877104228	0.335324572	0.029744469	0.002452328	0.833108651	0.833108651	0.833108651	0.833108651	-0.263456203	1.290532692	2.778198202	4.065012402	0.794870328	0.211456608	0.011539199	0.000595078	0.877104228	0.335324572	0.029744469	0.002452328	-6.672925696	-5.871625796	-3.511863988	-0.652314467	FALSE
P23527;Q8N257	Histone H2B type 1-J OS=Homo sapiens GN=HIST1H2BJ PE=1 SV=3 - [H2B1J_HUMAN]|Histone H2B type 1-O OS=Homo sapiens GN=HIST1H2BO PE=1 SV=3 - [H2B1O_HUMAN]|Histone H2B type 3-B OS=Homo sapiens GN=HIST3H2BB PE=1 SV=3 - [H2B3B_HUMAN]	HIST1H2BJ;HIST1H2BO;HIST3H2BB	3	Shared	1	P23527;Q8N257	TRUE	LIMMA	-0.181805831	-1.666630476	2.508388057	1.023563412	-1.266941248	-2.751765894	1.197951487	-0.286873158	0.903329586	-0.581495059	3.818824627	2.333999982	0.730492621	0.004439942	0.000708705	0.118955936	0.843979867	0.019675634	0.003098189	0.190506165	-2.827783942	-2.827783942	-2.827783942	-2.827783942	-0.349286432	-3.201940272	3.990585	1.628383131	0.730492621	0.004439942	0.000708705	0.118955936	0.843979867	0.019675634	0.003098189	0.190506165	-6.645859689	-2.427707716	-0.823632545	-5.608023419	FALSE
P20700	Lamin-B1 OS=Homo sapiens GN=LMNB1 PE=1 SV=2 - [LMNB1_HUMAN]	LMNB1	1	Unique	2	P20700	TRUE	LIMMA	-1.860894052	-0.26765105	-1.623442182	-0.030199179	-2.809713223	-1.21647022	-2.769259856	-1.176016853	-0.912074882	0.681168121	-0.477624508	1.115618494	0.000562747	0.562996482	0.007799083	0.956721691	0.00728194	0.662288589	0.021363407	0.961178469	0.334735389	0.334735389	0.334735389	0.334735389	-4.088801646	-0.588089393	-2.953786866	-0.054946176	0.000562747	0.562996482	0.007799083	0.956721691	0.00728194	0.662288589	0.021363407	0.961178469	-0.445200121	-6.521166996	-3.14176324	-6.900044957	TRUE
P02741	C-reactive protein OS=Homo sapiens GN=CRP PE=1 SV=1 - [CRP_HUMAN]	CRP	1	Unique	1	P02741	TRUE	LIMMA	-3.30739594	-4.909312355	-1.161838069	-2.763754484	-4.83064383	-6.432560245	-3.001350178	-4.603266593	-1.784148051	-3.386064466	0.67767404	-0.924242376	0.000201539	1.47E-06	0.202683406	0.00520637	0.00370365	0.000238346	0.298978005	0.014904962	3.811031134	3.811031134	3.811031134	3.811031134	-4.52661387	-6.719050818	-1.316742331	-3.132237287	0.000201539	1.47E-06	0.202683406	0.00520637	0.00370365	0.000238346	0.298978005	0.014904962	0.557043815	5.394494266	-6.037756423	-2.756781298	TRUE
P08195-2	Isoform of P08195, Isoform 2 of 4F2 cell-surface antigen heavy chain OS=Homo sapiens GN=SLC3A2 - [4F2_HUMAN]	SLC3A2	1	Unique	1	P08195-2	TRUE	LIMMA	-1.219809757	-0.7778727	5.895644425	6.337581482	-2.003695089	-1.561758032	4.949004965	5.390942022	-0.435924425	0.006012632	6.842283885	7.284220942	0.004030682	0.051620342	2.94E-11	7.87E-12	0.028384438	0.113214783	2.24E-09	5.09E-10	2.070278664	2.070278664	2.070278664	2.070278664	-3.244123738	-2.068777755	12.98388095	13.95715168	0.004030682	0.051620342	2.94E-11	7.87E-12	0.028384438	0.113214783	2.24E-09	5.09E-10	-2.344279981	-4.694935568	15.93237993	17.18453355	TRUE
Q1KMD3	Heterogeneous nuclear ribonucleoprotein U-like protein 2 OS=Homo sapiens GN=HNRNPUL2 PE=1 SV=1 - [HNRL2_HUMAN]	HNRNPUL2	1	Unique	1	Q1KMD3	TRUE	LIMMA	-0.85736249	-2.358868309	-3.087320978	-4.588826798	-2.011441497	-3.512947317	-4.481015546	-5.982521366	0.296716518	-1.204789302	-1.693626411	-3.19513223	0.136977613	0.000375469	0.000162708	1.09E-06	0.287741934	0.003327785	0.000884637	1.30E-05	-2.77862563	-2.77862563	-2.77862563	-2.77862563	-1.548769485	-4.261141933	-4.618192403	-6.864231224	0.136977613	0.000375469	0.000162708	1.09E-06	0.287741934	0.003327785	0.000884637	1.30E-05	-5.537698751	-0.043449515	0.625321555	5.610898366	FALSE
P01019	Angiotensinogen OS=Homo sapiens GN=AGT PE=1 SV=1 - [ANGT_HUMAN]	AGT	1	Unique	1	P01019	TRUE	LIMMA	0.626396361	0.088766509	-7.022139077	-7.559768928	0.147379742	-0.390250109	-7.600611482	-8.138241333	1.105412979	0.567783127	-6.443666672	-6.981296524	0.012942051	0.703296753	9.19E-17	2.16E-17	0.062958697	0.781843641	5.94E-14	1.40E-14	3.398281601	3.398281601	3.398281601	3.398281601	2.726192327	0.386328196	-25.30723082	-27.24480605	0.012942051	0.703296753	9.19E-17	2.16E-17	0.062958697	0.781843641	5.94E-14	1.40E-14	-3.444877706	-6.621551771	27.1431021	28.26544138	TRUE
Q15113	Procollagen C-endopeptidase enhancer 1 OS=Homo sapiens GN=PCOLCE PE=1 SV=2 - [PCOC1_HUMAN]	PCOLCE	1	Unique	1	Q15113	TRUE	LIMMA	0.984503538	-1.328076783	5.577569103	3.264988783	-0.348158221	-2.660738542	3.968213555	1.655633235	2.317165297	0.004584976	7.186924652	4.874344332	0.139065048	0.050721042	5.14E-07	0.000404432	0.289308958	0.112001755	6.65E-06	0.001804605	2.969524199	2.969524199	2.969524199	2.969524199	1.540122236	-2.077595972	7.225215483	4.229485475	0.139065048	0.050721042	5.14E-07	0.000404432	0.289308958	0.112001755	6.65E-06	0.001804605	-5.550029886	-4.679401893	6.356603127	-0.272885643	FALSE
A0A0G2JPF8;G3V4W0	Isoform of P07910, Heterogeneous nuclear ribonucleoproteins C1/C2 (Fragment) OS=Homo sapiens GN=HNRNPC PE=1 SV=1 - [G3V4W0_HUMAN]|Isoform of P0DMR1, Heterogeneous nuclear ribonucleoprotein C-like 4 OS=Homo sapiens GN=HNRNPCL4 PE=4 SV=1 - [A0A0G2JPF8_HUMAN]	HNRNPC;HNRNPCL4	2	Shared	2	A0A0G2JPF8;G3V4W0	FALSE	LIMMA	0.071723503	-0.520827763	0.909670629	0.317119362	-0.419340271	-1.011891537	0.316649778	-0.275901488	0.562787278	-0.029763989	1.502691479	0.910140213	0.763867957	0.038727182	0.004480658	0.278022198	0.861945855	0.092915678	0.013804694	0.369855	1.048944355	1.048944355	1.048944355	1.048944355	0.304495896	-2.21112897	3.19795284	1.114835121	0.763867957	0.038727182	0.004480658	0.278022198	0.861945855	0.092915678	0.013804694	0.369855	-6.660921315	-4.43913563	-2.613055587	-6.275156586	FALSE
A0A087WWU8;J3KN67;P06753;P06753-5	Isoform of P06753, Tropomyosin alpha-3 chain OS=Homo sapiens GN=TPM3 PE=1 SV=1 - [J3KN67_HUMAN]|Tropomyosin alpha-3 chain OS=Homo sapiens GN=TPM3 PE=1 SV=2 - [TPM3_HUMAN]|Isoform of P06753, Tropomyosin alpha-3 chain OS=Homo sapiens GN=TPM3 PE=1 SV=1 - [A0A087WWU8_HUMAN]|Isoform of P06753, Isoform 5 of Tropomyosin alpha-3 chain OS=Homo sapiens GN=TPM3 - [TPM3_HUMAN]	TPM3	1	Unique	1	A0A087WWU8;J3KN67;P06753;P06753-5	TRUE	LIMMA	1.293084418	2.009287465	2.26395625	2.980159297	-0.567708882	0.148494164	0.016815892	0.733018939	3.153877718	3.870080765	4.511096608	5.227299655	0.162774941	0.035674009	0.048463496	0.011885514	0.31637447	0.088773399	0.096479636	0.02806543	-0.817223698	-0.817223698	-0.817223698	-0.817223698	1.448727121	2.251136278	2.10036937	2.764821672	0.162774941	0.035674009	0.048463496	0.011885514	0.31637447	0.088773399	0.096479636	0.02806543	-5.676998725	-4.365379136	-4.830798342	-3.539662328	FALSE
P19971	Thymidine phosphorylase OS=Homo sapiens GN=TYMP PE=1 SV=2 - [TYPH_HUMAN]	TYMP	1	Unique	1	P19971	TRUE	LIMMA	-2.408363953	-1.672901563	-2.681317918	-1.945855528	-4.373661174	-3.638198784	-5.054659814	-4.319197424	-0.443066732	0.292395658	-0.307976021	0.427486369	0.018800854	0.09105232	0.028731962	0.102737377	0.079504265	0.176885458	0.062591176	0.168281223	-0.855505908	-0.855505908	-0.855505908	-0.855505908	-2.554769508	-1.77459802	-2.355297929	-1.709260012	0.018800854	0.09105232	0.028731962	0.102737377	0.079504265	0.176885458	0.062591176	0.168281223	-3.790999336	-5.187314186	-4.35850827	-5.484955745	TRUE
Q6UX71-2	Isoform of Q6UX71, Isoform 2 of Plexin domain-containing protein 2 OS=Homo sapiens GN=PLXDC2 - [PXDC2_HUMAN]	PLXDC2	1	Unique	1	Q6UX71-2	TRUE	LIMMA	-0.465644835	0.202787666	2.379265592	3.047698093	-1.025608119	-0.357175619	1.703039976	2.371472477	0.09431845	0.76275095	3.055491208	3.723923709	0.098239155	0.458977657	4.10E-07	8.22E-09	0.227816247	0.582271655	5.90E-06	2.42E-07	3.640428667	3.640428667	3.640428667	3.640428667	-1.733616706	0.754987619	7.335152574	9.395895348	0.098239155	0.458977657	4.10E-07	8.22E-09	0.227816247	0.582271655	5.90E-06	2.42E-07	-5.261514865	-6.407895273	6.580123032	10.45794587	FALSE
H0YDS0	Isoform of Q9UMX0, Ubiquilin-1 (Fragment) OS=Homo sapiens GN=UBQLN1 PE=1 SV=1 - [H0YDS0_HUMAN]	UBQLN1	1	Unique	1	H0YDS0	TRUE	LIMMA	0.708358841	0.619244901	0.141823659	0.052709718	-0.313756698	-0.402870638	-1.092508536	-1.181622476	1.73047438	1.64136044	1.376155853	1.287041913	0.163860062	0.220970387	0.813104551	0.929938909	0.31637447	0.345332947	0.861685412	0.944537636	-1.842907603	-1.842907603	-1.842907603	-1.842907603	1.444811447	1.263049276	0.23953803	0.089025923	0.163860062	0.220970387	0.813104551	0.929938909	0.31637447	0.345332947	0.861685412	0.944537636	-5.682299139	-5.905154216	-6.871844076	-6.89749637	FALSE
D6RE86;P00450	Isoform of P00450, Ceruloplasmin OS=Homo sapiens GN=CP PE=1 SV=1 - [E9PFZ2_HUMAN]|Ceruloplasmin OS=Homo sapiens GN=CP PE=1 SV=1 - [CERU_HUMAN]|Isoform of P00450, Ceruloplasmin (Fragment) OS=Homo sapiens GN=CP PE=1 SV=6 - [D6RE86_HUMAN]	CP	1	Unique	1	D6RE86;P00450	TRUE	LIMMA	-0.027326048	-0.179490967	3.012786727	2.860621809	-0.610100691	-0.762265609	2.309013547	2.156848629	0.555448594	0.403283676	3.716559908	3.56439499	0.92309213	0.528038379	1.92E-08	4.42E-08	0.952536855	0.633021441	4.59E-07	8.93E-07	3.101453325	3.101453325	3.101453325	3.101453325	-0.097753887	-0.642095751	8.924697869	8.473943785	0.92309213	0.528038379	1.92E-08	4.42E-08	0.952536855	0.633021441	4.59E-07	8.93E-07	-6.703815696	-6.487464025	9.622800067	8.795725279	FALSE
J3QL64	Isoform of P02686, Myelin basic protein OS=Homo sapiens GN=MBP PE=1 SV=1 - [J3QL64_HUMAN]	MBP	1	Unique	3	J3QL64	TRUE	LIMMA	0.061649724	-0.941354401	0.061862522	-0.941141603	-1.065198606	-2.068202731	-1.298947601	-2.301951725	1.188498054	0.185493929	1.422672645	0.41966852	0.910319417	0.096804124	0.925429302	0.164689075	0.947814983	0.185563088	0.939957235	0.246652388	-1.522327428	-1.522327428	-1.522327428	-1.522327428	0.114057413	-1.741588458	0.094773722	-1.441834079	0.910319417	0.096804124	0.925429302	0.164689075	0.947814983	0.185563088	0.939957235	0.246652388	-6.702030957	-5.239228007	-6.896947706	-5.87409079	FALSE
M0R2L9;P39019	Isoform of P39019, 40S ribosomal protein S19 (Fragment) OS=Homo sapiens GN=RPS19 PE=1 SV=1 - [M0R2L9_HUMAN]|40S ribosomal protein S19 OS=Homo sapiens GN=RPS19 PE=1 SV=2 - [RS19_HUMAN]	RPS19	1	Unique	1	M0R2L9;P39019	TRUE	LIMMA	-1.624897866	-1.181212557	-2.106376471	-1.662691162	-2.733443463	-2.289758154	-3.445083757	-3.001398448	-0.516352269	-0.07266696	-0.767669184	-0.323983876	0.006193888	0.037919128	0.003709535	0.01744906	0.038533128	0.092452577	0.012000347	0.038929454	0.507213722	0.507213722	0.507213722	0.507213722	-3.055838181	-2.221428502	-3.280259587	-2.589308559	0.006193888	0.037919128	0.003709535	0.01744906	0.038533128	0.092452577	0.012000347	0.038929454	-2.752496538	-4.420223292	-2.431724856	-3.898628017	TRUE
P07951;P67936	Tropomyosin alpha-4 chain OS=Homo sapiens GN=TPM4 PE=1 SV=3 - [TPM4_HUMAN]|Tropomyosin beta chain OS=Homo sapiens GN=TPM2 PE=1 SV=1 - [TPM2_HUMAN]	TPM4;TPM2	2	Shared	1	P07951;P67936	TRUE	LIMMA	1.379626437	2.432725665	0.992188349	2.045287577	-0.496718906	0.556380322	-1.273733043	-0.220633815	3.25597178	4.309071008	3.258109741	4.31120897	0.140834889	0.013620107	0.372090422	0.074370704	0.290191634	0.04345286	0.473902565	0.130400666	-0.44871509	-0.44871509	-0.44871509	-0.44871509	1.532874431	2.702951226	0.912866205	1.881773667	0.140834889	0.013620107	0.372090422	0.074370704	0.290191634	0.04345286	0.473902565	0.130400666	-5.560323557	-3.483246787	-6.47743035	-5.207930487	FALSE
K7ES92	Isoform of Q92619, Minor histocompatibility protein HA-1 OS=Homo sapiens GN=HMHA1 PE=1 SV=1 - [K7ES92_HUMAN]	HMHA1	1	Unique	1	K7ES92	TRUE	LIMMA	-0.380105558	-1.14602709	4.233917843	3.46799631	-1.563081589	-2.329003121	2.805326509	2.039404977	0.802870473	0.036948941	5.662509176	4.896587644	0.510537858	0.056897496	4.71E-06	5.82E-05	0.682475194	0.122623784	5.00E-05	0.00035878	2.19621589	2.19621589	2.19621589	2.19621589	-0.669863201	-2.019653118	6.17863103	5.06090822	0.510537858	0.056897496	4.71E-06	5.82E-05	0.682475194	0.122623784	5.00E-05	0.00035878	-6.47929533	-4.780685247	4.1466426	1.643717984	FALSE
F8WF17	Isoform of Q3ZCW2, Galectin-related protein OS=Homo sapiens GN=LGALSL PE=1 SV=1 - [F8WF17_HUMAN]	LGALSL	1	Unique	1	F8WF17	TRUE	LIMMA	-1.822494688	1.867049558	-0.740554407	2.948989838	-3.148874233	0.540670012	-2.342323398	1.347220848	-0.496115143	3.193429103	0.861214583	4.550758829	0.009524829	0.008143046	0.346523856	0.001013155	0.052911855	0.030881787	0.45476863	0.003789083	-0.216316764	-0.216316764	-0.216316764	-0.216316764	-2.864549302	2.934579476	-0.96386217	3.838232163	0.009524829	0.008143046	0.346523856	0.001013155	0.052911855	0.030881787	0.45476863	0.003789083	-3.158180427	-3.001865321	-6.429805624	-1.173227505	TRUE
P30044-2	Isoform of P30044, Isoform Cytoplasmic+peroxisomal of Peroxiredoxin-5, mitochondrial OS=Homo sapiens GN=PRDX5 - [PRDX5_HUMAN]	PRDX5	1	Unique	1	P30044-2	TRUE	LIMMA	-0.276125888	0.038465887	-0.21727729	0.097314484	-1.327379426	-1.012787651	-1.486797259	-1.172205484	0.77512765	1.089719425	1.052242678	1.366834453	0.58997747	0.939945385	0.724940509	0.874621815	0.757371871	0.960734067	0.790955327	0.912009465	-0.327204797	-0.327204797	-0.327204797	-0.327204797	-0.547592511	0.076282712	-0.356806408	0.159806999	0.58997747	0.939945385	0.724940509	0.874621815	0.757371871	0.960734067	0.790955327	0.912009465	-6.554851379	-6.695411705	-6.835676471	-6.888353022	FALSE
P23142	Fibulin-1 OS=Homo sapiens GN=FBLN1 PE=1 SV=4 - [FBLN1_HUMAN]	FBLN1	1	Unique	1	P23142	TRUE	LIMMA	-0.497481321	1.073952215	3.896944171	5.468377708	-0.964623842	0.606809695	3.332811223	4.904244759	-0.0303388	1.541094736	4.46107712	6.032510656	0.038017431	0.00010831	4.42E-12	7.29E-15	0.126139886	0.001709187	4.09E-10	1.18E-12	2.295061562	2.295061562	2.295061562	2.295061562	-2.220164862	4.792845221	14.40126242	20.20853749	0.038017431	0.00010831	4.42E-12	7.29E-15	0.126139886	0.001709187	4.09E-10	1.18E-12	-4.432097395	1.172181595	17.72776827	23.52141018	TRUE
P35232	Prohibitin OS=Homo sapiens GN=PHB PE=1 SV=1 - [PHB_HUMAN]	PHB	1	Unique	1	P35232	TRUE	LIMMA	3.68200386	1.358122734	1.384996201	-0.938884925	1.73824499	-0.585636136	-0.962335446	-3.286216573	5.62576273	3.301881604	3.732327848	1.408446722	0.000781155	0.16059784	0.232816043	0.414118766	0.008566229	0.272007337	0.332520927	0.513285137	-0.801803795	-0.801803795	-0.801803795	-0.801803795	3.94911424	1.45664753	1.230076082	-0.833865024	0.000781155	0.16059784	0.232816043	0.414118766	0.008566229	0.272007337	0.332520927	0.513285137	-0.763956954	-5.656244247	-6.143814947	-6.546485627	TRUE
P04350;P07437;P68371;Q13885;Q9BUF5;Q9BVA1	Tubulin beta chain OS=Homo sapiens GN=TUBB PE=1 SV=2 - [TBB5_HUMAN]|Tubulin beta-4B chain OS=Homo sapiens GN=TUBB4B PE=1 SV=1 - [TBB4B_HUMAN]|Tubulin beta-6 chain OS=Homo sapiens GN=TUBB6 PE=1 SV=1 - [TBB6_HUMAN]|Tubulin beta-4A chain OS=Homo sapiens GN=TUBB4A PE=1 SV=2 - [TBB4A_HUMAN]|Tubulin beta-2A chain OS=Homo sapiens GN=TUBB2A PE=1 SV=1 - [TBB2A_HUMAN]|Tubulin beta-2B chain OS=Homo sapiens …	TUBB;TUBB4B;TUBB6;TUBB4A;TUBB2A;TUBB2B	6	Shared	2	P04350;P07437;P68371;Q13885;Q9BUF5;Q9BVA1	TRUE	LIMMA	0.249837524	1.249740429	-1.423004847	-0.423101942	-0.526426833	0.473476071	-2.360441028	-1.360538124	1.026101881	2.026004786	-0.485568665	0.514334239	0.509844445	0.003112842	0.004835455	0.357864397	0.682475194	0.014700792	0.014619343	0.453108151	-1.121527244	-1.121527244	-1.121527244	-1.121527244	0.670974271	3.356356003	-3.164626887	-0.940938314	0.509844445	0.003112842	0.004835455	0.357864397	0.682475194	0.014700792	0.014619343	0.453108151	-6.478541973	-2.088891682	-2.686064262	-6.451507139	FALSE
I3L397	Isoform of P63241, Eukaryotic translation initiation factor 5A (Fragment) OS=Homo sapiens GN=EIF5A PE=1 SV=6 - [I3L397_HUMAN]	EIF5A	1	Unique	1	I3L397	FALSE	LIMMA	-0.029437524	0.115829937	0.222990676	0.368258137	-0.725730968	-0.580463507	-0.617870638	-0.472603177	0.66685592	0.812123381	1.063851989	1.209119451	0.930635197	0.732327459	0.586427673	0.372005496	0.95375406	0.808587828	0.675443327	0.465791025	0.422647906	0.422647906	0.422647906	0.422647906	-0.088138737	0.346805807	0.552866375	0.913031636	0.930635197	0.732327459	0.586427673	0.372005496	0.95375406	0.808587828	0.675443327	0.465791025	-6.704739585	-6.636429921	-6.744003707	-6.477279695	FALSE
P62258	14-3-3 protein epsilon OS=Homo sapiens GN=YWHAE PE=1 SV=1 - [1433E_HUMAN]	YWHAE	1	Unique	1	P62258	TRUE	LIMMA	1.335022708	1.97132528	-1.013460395	-0.377157823	0.487459395	1.123761968	-2.036998971	-1.400696399	2.18258602	2.818888592	0.010078181	0.646380753	0.003679599	9.51E-05	0.052088569	0.451262307	0.026814751	0.001537986	0.102435576	0.552967258	1.466796935	1.466796935	1.466796935	1.466796935	3.283782236	4.848908485	-2.064241059	-0.76820433	0.003679599	9.51E-05	0.052088569	0.451262307	0.026814751	0.001537986	0.102435576	0.552967258	-2.257330333	1.299863148	-4.895009374	-6.599437081	TRUE
E7EMB8	Isoform of Q99952, Tyrosine-protein phosphatase non-receptor type 18 (Fragment) OS=Homo sapiens GN=PTPN18 PE=1 SV=2 - [E7EMB8_HUMAN]	PTPN18	1	Unique	1	E7EMB8	FALSE	LIMMA	-0.294253818	0.294829589	-0.075268146	0.513815261	-0.901646143	-0.312562736	-0.808770253	-0.219686846	0.313138508	0.902221915	0.658233962	1.247317369	0.324464445	0.323541501	0.832749849	0.159582314	0.499810215	0.462100113	0.877506763	0.240675425	1.658691462	1.658691462	1.658691462	1.658691462	-1.009975065	1.011951301	-0.213928032	1.460371938	0.324464445	0.323541501	0.832749849	0.159582314	0.499810215	0.462100113	0.877506763	0.240675425	-6.194355651	-6.182217551	-6.877862443	-5.848805007	FALSE
P62328;P63313	Thymosin beta-4 OS=Homo sapiens GN=TMSB4X PE=1 SV=2 - [TYB4_HUMAN]|Thymosin beta-10 OS=Homo sapiens GN=TMSB10 PE=1 SV=2 - [TYB10_HUMAN]	TMSB4X;TMSB10	2	Shared	1	P62328;P63313	TRUE	LIMMA	0.028430818	4.109945898	0.052180928	4.133696008	-1.450336101	2.631178979	-1.733614853	2.347900227	1.507197737	5.588712817	1.837976708	5.919491788	0.968421787	1.10E-05	0.952024652	0.000100338	0.977913457	0.00037515	0.959439174	0.0005745	1.089266682	1.089266682	1.089266682	1.089266682	0.040081823	5.794209906	0.060916908	4.825747439	0.968421787	1.10E-05	0.952024652	0.000100338	0.977913457	0.00037515	0.959439174	0.0005745	-6.707925261	3.417466017	-6.899685586	1.10387825	FALSE
P08567	Pleckstrin OS=Homo sapiens GN=PLEK PE=1 SV=3 - [PLEK_HUMAN]	PLEK	1	Unique	1	P08567	TRUE	LIMMA	1.323685602	2.40735526	-0.994830265	0.088839392	0.09443741	1.178107067	-2.479301015	-1.395631357	2.552933795	3.636603453	0.489640484	1.573310141	0.036132602	0.000570729	0.177550454	0.901944289	0.121759341	0.004448939	0.27416502	0.931582278	-0.849060688	-0.849060688	-0.849060688	-0.849060688	2.244931596	4.082803255	-1.397124764	0.124764715	0.036132602	0.000570729	0.177550454	0.901944289	0.121759341	0.004448939	0.27416502	0.931582278	-4.386402869	-0.451204404	-5.933991294	-6.893528869	TRUE
P55769	NHP2-like protein 1 OS=Homo sapiens GN=NHP2L1 PE=1 SV=3 - [NH2L1_HUMAN]	NHP2L1	1	Unique	1	P55769	TRUE	LIMMA	-0.487254159	-2.319186996	-5.314190185	-7.146123022	-2.195023341	-4.026956178	-7.376534804	-9.208467642	1.220515023	-0.611417815	-3.251845566	-5.083778403	0.558576149	0.010260233	2.85E-05	5.15E-07	0.7271605	0.03627525	0.000202961	7.57E-06	-1.412329865	-1.412329865	-1.412329865	-1.412329865	-0.594818173	-2.831160178	-5.371971511	-7.223823001	0.558576149	0.010260233	2.85E-05	5.15E-07	0.7271605	0.03627525	0.000202961	7.57E-06	-6.527403357	-3.218859458	2.352152826	6.353761188	FALSE
Q13103	Secreted phosphoprotein 24 OS=Homo sapiens GN=SPP2 PE=1 SV=1 - [SPP24_HUMAN]	SPP2	1	Unique	1	Q13103	TRUE	LIMMA	0.548525828	0.774953109	2.074413391	2.300840672	0.088349601	0.314776881	1.518693112	1.745120392	1.008702056	1.235129336	2.63013367	2.856560951	0.02183578	0.002176342	1.68E-07	3.29E-08	0.087208333	0.011541747	2.85E-06	7.34E-07	2.802749255	2.802749255	2.802749255	2.802749255	2.48502492	3.510824264	7.782101804	8.631537194	0.02183578	0.002176342	1.68E-07	3.29E-08	0.087208333	0.011541747	2.85E-06	7.34E-07	-3.928624683	-1.745763469	7.47140618	9.088061824	TRUE
P27348;P31946-2;P63104	14-3-3 protein zeta/delta OS=Homo sapiens GN=YWHAZ PE=1 SV=1 - [1433Z_HUMAN]|14-3-3 protein theta OS=Homo sapiens GN=YWHAQ PE=1 SV=1 - [1433T_HUMAN]|Isoform of P31946, Isoform Short of 14-3-3 protein beta/alpha OS=Homo sapiens GN=YWHAB - [1433B_HUMAN]	YWHAZ;YWHAQ;YWHAB	3	Shared	1	P27348;P31946-2;P63104	TRUE	LIMMA	-0.478448274	-0.079816163	1.629869853	2.028501964	-1.305784843	-0.907152731	0.630757596	1.029389708	0.348888295	0.747520406	2.628982109	3.027614221	0.241910339	0.84261402	0.002808157	0.000401378	0.410803121	0.890802731	0.009664241	0.001803414	-0.725466574	-0.725466574	-0.725466574	-0.725466574	-1.205620482	-0.201125191	3.400920547	4.232714654	0.241910339	0.84261402	0.002808157	0.000401378	0.410803121	0.890802731	0.009664241	0.001803414	-5.983325358	-6.677529036	-2.163504256	-0.265427744	FALSE
Q14766	Latent-transforming growth factor beta-binding protein 1 OS=Homo sapiens GN=LTBP1 PE=1 SV=4 - [LTBP1_HUMAN]	LTBP1	1	Unique	1	Q14766	TRUE	LIMMA	0.901855232	0.529729447	-1.882450445	-2.25457623	-0.216056602	-0.588182388	-3.232468633	-3.604594418	2.019767067	1.647641282	-0.532432256	-0.904558041	0.108009122	0.334908602	0.008662969	0.002329027	0.24180589	0.469017025	0.023160912	0.007727592	0.200221225	0.200221225	0.200221225	0.200221225	1.681849465	0.987880488	-2.906978223	-3.481634282	0.108009122	0.334908602	0.008662969	0.002329027	0.24180589	0.469017025	0.023160912	0.007727592	-5.341231471	-6.205910335	-3.241330471	-1.982670769	FALSE
A0A075B6I1	Protein IGLV4-60 (Fragment) OS=Homo sapiens GN=IGLV4-60 PE=1 SV=1 - [A0A075B6I1_HUMAN]	IGLV4-60	1	Unique	1	A0A075B6I1	TRUE	LIMMA	-1.230008879	-0.28406436	2.276300195	3.222244713	-2.510756763	-1.564812244	0.729637135	1.675581654	0.050739005	0.996683524	3.822963254	4.768907773	0.058888244	0.64874641	0.006021863	0.000309633	0.164235818	0.737678255	0.017495293	0.001529255	1.753362571	1.753362571	1.753362571	1.753362571	-2.002176895	-0.462392678	3.068256539	4.343308249	0.058888244	0.64874641	0.006021863	0.000309633	0.164235818	0.737678255	0.017495293	0.001529255	-4.820561974	-6.58848012	-2.895742776	-0.00989448	FALSE
P14222	Perforin-1 OS=Homo sapiens GN=PRF1 PE=1 SV=1 - [PERF_HUMAN]	PRF1	1	Unique	1	P14222	TRUE	LIMMA	0.579253312	0.40975225	0.43847224	0.268971178	-0.244322335	-0.413823397	-0.556098234	-0.725599296	1.402828959	1.233327897	1.433042714	1.263541651	0.157976665	0.311897424	0.368897407	0.579099883	0.311409383	0.449854951	0.47169293	0.671465277	-2.214614094	-2.214614094	-2.214614094	-2.214614094	1.466300138	1.037231497	0.91910343	0.563803839	0.157976665	0.311897424	0.368897407	0.579099883	0.311409383	0.449854951	0.47169293	0.671465277	-5.653068656	-6.156781269	-6.471732867	-6.737755425	FALSE
Q08380	Galectin-3-binding protein OS=Homo sapiens GN=LGALS3BP PE=1 SV=1 - [LG3BP_HUMAN]	LGALS3BP	1	Unique	3	Q08380	TRUE	LIMMA	0.098908222	-1.611800131	1.073712705	-0.636995648	-0.64848181	-2.359190163	0.171145879	-1.539562474	0.846298253	-0.8644101	1.97627953	0.265571177	0.785434645	0.000216529	0.022067272	0.156620266	0.874760521	0.002368729	0.050377075	0.237500109	4.141326965	4.141326965	4.141326965	4.141326965	0.275894434	-4.495952681	2.48008503	-1.471346446	0.785434645	0.000216529	0.022067272	0.156620266	0.874760521	0.002368729	0.050377075	0.237500109	-6.669469214	0.494000926	-4.116137389	-5.833712907	FALSE
P07477	Trypsin-1 OS=Homo sapiens GN=PRSS1 PE=1 SV=1 - [TRY1_HUMAN]	PRSS1	1	Unique	1	P07477	TRUE	LIMMA	-0.869258411	0.270911003	2.082492746	3.222662159	-1.509973024	-0.369803611	1.308749813	2.448919226	-0.228543797	0.911625616	2.856235679	3.996405092	0.010323207	0.388428651	1.66E-05	2.99E-08	0.055199296	0.516043814	0.000139574	6.90E-07	-1.61242154	-1.61242154	-1.61242154	-1.61242154	-2.828408395	0.881495013	5.611056574	8.683122537	0.010323207	0.388428651	1.66E-05	2.99E-08	0.055199296	0.516043814	0.000139574	6.90E-07	-3.233653857	-6.304377914	2.891095284	9.183008932	TRUE
P27797	Calreticulin OS=Homo sapiens GN=CALR PE=1 SV=1 - [CALR_HUMAN]	CALR	1	Unique	1	P27797	TRUE	LIMMA	0.028174723	-1.087742625	0.699673031	-0.416244318	-1.030004254	-2.145921603	-0.578210271	-1.69412762	1.086353701	-0.029563647	1.977556333	0.861638984	0.956279364	0.044478792	0.2670418	0.504807574	0.971130001	0.101330206	0.373166403	0.603716267	1.212966631	1.212966631	1.212966631	1.212966631	0.055508357	-2.143013288	1.141462859	-0.679070663	0.956279364	0.044478792	0.2670418	0.504807574	0.971130001	0.101330206	0.373166403	0.603716267	-6.707162794	-4.562859844	-6.245811272	-6.664743902	FALSE
P62266	40S ribosomal protein S23 OS=Homo sapiens GN=RPS23 PE=1 SV=3 - [RS23_HUMAN]	RPS23	1	Unique	1	P62266	FALSE	LIMMA	-0.335569648	-0.287017722	-0.49457636	-0.446024434	-0.840001169	-0.791449243	-1.103740434	-1.055188508	0.168861873	0.217413798	0.114587715	0.16313964	0.180608687	0.249315032	0.105912722	0.142419523	0.331030652	0.379545473	0.177988393	0.220443616	-0.568489731	-0.568489731	-0.568489731	-0.568489731	-1.386878135	-1.186217543	-1.692610056	-1.526448701	0.180608687	0.249315032	0.105912722	0.142419523	0.331030652	0.379545473	0.177988393	0.220443616	-5.759352345	-5.995600961	-5.510657982	-5.756572929	FALSE
P15144	Aminopeptidase N OS=Homo sapiens GN=ANPEP PE=1 SV=4 - [AMPN_HUMAN]	ANPEP	1	Unique	1	P15144	TRUE	LIMMA	-0.41500236	-0.411352241	0.629011687	0.632661806	-1.236759192	-1.233109073	-0.36336234	-0.359712221	0.406754471	0.41040459	1.621385714	1.625035833	0.304855211	0.309017653	0.20114775	0.198650584	0.479905893	0.448283457	0.298978005	0.288824557	-1.192830045	-1.192830045	-1.192830045	-1.192830045	-1.052846577	-1.043586352	1.321420899	1.32908903	0.304855211	0.309017653	0.20114775	0.198650584	0.479905893	0.448283457	0.298978005	0.288824557	-6.150947902	-6.150298554	-6.031857555	-6.022151427	FALSE
Q03591	Complement factor H-related protein 1 OS=Homo sapiens GN=CFHR1 PE=1 SV=2 - [FHR1_HUMAN]	CFHR1	1	Unique	1	Q03591	TRUE	LIMMA	-1.5933844	0.278660204	-3.40671241	-1.534667806	-2.556089562	-0.684044958	-4.569299153	-2.697254549	-0.630679238	1.241365366	-2.244125667	-0.372081063	0.002503353	0.552933958	5.49E-06	0.01222701	0.020245866	0.652730572	5.64E-05	0.02873609	4.250406953	4.250406953	4.250406953	4.250406953	-3.450524428	0.603447505	-6.108969432	-2.751990068	0.002503353	0.552933958	5.49E-06	0.01222701	0.020245866	0.652730572	5.64E-05	0.02873609	-1.888606209	-6.511872748	3.994528904	-3.566272308	TRUE
P33241-2	Isoform of P33241, Isoform 2 of Lymphocyte-specific protein 1 OS=Homo sapiens GN=LSP1 - [LSP1_HUMAN]	LSP1	1	Unique	1	P33241-2	TRUE	LIMMA	0.306287086	0.3365711	0.324578536	0.354862549	-1.059267372	-1.028983359	-1.324499056	-1.294215043	1.671841545	1.702125558	1.973656128	2.003940142	0.645078411	0.612946357	0.685885375	0.658487047	0.79437038	0.708171952	0.755992909	0.740647479	-0.860765448	-0.860765448	-0.860765448	-0.860765448	0.467603236	0.513837319	0.410333101	0.448618236	0.645078411	0.612946357	0.685885375	0.658487047	0.79437038	0.708171952	0.755992909	0.740647479	-6.596303555	-6.5628258	-6.81449837	-6.797568881	FALSE
J3KN67;P06753	Isoform of P06753, Tropomyosin alpha-3 chain OS=Homo sapiens GN=TPM3 PE=1 SV=1 - [J3KN67_HUMAN]|Tropomyosin alpha-3 chain OS=Homo sapiens GN=TPM3 PE=1 SV=2 - [TPM3_HUMAN]	TPM3	1	Unique	1	J3KN67;P06753	TRUE	LIMMA	2.021130409	-0.635329078	-0.585932032	-3.242391519	0.251612689	-2.404846798	-2.722845725	-5.379305212	3.790648129	1.134188642	1.550981661	-1.105477826	0.027210873	0.462783764	0.573882405	0.004850461	0.099869764	0.585951263	0.669302885	0.014200217	-1.652859608	-1.652859608	-1.652859608	-1.652859608	2.381207633	-0.74851699	-0.571634069	-3.163270408	0.027210873	0.462783764	0.573882405	0.004850461	0.099869764	0.585951263	0.669302885	0.014200217	-4.129741202	-6.412785524	-6.733209408	-2.68903071	TRUE
P25398	40S ribosomal protein S12 OS=Homo sapiens GN=RPS12 PE=1 SV=3 - [RS12_HUMAN]	RPS12	1	Unique	1	P25398	TRUE	LIMMA	0.182169893	-0.190521705	-0.377144913	-0.749836511	-0.686121409	-1.058813007	-1.425715126	-1.798406724	1.050461195	0.677769597	0.6714253	0.298733702	0.666473513	0.65223937	0.462004037	0.151473259	0.809144439	0.740348899	0.561873331	0.231686048	-2.672044406	-2.672044406	-2.672044406	-2.672044406	0.437390149	-0.457442862	-0.749839965	-1.490825843	0.666473513	0.65223937	0.462004037	0.151473259	0.809144439	0.740348899	0.561873331	0.231686048	-6.610298704	-6.590809063	-6.613515528	-5.806701598	FALSE
P30043	Flavin reductase (NADPH) OS=Homo sapiens GN=BLVRB PE=1 SV=3 - [BLVRB_HUMAN]	BLVRB	1	Unique	1	P30043	TRUE	LIMMA	-0.84744036	-0.255713536	1.469628698	2.061355522	-2.043224175	-1.451497351	0.025570365	0.617297189	0.348343455	0.940070279	2.91368703	3.505413854	0.154991018	0.660474023	0.046433148	0.007419516	0.307496557	0.745770843	0.093882021	0.019451429	2.018807662	2.018807662	2.018807662	2.018807662	-1.477455192	-0.445819327	2.121684155	2.975952602	0.154991018	0.660474023	0.046433148	0.007419516	0.307496557	0.745770843	0.093882021	0.019451429	-5.637757872	-6.596181538	-4.79258269	-3.094398406	FALSE
Q86V81	THO complex subunit 4 OS=Homo sapiens GN=ALYREF PE=1 SV=3 - [THOC4_HUMAN]	ALYREF	1	Unique	1	Q86V81	FALSE	LIMMA	0.595892015	0.648127166	0.062578753	0.114813904	-0.120619144	-0.068383993	-0.802697977	-0.750462826	1.312403173	1.364638324	0.927855483	0.980090634	0.098203457	0.073800274	0.881650032	0.784878637	0.227816247	0.151087601	0.91644279	0.850613867	-4.272032083	-4.272032083	-4.272032083	-4.272032083	1.733813791	1.885797746	0.150775135	0.276628745	0.098203457	0.073800274	0.881650032	0.784878637	0.227816247	0.151087601	0.91644279	0.850613867	-5.261207956	-5.007312863	-6.889808727	-6.861930137	FALSE
P50552	Vasodilator-stimulated phosphoprotein OS=Homo sapiens GN=VASP PE=1 SV=3 - [VASP_HUMAN]	VASP	1	Unique	1	P50552	TRUE	LIMMA	-0.273486946	-0.606434394	0.580489588	0.247542139	-1.096528455	-1.429475904	-0.413435848	-0.746383297	0.549554564	0.216607115	1.574415024	1.241467575	0.496365696	0.140044568	0.237428859	0.609253837	0.673267517	0.248243385	0.33761862	0.698430007	0.216002649	0.216002649	0.216002649	0.216002649	-0.692743896	-1.536101564	1.217582717	0.519222113	0.496365696	0.140044568	0.237428859	0.609253837	0.673267517	0.248243385	0.33761862	0.698430007	-6.463540793	-5.545785202	-6.15859449	-6.762478427	FALSE
Q03252	Lamin-B2 OS=Homo sapiens GN=LMNB2 PE=1 SV=3 - [LMNB2_HUMAN]	LMNB2	1	Unique	1	Q03252	TRUE	LIMMA	-0.573718948	-1.062045335	1.154577465	0.666251078	-1.674103816	-2.162430203	-0.174274722	-0.662601109	0.52666592	0.038339533	2.483429652	1.995103265	0.289868596	0.057746839	0.084997094	0.308268058	0.465366892	0.12371591	0.151914695	0.401306707	0.966635221	0.966635221	0.966635221	0.966635221	-1.086957165	-2.012131185	1.811357807	1.045247398	0.289868596	0.057746839	0.084997094	0.308268058	0.465366892	0.12371591	0.151914695	0.401306707	-6.115259462	-4.793696027	-5.323318574	-6.348941879	FALSE
P36980;Q03591	Complement factor H-related protein 1 OS=Homo sapiens GN=CFHR1 PE=1 SV=2 - [FHR1_HUMAN]|Complement factor H-related protein 2 OS=Homo sapiens GN=CFHR2 PE=1 SV=1 - [FHR2_HUMAN]	CFHR1;CFHR2	2	Shared	1	P36980;Q03591	TRUE	LIMMA	-0.627405861	-0.73821084	2.493426445	2.382621466	-1.174299868	-1.285104847	1.832983614	1.722178635	-0.080511854	-0.191316833	3.153869276	3.043064297	0.026617477	0.01065733	1.41E-07	2.82E-07	0.099119574	0.037271853	2.46E-06	4.68E-06	2.89332055	2.89332055	2.89332055	2.89332055	-2.391680997	-2.814071318	7.870805434	7.52103597	0.026617477	0.01065733	1.41E-07	2.82E-07	0.099119574	0.037271853	2.46E-06	4.68E-06	-4.109663517	-3.25440561	7.644954065	6.954209709	TRUE
P01708	Ig lambda chain V-II region BUR OS=Homo sapiens PE=1 SV=1 - [LV205_HUMAN]	Ig lambda chain V-II region BUR OS=Homo sapiens	1	Unique	1	P01708	TRUE	LIMMA	0.135723397	1.11203944	-0.887790329	0.088525715	-1.157592938	-0.181276894	-2.449631362	-1.473315319	1.429039731	2.405355775	0.674050705	1.650366748	0.829018789	0.088048694	0.249771513	0.907104845	0.895451013	0.172628803	0.352843164	0.931582278	0.919878981	0.919878981	0.919878981	0.919878981	0.218780093	1.792558235	-1.185035681	0.118165435	0.829018789	0.088048694	0.249771513	0.907104845	0.895451013	0.172628803	0.352843164	0.931582278	-6.684033986	-5.158771295	-6.196484957	-6.894361209	FALSE
J3KSM4;P62979	Ubiquitin-40S ribosomal protein S27a OS=Homo sapiens GN=RPS27A PE=1 SV=2 - [RS27A_HUMAN]|Isoform of J3QRK5, Protein UBBP4 (Fragment) OS=Homo sapiens GN=UBBP4 PE=1 SV=1 - [J3KSM4_HUMAN]	RPS27A;UBBP4	2	Shared	1	J3KSM4;P62979	TRUE	LIMMA	0.072914239	-0.254547826	-1.809025349	-2.136487414	-0.946500191	-1.273962256	-3.040095618	-3.367557683	1.092328669	0.764866604	-0.577955081	-0.905417146	0.882943502	0.608333411	0.006087027	0.00169548	0.93039812	0.704099673	0.017581725	0.005961824	-2.316084954	-2.316084954	-2.316084954	-2.316084954	0.149114342	-0.520566793	-3.063512492	-3.618056477	0.882943502	0.608333411	0.006087027	0.00169548	0.93039812	0.704099673	0.017581725	0.005961824	-6.697264245	-6.55927503	-2.906006548	-1.674811457	FALSE
M0R299	Isoform of P22087, rRNA 2-O-methyltransferase fibrillarin (Fragment) OS=Homo sapiens GN=FBL PE=1 SV=1 - [M0R299_HUMAN]	FBL	1	Unique	1	M0R299	TRUE	LIMMA	-0.98877239	-0.431521449	0.517904976	1.075155918	-1.669342971	-1.11209203	-0.303969017	0.253281925	-0.308201809	0.249049132	1.339778968	1.89702991	0.006583944	0.201002499	0.203680426	0.012912128	0.039811325	0.321902518	0.298978005	0.029943179	-0.710184412	-0.710184412	-0.710184412	-0.710184412	-3.02887259	-1.321864871	1.313719637	2.727244394	0.006583944	0.201002499	0.203680426	0.012912128	0.039811325	0.321902518	0.298978005	0.029943179	-2.810277933	-5.83265967	-6.041558172	-3.61743258	TRUE
O14773-2	Isoform of O14773, Isoform 2 of Tripeptidyl-peptidase 1 OS=Homo sapiens GN=TPP1 - [TPP1_HUMAN]	TPP1	1	Unique	1	O14773-2	TRUE	LIMMA	1.02930002	0.175253383	-3.653074724	-4.507121361	-0.223100245	-1.077146882	-5.165504492	-6.019551129	2.281700285	1.427653647	-2.140644956	-2.994691593	0.101962126	0.773470812	6.17E-05	4.37E-06	0.233684665	0.838250612	0.000391635	4.04E-05	1.704359949	1.704359949	1.704359949	1.704359949	1.713391769	0.291730008	-5.03548359	-6.212721438	0.101962126	0.773470812	6.17E-05	4.37E-06	0.233684665	0.838250612	0.000391635	4.04E-05	-5.292872917	-6.654516855	1.585506874	4.220868009	FALSE
P38606-2	Isoform of P38606, Isoform 2 of V-type proton ATPase catalytic subunit A OS=Homo sapiens GN=ATP6V1A - [VATA_HUMAN]	ATP6V1A	1	Unique	1	P38606-2	TRUE	LIMMA	1.094705808	-0.435790448	1.963231789	0.432735532	0.315863432	-1.214632825	1.022682327	-0.50781393	1.873548185	0.343051928	2.903781251	1.373284994	0.008222441	0.257011729	0.000303678	0.348821405	0.047499282	0.387614425	0.001488483	0.442855471	2.269296862	2.269296862	2.269296862	2.269296862	2.930256884	-1.166503321	4.351588137	0.959177016	0.008222441	0.257011729	0.000303678	0.348821405	0.047499282	0.387614425	0.001488483	0.442855471	-3.019968757	-6.018016894	0.009242922	-6.43427971	TRUE
P55072	Transitional endoplasmic reticulum ATPase OS=Homo sapiens GN=VCP PE=1 SV=4 - [TERA_HUMAN]	VCP	1	Unique	2	P55072	TRUE	LIMMA	0.679860308	-0.006536333	-1.756634428	-2.44303107	-0.530163551	-1.216560192	-3.217889393	-3.904286034	1.889884167	1.203487526	-0.295379464	-0.981776105	0.255106523	0.991125363	0.020869624	0.0023084	0.429827917	0.99419862	0.048223738	0.007698632	0.516881517	0.516881517	0.516881517	0.516881517	1.171341684	-0.011261549	-2.506185636	-3.485465886	0.255106523	0.991125363	0.020869624	0.0023084	0.429827917	0.99419862	0.048223738	0.007698632	-6.022663017	-6.698353914	-4.064598778	-1.9740606	FALSE
F8W020;Q99733	Nucleosome assembly protein 1-like 4 OS=Homo sapiens GN=NAP1L4 PE=1 SV=1 - [NP1L4_HUMAN]|Isoform of P55209, Nucleosome assembly protein 1-like 1 (Fragment) OS=Homo sapiens GN=NAP1L1 PE=1 SV=1 - [F8W020_HUMAN]	NAP1L4;NAP1L1	2	Shared	1	F8W020;Q99733	TRUE	LIMMA	0.497397933	1.303450063	0.626059167	1.432111297	-0.636008869	0.170043261	-0.74267113	0.063381001	1.630804734	2.436856865	1.994789464	2.800841594	0.371044675	0.026290608	0.35158168	0.041156357	0.550609874	0.070875096	0.45677379	0.080205311	-1.327663373	-1.327663373	-1.327663373	-1.327663373	0.914905013	2.39754313	0.953576071	2.181306714	0.371044675	0.026290608	0.35158168	0.041156357	0.550609874	0.070875096	0.45677379	0.080205311	-6.284764766	-4.088983586	-6.439602234	-4.684404326	FALSE
Q9UHG3	Prenylcysteine oxidase 1 OS=Homo sapiens GN=PCYOX1 PE=1 SV=3 - [PCYOX_HUMAN]	PCYOX1	1	Unique	1	Q9UHG3	TRUE	LIMMA	-1.00200455	-0.812402739	-7.287112877	-7.097511066	-1.547324003	-1.357722192	-7.945654237	-7.756052426	-0.456685097	-0.267083286	-6.628571517	-6.438969705	0.001031232	0.005529028	5.61E-16	9.37E-16	0.010425107	0.023234929	1.34E-13	3.03E-13	1.789146266	1.789146266	1.789146266	1.789146266	-3.830685952	-3.105833958	-23.06908059	-22.46885118	0.001031232	0.005529028	5.61E-16	9.37E-16	0.010425107	0.023234929	1.34E-13	3.03E-13	-1.033284323	-2.636087695	25.68515026	25.26110252	TRUE
P05155	Plasma protease C1 inhibitor OS=Homo sapiens GN=SERPING1 PE=1 SV=2 - [IC1_HUMAN]	SERPING1	1	Unique	1	P05155	TRUE	LIMMA	0.626018967	1.673103269	-2.518102086	-1.471017785	0.029874679	1.07695898	-3.238020784	-2.190936483	1.222163256	2.269247558	-1.798183388	-0.751099087	0.040496706	9.71E-06	4.48E-07	0.000376626	0.131665171	0.000361232	6.14E-06	0.001728207	2.809628423	2.809628423	2.809628423	2.809628423	2.189242902	5.850987982	-7.292017887	-4.259830472	0.040496706	9.71E-06	4.48E-07	0.000376626	0.131665171	0.000361232	6.14E-06	0.001728207	-4.488719619	3.541893457	6.492624148	-0.202793868	TRUE
P50990-2	Isoform of P50990, Isoform 2 of T-complex protein 1 subunit theta OS=Homo sapiens GN=CCT8 - [TCPQ_HUMAN]	CCT8	1	Unique	2	P50990-2	FALSE	LIMMA	-0.43376768	-0.316054713	0.65813794	0.775850907	-1.037071143	-0.919358176	-0.070426356	0.047286611	0.169535783	0.28724875	1.386702235	1.504415202	0.149375004	0.287632495	0.074161648	0.038024197	0.30296435	0.42781201	0.135928007	0.0754652	-0.934407653	-0.934407653	-0.934407653	-0.934407653	-1.498922632	-1.09215505	1.883245287	2.220078003	0.149375004	0.287632495	0.074161648	0.038024197	0.30296435	0.42781201	0.135928007	0.0754652	-5.608031734	-6.099586434	-5.205485999	-4.613071702	FALSE
P25787	Proteasome subunit alpha type-2 OS=Homo sapiens GN=PSMA2 PE=1 SV=2 - [PSA2_HUMAN]	PSMA2	1	Unique	1	P25787	TRUE	LIMMA	-0.0195163	1.584883399	-1.732181925	-0.127782226	-1.296583506	0.307816193	-3.274400106	-1.670000407	1.257550906	2.861950605	-0.189963744	1.414435955	0.974896944	0.017526311	0.029569971	0.864579763	0.980961622	0.053513134	0.064200574	0.908089459	-0.09930098	-0.09930098	-0.09930098	-0.09930098	-0.031859693	2.587267955	-2.34156129	-0.172735848	0.974896944	0.017526311	0.029569971	0.864579763	0.980961622	0.053513134	0.064200574	0.908089459	-6.708231123	-3.716945043	-4.384764209	-6.886122277	FALSE
F5GY37	Isoform of Q99623, Prohibitin-2 OS=Homo sapiens GN=PHB2 PE=1 SV=1 - [F5GY37_HUMAN]	PHB2	1	Unique	1	F5GY37	TRUE	LIMMA	-1.233272933	-1.474388278	-4.045829471	-4.286944816	-2.464005888	-2.705121233	-5.532093256	-5.773208602	-0.002539977	-0.243655323	-2.559565686	-2.800681031	0.049571922	0.021261146	1.44E-05	6.78E-06	0.1491769	0.060333164	0.000122459	5.85E-05	-0.375146622	-0.375146622	-0.375146622	-0.375146622	-2.089071075	-2.497502234	-5.675047797	-6.013258075	0.049571922	0.021261146	1.44E-05	6.78E-06	0.1491769	0.060333164	0.000122459	5.85E-05	-4.668765316	-3.894804279	3.034407177	3.784588087	TRUE
P29373	Cellular retinoic acid-binding protein 2 OS=Homo sapiens GN=CRABP2 PE=1 SV=2 - [RABP2_HUMAN]	CRABP2	1	Unique	1	P29373	FALSE	LIMMA	0.726757402	0.820161675	-0.182591865	-0.089187592	0.076191899	0.169596172	-0.968230978	-0.874826705	1.377322905	1.470727178	0.603047248	0.696451521	0.030360484	0.01603504	0.633230578	0.81530026	0.107929853	0.049878226	0.712522059	0.870460839	0.628077249	0.628077249	0.628077249	0.628077249	2.328929162	2.628247661	-0.484524982	-0.236667808	0.030360484	0.01603504	0.633230578	0.81530026	0.107929853	0.049878226	0.712522059	0.870460839	-4.229223352	-3.634717388	-6.780348012	-6.872552223	TRUE
Q8NBS9-2	Isoform of Q8NBS9, Isoform 2 of Thioredoxin domain-containing protein 5 OS=Homo sapiens GN=TXNDC5 - [TXND5_HUMAN]	TXNDC5	1	Unique	1	Q8NBS9-2	TRUE	LIMMA	-1.611416137	0.438872323	-2.346442766	-0.296154306	-2.361600872	-0.311312412	-3.252384546	-1.202096086	-0.861231401	1.189057059	-1.440500985	0.609787475	0.00022575	0.236668529	2.68E-05	0.503292298	0.003843692	0.364646778	0.000197058	0.603018735	0.326215987	0.326215987	0.326215987	0.326215987	-4.47813654	1.219629208	-5.399673774	-0.681515296	0.00022575	0.236668529	2.68E-05	0.503292298	0.003843692	0.364646778	0.000197058	0.603018735	0.446057028	-5.956868218	2.414867027	-6.663054871	TRUE
Q13200	26S proteasome non-ATPase regulatory subunit 2 OS=Homo sapiens GN=PSMD2 PE=1 SV=3 - [PSMD2_HUMAN]	PSMD2	1	Unique	1	Q13200	TRUE	LIMMA	3.062923892	1.113127713	2.136405071	0.186608892	1.65963604	-0.290160139	0.441759693	-1.508036486	4.466211744	2.516415565	3.831050449	1.88125427	0.000190645	0.113661393	0.016035815	0.820738259	0.003627858	0.211927727	0.038173602	0.874823153	-0.524389914	-0.524389914	-0.524389914	-0.524389914	4.550376018	1.653697522	2.628225439	0.229567999	0.000190645	0.113661393	0.016035815	0.820738259	0.003627858	0.211927727	0.038173602	0.874823153	0.61143108	-5.373921988	-3.819999073	-6.874267429	TRUE
P61160	Actin-related protein 2 OS=Homo sapiens GN=ACTR2 PE=1 SV=1 - [ARP2_HUMAN]	ACTR2	1	Unique	1	P61160	TRUE	LIMMA	0.486842073	0.067633902	1.690030038	1.270821867	-0.303399729	-0.7226079	0.735714345	0.316506175	1.277083875	0.857875705	2.64434573	2.225137559	0.21356602	0.860166144	0.001426693	0.011590361	0.374463996	0.901485787	0.005473802	0.027468732	-0.760084521	-0.760084521	-0.760084521	-0.760084521	1.284357569	0.178427707	3.691987349	2.776198146	0.21356602	0.860166144	0.001426693	0.011590361	0.374463996	0.901485787	0.005473802	0.027468732	-5.889285398	-6.681974503	-1.506965807	-3.516024147	FALSE
Q15084-3	Isoform of Q15084, Isoform 3 of Protein disulfide-isomerase A6 OS=Homo sapiens GN=PDIA6 - [PDIA6_HUMAN]	PDIA6	1	Unique	1	Q15084-3	TRUE	LIMMA	1.566496804	1.540564544	1.020873068	0.994940808	0.259036925	0.233104665	-0.558048061	-0.583980321	2.873956682	2.848024422	2.599794198	2.573861938	0.02124726	0.023206527	0.192616692	0.203688462	0.085918608	0.064718202	0.293230587	0.292858745	-0.685071144	-0.685071144	-0.685071144	-0.685071144	2.497807632	2.456458172	1.347935639	1.313695322	0.02124726	0.023206527	0.192616692	0.203688462	0.085918608	0.064718202	0.293230587	0.292858745	-3.903547713	-3.975046747	-5.998096432	-6.041588724	TRUE
A0A087X1I3	Isoform of P31040, Succinate dehydrogenase [ubiquinone] flavoprotein subunit, mitochondrial OS=Homo sapiens GN=SDHA PE=1 SV=1 - [A0A087X1I3_HUMAN]	SDHA	1	Unique	1	A0A087X1I3	TRUE	LIMMA	-1.13999442	0.444335564	-0.854288122	0.730041862	-1.991187562	-0.406857578	-1.882210171	-0.297880187	-0.288801278	1.295528707	0.173633927	1.757963912	0.011189253	0.289298159	0.09842079	0.15415076	0.057003518	0.428387426	0.168907827	0.235225335	0.588786115	0.588786115	0.588786115	0.588786115	-2.792109559	1.088280394	-1.732614848	1.480626194	0.011189253	0.289298159	0.09842079	0.15415076	0.057003518	0.428387426	0.168907827	0.235225335	-3.309049729	-6.103707387	-5.448588533	-5.820880574	TRUE
Q9UL46	Proteasome activator complex subunit 2 OS=Homo sapiens GN=PSME2 PE=1 SV=4 - [PSME2_HUMAN]	PSME2	1	Unique	1	Q9UL46	TRUE	LIMMA	1.273954514	-0.055374818	-0.188628195	-1.517957528	0.196433836	-1.132895497	-1.489869017	-2.81919835	2.351475193	1.02214586	1.112612626	-0.216716706	0.022796935	0.915737278	0.765585727	0.024444607	0.089936688	0.944947399	0.818733827	0.052369737	0.852626089	0.852626089	0.852626089	0.852626089	2.464825365	-0.107138249	-0.30220857	-2.431978812	0.022796935	0.915737278	0.765585727	0.024444607	0.089936688	0.944947399	0.818733827	0.052369737	-3.968114448	-6.692487221	-6.854269277	-4.210377899	TRUE
E2QRB9	Isoform of Q16881, Thioredoxin reductase 1, cytoplasmic OS=Homo sapiens GN=TXNRD1 PE=1 SV=2 - [E2QRB9_HUMAN]	TXNRD1	1	Unique	1	E2QRB9	TRUE	LIMMA	0.524841438	0.911979541	1.985749057	2.37288716	-0.070152537	0.316985566	1.267219506	1.654357609	1.119835413	1.506973516	2.704278607	3.09141671	0.080682696	0.004506525	1.19E-05	1.04E-06	0.201550983	0.019700951	0.000105036	1.29E-05	0.672222719	0.672222719	0.672222719	0.672222719	1.838964709	3.19543784	5.761526677	6.884783667	0.080682696	0.004506525	1.19E-05	1.04E-06	0.201550983	0.019700951	0.000105036	1.29E-05	-5.09386498	-2.441870569	3.227410779	5.653834239	FALSE
A0A087WTT1;H0Y5F5	Isoform of Q13310, Polyadenylate-binding protein (Fragment) OS=Homo sapiens GN=PABPC4 PE=1 SV=1 - [H0Y5F5_HUMAN]|Isoform of P11940, Polyadenylate-binding protein OS=Homo sapiens GN=PABPC1 PE=1 SV=1 - [A0A087WTT1_HUMAN]	PABPC4;PABPC1	2	Shared	1	A0A087WTT1;H0Y5F5	TRUE	LIMMA	-2.183738124	-0.211196867	-2.504698507	-0.53215725	-3.493560544	-1.521019287	-4.086472702	-2.113931444	-0.873915703	1.098625554	-0.922924313	1.049616944	0.00236117	0.740227955	0.003535199	0.491075771	0.019839962	0.813119673	0.011551886	0.591668574	0.450581244	0.450581244	0.450581244	0.450581244	-3.475729596	-0.33614983	-3.301177047	-0.701379944	0.00236117	0.740227955	0.003535199	0.491075771	0.019839962	0.813119673	0.011551886	0.591668574	-1.832468215	-6.64017018	-2.385422257	-6.649115577	TRUE
D6RAT0	Isoform of P61247, 40S ribosomal protein S3a OS=Homo sapiens GN=RPS3A PE=1 SV=1 - [D6RAT0_HUMAN]	RPS3A	1	Unique	1	D6RAT0	TRUE	LIMMA	-0.568584967	-1.06162517	0.152645496	-0.340394706	-1.589439109	-2.082479312	-1.080163404	-1.573203606	0.452269174	-0.040771028	1.385454396	0.892414194	0.259130794	0.042281785	0.798917354	0.571227792	0.433388477	0.097701125	0.850163698	0.663526717	0.298600326	0.298600326	0.298600326	0.298600326	-1.161153202	-2.168030348	0.258134516	-0.575631938	0.259130794	0.042281785	0.798917354	0.571227792	0.433388477	0.097701125	0.850163698	0.663526717	-6.034164836	-4.517695373	-6.867050356	-6.730864954	FALSE
P22694-10	Isoform of P22694, Isoform 10 of cAMP-dependent protein kinase catalytic subunit beta OS=Homo sapiens GN=PRKACB - [KAPCB_HUMAN]	PRKACB	1	Unique	1	P22694-10	TRUE	LIMMA	0.831119433	0.933908447	1.015955966	1.11874498	0.077324688	0.180113702	0.105654648	0.208443662	1.584914178	1.687703192	1.926257284	2.029046297	0.032337076	0.017692424	0.03049955	0.018504156	0.11309237	0.053513134	0.065777364	0.041141543	-1.121787094	-1.121787094	-1.121787094	-1.121787094	2.298625274	2.582908633	2.326738411	2.562145411	0.032337076	0.017692424	0.03049955	0.018504156	0.11309237	0.053513134	0.065777364	0.041141543	-4.286314803	-3.725655024	-4.412998478	-3.953165249	TRUE
Q99832-3	Isoform of Q99832, Isoform 3 of T-complex protein 1 subunit eta OS=Homo sapiens GN=CCT7 - [TCPH_HUMAN]	CCT7	1	Unique	1	Q99832-3	TRUE	LIMMA	-0.163376158	-1.42097306	0.071442525	-1.186154377	-1.120703272	-2.378300174	-1.084649554	-2.342246456	0.793950957	-0.463645946	1.227534604	-0.030062299	0.725694614	0.005674063	0.89876628	0.044842578	0.841441604	0.023234929	0.923018704	0.085683499	-0.373775012	-0.373775012	-0.373775012	-0.373775012	-0.355783796	-3.094449008	0.128831545	-2.138979569	0.725694614	0.005674063	0.89876628	0.044842578	0.841441604	0.023234929	0.923018704	0.085683499	-6.643505429	-2.660633027	-6.89299345	-4.761394732	FALSE
P13797-3	Isoform of P13797, Isoform 3 of Plastin-3 OS=Homo sapiens GN=PLS3 - [PLST_HUMAN]	PLS3	1	Unique	1	P13797-3	TRUE	LIMMA	2.310376461	0.636679325	-0.70438842	-2.378085557	1.006422686	-0.667274451	-2.279075493	-3.952772629	3.614330237	1.940633101	0.870298652	-0.803398484	0.00142052	0.320762183	0.362072312	0.005017857	0.013925405	0.460162156	0.467773838	0.014624114	0.093787825	0.093787825	0.093787825	0.093787825	3.69384273	1.017926444	-0.93255787	-3.148408375	0.00142052	0.320762183	0.362072312	0.005017857	0.013925405	0.460162156	0.467773838	0.014624114	-1.343051752	-6.1762565	-6.45932145	-2.721504698	TRUE
Q13185	Chromobox protein homolog 3 OS=Homo sapiens GN=CBX3 PE=1 SV=4 - [CBX3_HUMAN]	CBX3	1	Unique	1	Q13185	TRUE	LIMMA	0.267683777	-0.611872642	0.263667207	-0.615889212	-0.928420806	-1.807977225	-1.180778493	-2.060334912	1.46378836	0.584231941	1.708112906	0.828556488	0.645809613	0.298803369	0.707512747	0.384523493	0.79437038	0.437388642	0.774552872	0.478599237	0.231330455	0.231330455	0.231330455	0.231330455	0.466563481	-1.066472661	0.380550891	-0.888912928	0.645809613	0.298803369	0.707512747	0.384523493	0.79437038	0.437388642	0.774552872	0.478599237	-6.596800384	-6.126658407	-6.826641286	-6.498978502	FALSE
P08729;Q14CN4-3	Keratin, type II cytoskeletal 7 OS=Homo sapiens GN=KRT7 PE=1 SV=5 - [K2C7_HUMAN]|Isoform of Q14CN4, Isoform 3 of Keratin, type II cytoskeletal 72 OS=Homo sapiens GN=KRT72 - [K2C72_HUMAN]	KRT7;KRT72	2	Shared	1	P08729;Q14CN4-3	TRUE	LIMMA	-0.511287686	-0.999947004	0.429764662	-0.058894656	-1.849447719	-2.338107037	-1.186230738	-1.674890056	0.826872347	0.338213029	2.045760063	1.557100745	0.434981703	0.134812671	0.585375797	0.940183998	0.611811222	0.239625819	0.675443327	0.950467261	-0.027657494	-0.027657494	-0.027657494	-0.027657494	-0.79655382	-1.557854076	0.554432178	-0.075979007	0.434981703	0.134812671	0.585375797	0.940183998	0.611811222	0.239625819	0.675443327	0.950467261	-6.385771301	-5.514736665	-6.743116483	-6.898614519	FALSE
P63173	60S ribosomal protein L38 OS=Homo sapiens GN=RPL38 PE=1 SV=2 - [RL38_HUMAN]	RPL38	1	Unique	2	P63173	TRUE	LIMMA	1.727873133	-0.346481461	-0.521569787	-2.595924381	0.865891274	-1.20846332	-1.56252056	-3.636875154	2.589854993	0.515500398	0.519380986	-1.554973608	0.000455336	0.41185098	0.30857085	4.24E-05	0.006529243	0.536686942	0.420305979	0.00027152	-0.231097789	-0.231097789	-0.231097789	-0.231097789	4.178992308	-0.837991708	-1.044576088	-5.198998491	0.000455336	0.41185098	0.30857085	4.24E-05	0.006529243	0.536686942	0.420305979	0.00027152	-0.238959177	-6.341660668	-6.349633009	1.959118569	TRUE
H0Y9Y1	Isoform of P20290, Transcription factor BTF3 (Fragment) OS=Homo sapiens GN=BTF3 PE=1 SV=2 - [H0Y9Y1_HUMAN]	BTF3	1	Unique	1	H0Y9Y1	TRUE	LIMMA	-0.610959547	-0.438138356	-2.401427661	-2.22860647	-1.903441162	-1.730619971	-3.962260666	-3.789439475	0.681522068	0.854343259	-0.840594656	-0.667773465	0.336059259	0.487823747	0.004383457	0.007407065	0.512340478	0.601209176	0.013569841	0.019451429	0.514303619	0.514303619	0.514303619	0.514303619	-0.985475717	-0.706715711	-3.207531385	-2.976698117	0.336059259	0.487823747	0.004383457	0.007407065	0.512340478	0.601209176	0.013569841	0.019451429	-6.218430266	-6.443415928	-2.592026293	-3.092802994	FALSE
Q16658	Fascin OS=Homo sapiens GN=FSCN1 PE=1 SV=3 - [FSCN1_HUMAN]	FSCN1	1	Unique	1	Q16658	TRUE	LIMMA	0.197070062	-1.201544639	1.263850998	-0.134763702	-0.633197246	-2.031811946	0.261199509	-1.137415192	1.027337369	-0.371277331	2.266502488	0.867887787	0.62606089	0.006762631	0.016048253	0.782170062	0.781971806	0.026357965	0.038173602	0.849100722	0.353969251	0.353969251	0.353969251	0.353969251	0.494835172	-3.017031318	2.62786904	-0.280208158	0.62606089	0.006762631	0.016048253	0.782170062	0.781971806	0.026357965	0.038173602	0.849100722	-6.582906479	-2.826702621	-3.820721742	-6.860898559	FALSE
P08708	40S ribosomal protein S17 OS=Homo sapiens GN=RPS17 PE=1 SV=2 - [RS17_HUMAN]	RPS17	1	Unique	1	P08708	TRUE	LIMMA	0.623504107	-1.804267008	1.199941357	-1.227829758	-0.285062252	-2.712833367	0.102733982	-2.325037133	1.532070466	-0.895700649	2.297148733	-0.130622382	0.167826892	0.000498978	0.033612124	0.030106144	0.31637447	0.004035481	0.071217008	0.062033997	0.291118715	0.291118715	0.291118715	0.291118715	1.430673431	-4.140015826	2.279970089	-2.332959944	0.167826892	0.000498978	0.033612124	0.030106144	0.31637447	0.004035481	0.071217008	0.062033997	-5.701340105	-0.320490708	-4.501403905	-4.401160287	FALSE
P16152	Carbonyl reductase [NADPH] 1 OS=Homo sapiens GN=CBR1 PE=1 SV=3 - [CBR1_HUMAN]	CBR1	1	Unique	1	P16152	TRUE	LIMMA	0.542584388	-1.739408852	3.035090073	0.753096833	-0.482708106	-2.764701346	1.796921308	-0.485071932	1.567876883	-0.714116357	4.273258838	1.991265598	0.282897764	0.002048734	5.20E-05	0.219222866	0.458922083	0.011138915	0.000332855	0.310365852	0.4805943	0.4805943	0.4805943	0.4805943	1.103258701	-3.536810111	5.110337535	1.26802794	0.282897764	0.002048734	5.20E-05	0.219222866	0.458922083	0.011138915	0.000332855	0.310365852	-6.097847123	-1.687684948	1.756767964	-6.098126398	FALSE
Q15843	NEDD8 OS=Homo sapiens GN=NEDD8 PE=1 SV=1 - [NEDD8_HUMAN]	NEDD8	1	Unique	1	Q15843	TRUE	LIMMA	-0.988894277	-1.662549601	1.855373167	1.181717842	-1.581475664	-2.255130988	1.139757117	0.466101793	-0.396312889	-1.069968214	2.570989216	1.897333892	0.002343084	9.75E-06	2.65E-05	0.002549534	0.019839962	0.000361232	0.000196849	0.008373343	0.929892168	0.929892168	0.929892168	0.929892168	-3.47904225	-5.849038105	5.40516611	3.442639651	0.002343084	9.75E-06	2.65E-05	0.002549534	0.019839962	0.000361232	0.000196849	0.008373343	-1.825082979	3.537626466	2.427292949	-2.070167208	TRUE
Q9UMS4	Pre-mRNA-processing factor 19 OS=Homo sapiens GN=PRPF19 PE=1 SV=1 - [PRP19_HUMAN]	PRPF19	1	Unique	1	Q9UMS4	TRUE	LIMMA	0.057168524	0.140447346	-2.543063769	-2.459784947	-0.429191105	-0.345912283	-3.130403777	-3.047124955	0.543528153	0.626806976	-1.955723762	-1.872444939	0.808891237	0.553862572	1.59E-08	2.73E-08	0.887038357	0.652730572	3.96E-07	6.80E-07	0.209915543	0.209915543	0.209915543	0.209915543	0.245051468	0.602024083	-9.026627311	-8.731028397	0.808891237	0.553862572	1.59E-08	2.73E-08	0.887038357	0.652730572	3.96E-07	6.80E-07	-6.677749686	-6.512743875	9.805983289	9.270856315	FALSE
P12004	Proliferating cell nuclear antigen OS=Homo sapiens GN=PCNA PE=1 SV=1 - [PCNA_HUMAN]	PCNA	1	Unique	1	P12004	TRUE	LIMMA	0.989720414	-0.001632405	-2.123999858	-3.115352676	-0.254483912	-1.24583673	-3.626532005	-4.617884823	2.233924739	1.24257192	-0.62146771	-1.612820529	0.112708417	0.997844463	0.007917976	0.000325073	0.248881727	0.997981418	0.021524918	0.001581672	0.400303085	0.400303085	0.400303085	0.400303085	1.658359439	-0.002735231	-2.94705714	-4.322562601	0.112708417	0.997844463	0.007917976	0.000325073	0.248881727	0.997981418	0.021524918	0.001581672	-5.376806538	-6.698415609	-3.156116546	-0.057841518	FALSE
Q9Y230-2	Isoform of Q9Y230, Isoform 2 of RuvB-like 2 OS=Homo sapiens GN=RUVBL2 - [RUVB2_HUMAN]	RUVBL2	1	Unique	1	Q9Y230-2	FALSE	LIMMA	-0.887936731	-0.673097762	-0.140357715	0.074481255	-1.582234486	-1.367395516	-0.978808984	-0.763970015	-0.193638977	0.021199993	0.698093554	0.912932524	0.014761281	0.056734142	0.730709819	0.854925469	0.068187203	0.122623784	0.794570173	0.899409396	1.03789216	1.03789216	1.03789216	1.03789216	-2.66620849	-2.021111307	-0.348992672	0.185194039	0.014761281	0.056734142	0.730709819	0.854925469	0.068187203	0.122623784	0.794570173	0.899409396	-3.567201155	-4.778159303	-6.838524109	-6.883809146	TRUE
O95626;P39687	Acidic leucine-rich nuclear phosphoprotein 32 family member A OS=Homo sapiens GN=ANP32A PE=1 SV=1 - [AN32A_HUMAN]|Acidic leucine-rich nuclear phosphoprotein 32 family member D OS=Homo sapiens GN=ANP32D PE=2 SV=2 - [AN32D_HUMAN]	ANP32A;ANP32D	2	Shared	2	O95626;P39687	TRUE	LIMMA	-3.502484922	-1.645334849	-2.224651963	-0.36750189	-4.951942995	-3.094792921	-3.975053651	-2.117903578	-2.053026849	-0.195876776	-0.474250276	1.382899797	6.14E-05	0.028064911	0.015305938	0.6662503	0.001724123	0.074114275	0.037229105	0.743099613	-0.229912085	-0.229912085	-0.229912085	-0.229912085	-5.037655474	-2.366499868	-2.649611498	-0.437703178	6.14E-05	0.028064911	0.015305938	0.6662503	0.001724123	0.074114275	0.037229105	0.743099613	1.722088504	-4.148409498	-3.776548435	-6.802546394	TRUE
P05387	60S acidic ribosomal protein P2 OS=Homo sapiens GN=RPLP2 PE=1 SV=1 - [RLA2_HUMAN]	RPLP2	1	Unique	1	P05387	TRUE	LIMMA	-0.027668934	-1.379549689	0.088143403	-1.263737352	-0.794297098	-2.146177854	-0.837655871	-2.189536627	0.73895923	-0.612921525	1.013942678	-0.337938077	0.940762364	0.001241198	0.844650463	0.009932282	0.960052444	0.007796654	0.884658709	0.024158597	-0.241890801	-0.241890801	-0.241890801	-0.241890801	-0.075242896	-3.751547274	0.198486432	-2.845757124	0.940762364	0.001241198	0.844650463	0.009932282	0.960052444	0.007796654	0.884658709	0.024158597	-6.705828757	-1.204534533	-6.881164202	-3.370581953	FALSE
Q15181	Inorganic pyrophosphatase OS=Homo sapiens GN=PPA1 PE=1 SV=2 - [IPYR_HUMAN]	PPA1	1	Unique	2	Q15181	TRUE	LIMMA	-0.776459093	-1.045388295	-0.901211043	-1.170140246	-1.540828004	-1.809757207	-1.824281988	-2.09321119	-0.012090182	-0.281019384	0.021859901	-0.247069301	0.046802594	0.009811897	0.055155778	0.015535671	0.145031267	0.03526832	0.10716453	0.035392883	0.168214198	0.168214198	0.168214198	0.168214198	-2.117743762	-2.851231393	-2.035397655	-2.642777993	0.046802594	0.009811897	0.055155778	0.015535671	0.145031267	0.03526832	0.10716453	0.035392883	-4.617769612	-3.176994746	-4.945754499	-3.790450612	TRUE
E9PLT0	Isoform of O75534, Cold shock domain-containing protein E1 OS=Homo sapiens GN=CSDE1 PE=1 SV=1 - [E9PLT0_HUMAN]	CSDE1	1	Unique	1	E9PLT0	TRUE	LIMMA	1.046155558	0.963699798	-0.494470413	-0.576926173	-0.573145982	-0.655601742	-2.449979303	-2.532435063	2.665457098	2.583001338	1.461038478	1.378582718	0.192953266	0.228942254	0.603833458	0.545388242	0.349694015	0.355516439	0.687817337	0.640410513	-0.112487718	-0.112487718	-0.112487718	-0.112487718	1.346872184	1.240714578	-0.527155038	-0.615061145	0.192953266	0.228942254	0.603833458	0.545388242	0.349694015	0.355516439	0.687817337	0.640410513	-5.811044698	-5.931948573	-6.75822386	-6.706897808	FALSE
P26640	Valine--tRNA ligase OS=Homo sapiens GN=VARS PE=1 SV=4 - [SYVC_HUMAN]	VARS	1	Unique	1	P26640	TRUE	LIMMA	0.191755292	-3.276354336	4.843360681	1.375251052	-0.921910414	-4.390020042	3.498470223	0.030360595	1.305420998	-2.16268863	6.188251138	2.72014151	0.723350706	5.20E-06	2.89E-07	0.045493845	0.84032569	0.000333261	4.46E-06	0.086572111	-0.131057762	-0.131057762	-0.131057762	-0.131057762	0.358963556	-6.133295143	7.507887312	2.13183172	0.723350706	5.20E-06	2.89E-07	0.045493845	0.84032569	0.000333261	4.46E-06	0.086572111	-6.642337659	4.154920825	6.927907526	-4.774303376	FALSE
Q13263	Transcription intermediary factor 1-beta OS=Homo sapiens GN=TRIM28 PE=1 SV=5 - [TIF1B_HUMAN]	TRIM28	1	Unique	1	Q13263	TRUE	LIMMA	-0.32073485	-1.140547756	2.795693132	1.975880226	-1.459822398	-2.279635304	1.420102624	0.600289718	0.818352699	-0.001460207	4.171283641	3.351470735	0.563706014	0.049733712	0.000397363	0.007115095	0.731036344	0.110576329	0.001836385	0.019101522	0.174044804	0.174044804	0.174044804	0.174044804	-0.587011882	-2.087441029	4.236997179	2.994534289	0.563706014	0.049733712	0.000397363	0.007115095	0.731036344	0.110576329	0.001836385	0.019101522	-6.532091814	-4.662009386	-0.255536738	-3.054588218	FALSE
P48643-2	Isoform of P48643, Isoform 2 of T-complex protein 1 subunit epsilon OS=Homo sapiens GN=CCT5 - [TCPE_HUMAN]	CCT5	1	Unique	1	P48643-2	TRUE	LIMMA	1.10871244	1.860358308	-1.977946065	-1.226300196	-0.028791545	0.722854323	-3.351624222	-2.599978354	2.246216425	2.997862293	-0.604267907	0.147377961	0.055527476	0.002752409	0.006998763	0.077362778	0.159962536	0.013667195	0.019687823	0.134553003	-1.123008107	-1.123008107	-1.123008107	-1.123008107	2.032000635	3.409584964	-3.001838326	-1.861099751	0.055527476	0.002752409	0.006998763	0.077362778	0.159962536	0.013667195	0.019687823	0.134553003	-4.76893654	-1.971083784	-3.038914193	-5.242130155	FALSE
Q9BX68	Histidine triad nucleotide-binding protein 2, mitochondrial OS=Homo sapiens GN=HINT2 PE=1 SV=1 - [HINT2_HUMAN]	HINT2	1	Unique	1	Q9BX68	TRUE	LIMMA	1.683246648	-0.353280417	0.847580403	-1.188946661	0.85426113	-1.182265934	-0.153523165	-2.190050229	2.512232165	0.475705101	1.848683972	-0.187843093	0.000401014	0.384769156	0.092682977	0.022262988	0.006160323	0.512233835	0.16076645	0.048336085	0.156328996	0.156328996	0.156328996	0.156328996	4.233101293	-0.888444834	1.765061099	-2.475946226	0.000401014	0.384769156	0.092682977	0.022262988	0.006160323	0.512233835	0.16076645	0.048336085	-0.115119179	-6.298260028	-5.397461967	-4.124283897	TRUE
P62906	60S ribosomal protein L10a OS=Homo sapiens GN=RPL10A PE=1 SV=2 - [RL10A_HUMAN]	RPL10A	1	Unique	1	P62906	TRUE	LIMMA	0.849451403	-0.555333916	0.469082049	-0.93570327	-0.746239904	-2.151025223	-1.457914536	-2.862699856	2.445142711	1.040357392	2.396078634	0.991293315	0.280132204	0.476449374	0.617313945	0.323372525	0.457690748	0.596252891	0.701936946	0.417608829	0.122656242	0.122656242	0.122656242	0.122656242	1.109807115	-0.725543014	0.507487926	-1.012313545	0.280132204	0.476449374	0.617313945	0.323372525	0.457690748	0.596252891	0.701936946	0.417608829	-6.090787937	-6.429826516	-6.768656498	-6.38237738	FALSE
P05787;P08729;P14136-3	Isoform of P14136, Isoform 3 of Glial fibrillary acidic protein OS=Homo sapiens GN=GFAP - [GFAP_HUMAN]|Keratin, type II cytoskeletal 8 OS=Homo sapiens GN=KRT8 PE=1 SV=7 - [K2C8_HUMAN]|Keratin, type II cytoskeletal 7 OS=Homo sapiens GN=KRT7 PE=1 SV=5 - [K2C7_HUMAN]|Keratin, type II cytoskeletal 4 OS=Homo sapiens GN=KRT4 PE=1 SV=4 - [K2C4_HUMAN]	GFAP;KRT8;KRT7;KRT4	4	Shared	1	P05787;P08729;P14136-3	TRUE	LIMMA	0.107769187	-0.358227828	-0.511113116	-0.977110131	-0.93200956	-1.398006575	-1.766775841	-2.232772856	1.147547934	0.681550919	0.744549609	0.278552594	0.831095727	0.480836166	0.40605897	0.120261039	0.896198225	0.59712284	0.501374339	0.192120721	-0.431425693	-0.431425693	-0.431425693	-0.431425693	0.21607848	-0.718250984	-0.848597737	-1.62228951	0.831095727	0.480836166	0.40605897	0.120261039	0.896198225	0.59712284	0.501374339	0.192120721	-6.684640067	-6.435130101	-6.534047608	-5.617112133	FALSE
Q9NPJ3-2	Isoform of Q9NPJ3, Isoform 2 of Acyl-coenzyme A thioesterase 13 OS=Homo sapiens GN=ACOT13 - [ACO13_HUMAN]	ACOT13	1	Unique	1	Q9NPJ3-2	TRUE	LIMMA	1.685248019	0.930346505	1.05998539	0.305083875	0.831620619	0.076719104	0.02912367	-0.725777845	2.53887542	1.783973905	2.09084711	1.335945595	0.000528186	0.034161259	0.044420093	0.544141671	0.006974214	0.085667962	0.090376731	0.640108475	0.342898076	0.342898076	0.342898076	0.342898076	4.115791106	2.272135511	2.14366695	0.616987957	0.000528186	0.034161259	0.044420093	0.544141671	0.006974214	0.085667962	0.090376731	0.640108475	-0.383511123	-4.326352389	-4.752914885	-6.705687379	TRUE
C9JFR7	Isoform of P99999, Cytochrome c (Fragment) OS=Homo sapiens GN=CYCS PE=1 SV=1 - [C9JFR7_HUMAN]	CYCS	1	Unique	1	C9JFR7	TRUE	LIMMA	-0.593703715	0.457402853	-4.727260699	-3.676154131	-1.363547577	-0.312441009	-5.65694333	-4.605836762	0.176140147	1.227246715	-3.797578067	-2.746471499	0.12341855	0.2296845	1.07E-09	6.84E-08	0.264409939	0.355516439	4.06E-08	1.30E-06	-0.016633098	-0.016633098	-0.016633098	-0.016633098	-1.60777385	1.238665562	-10.60065454	-8.243598665	0.12341855	0.2296845	1.07E-09	6.84E-08	0.264409939	0.355516439	4.06E-08	1.30E-06	-5.452124542	-5.934386257	12.46259418	8.362236384	FALSE
Q96AG4	Leucine-rich repeat-containing protein 59 OS=Homo sapiens GN=LRRC59 PE=1 SV=1 - [LRC59_HUMAN]	LRRC59	1	Unique	1	Q96AG4	TRUE	LIMMA	0.979851489	0.877660272	-0.117909718	-0.220100936	0.225876445	0.123685228	-1.02842877	-1.130619987	1.733826534	1.631635317	0.792609333	0.690418116	0.013430864	0.024716251	0.789923441	0.61975134	0.064849024	0.06776023	0.841977704	0.704708466	0.842682467	0.842682467	0.842682467	0.842682467	2.709325169	2.426762719	-0.269971805	-0.503953768	0.013430864	0.024716251	0.789923441	0.61975134	0.064849024	0.06776023	0.841977704	0.704708466	-3.479400476	-4.03266182	-6.863813646	-6.770490274	TRUE
Q9Y277	Voltage-dependent anion-selective channel protein 3 OS=Homo sapiens GN=VDAC3 PE=1 SV=1 - [VDAC3_HUMAN]	VDAC3	1	Unique	1	Q9Y277	TRUE	LIMMA	1.750180791	-0.0233765	-0.107576486	-1.881133777	0.439896827	-1.333660464	-1.689908051	-3.463465343	3.060464756	1.286907465	1.47475508	-0.298802211	0.011374861	0.970695863	0.888694589	0.022144431	0.057296897	0.9782558	0.917042103	0.048240561	0.59274238	0.59274238	0.59274238	0.59274238	2.784680239	-0.037193916	-0.141735195	-2.478449278	0.011374861	0.970695863	0.888694589	0.022144431	0.057296897	0.9782558	0.917042103	0.048240561	-3.324429529	-6.697704347	-6.891181141	-4.119357936	TRUE
P60903	Protein S100-A10 OS=Homo sapiens GN=S100A10 PE=1 SV=2 - [S10AA_HUMAN]	S100A10	1	Unique	1	P60903	TRUE	LIMMA	-0.924078514	-2.30208084	0.419020942	-0.958981384	-1.738984455	-3.11698678	-0.565079779	-1.943082104	-0.109172573	-1.487174899	1.403121662	0.025119337	0.028208728	8.91E-06	0.38517336	0.055576461	0.102095935	0.000361232	0.482959621	0.1033275	1.089493398	1.089493398	1.089493398	1.089493398	-2.364064027	-5.889398375	0.887675073	-2.031554477	0.028208728	8.91E-06	0.38517336	0.055576461	0.102095935	0.000361232	0.482959621	0.1033275	-4.162500438	3.625858852	-6.500077695	-4.95248069	TRUE
Q9NR45	Sialic acid synthase OS=Homo sapiens GN=NANS PE=1 SV=2 - [SIAS_HUMAN]	NANS	1	Unique	1	Q9NR45	TRUE	LIMMA	0.66531371	-1.955157234	1.355154397	-1.265316547	-0.56487029	-3.185341234	-0.130446456	-2.7509174	1.89549771	-0.724973234	2.84075525	0.220284306	0.272761479	0.003437325	0.071582038	0.090875689	0.449050068	0.015999637	0.131947517	0.151828861	1.032948072	1.032948072	1.032948072	1.032948072	1.127494014	-3.313366377	1.90171085	-1.775639891	0.272761479	0.003437325	0.071582038	0.090875689	0.449050068	0.015999637	0.131947517	0.151828861	-6.071537357	-2.183675716	-5.174700162	-5.380642863	FALSE
P60842	Eukaryotic initiation factor 4A-I OS=Homo sapiens GN=EIF4A1 PE=1 SV=1 - [IF4A1_HUMAN]	EIF4A1	1	Unique	1	P60842	TRUE	LIMMA	0.947258311	1.436278124	-0.262389625	0.226630188	-0.429978453	0.05904136	-1.92557506	-1.436555247	2.324495074	2.813514887	1.40079581	1.889815623	0.166915937	0.041760324	0.745620074	0.779246231	0.31637447	0.097190394	0.807967472	0.847348422	0.236879891	0.236879891	0.236879891	0.236879891	1.433896032	2.174141392	-0.328899968	0.284076254	0.166915937	0.041760324	0.745620074	0.779246231	0.31637447	0.097190394	0.807967472	0.847348422	-5.697013304	-4.506613715	-6.845560516	-6.859768992	FALSE
E7EU96	Isoform of P68400, Casein kinase II subunit alpha OS=Homo sapiens GN=CSNK2A1 PE=1 SV=1 - [E7EU96_HUMAN]	CSNK2A1	1	Unique	1	E7EU96	TRUE	LIMMA	1.347874594	0.590739711	-0.922394034	-1.679528917	-0.215989982	-0.973124865	-2.810955866	-3.568090749	2.91173917	2.154604287	0.966167798	0.209032914	0.087346253	0.440136677	0.320624441	0.078411571	0.211659272	0.565016727	0.431569004	0.135577808	-0.20678399	-0.20678399	-0.20678399	-0.20678399	1.796834969	0.78750781	-1.018223516	-1.854018756	0.087346253	0.440136677	0.320624441	0.078411571	0.211659272	0.565016727	0.431569004	0.135577808	-5.161765341	-6.382717284	-6.376448333	-5.25378277	FALSE
H0YAF8	Isoform of P63244, Guanine nucleotide-binding protein subunit beta-2-like 1 (Fragment) OS=Homo sapiens GN=GNB2L1 PE=1 SV=1 - [H0YAF8_HUMAN]	GNB2L1	1	Unique	1	H0YAF8	TRUE	LIMMA	-0.435713922	-1.948613554	0.436072219	-1.076827414	-1.308855544	-2.821755177	-0.618355362	-2.131254995	0.437427701	-1.075471932	1.4904998	-0.022399833	0.31048717	0.00015014	0.398716764	0.045749005	0.48640484	0.002041219	0.494194917	0.086802364	-0.444514056	-0.444514056	-0.444514056	-0.444514056	-1.040338308	-4.652633822	0.862183104	-2.129056525	0.31048717	0.00015014	0.398716764	0.045749005	0.48640484	0.002041219	0.494194917	0.086802364	-6.163779932	0.852252839	-6.522398715	-4.779307923	FALSE
Q96KP4	Cytosolic non-specific dipeptidase OS=Homo sapiens GN=CNDP2 PE=1 SV=2 - [CNDP2_HUMAN]	CNDP2	1	Unique	1	Q96KP4	TRUE	LIMMA	-0.191222774	-1.115506841	-0.451077964	-1.37536203	-0.98467701	-1.908961077	-1.409273071	-2.333557138	0.602231462	-0.322052604	0.507117143	-0.417166923	0.620803614	0.008209687	0.338005412	0.007149297	0.77992221	0.030881787	0.446305106	0.019114029	1.222975237	1.222975237	1.222975237	1.222975237	-0.502430017	-2.930948588	-0.981421366	-2.992408828	0.620803614	0.008209687	0.338005412	0.007149297	0.77992221	0.030881787	0.446305106	0.019114029	-6.579038149	-3.009536173	-6.412861021	-3.059146635	FALSE
Q12765	Secernin-1 OS=Homo sapiens GN=SCRN1 PE=1 SV=2 - [SCRN1_HUMAN]	SCRN1	1	Unique	1	Q12765	TRUE	LIMMA	0.619557313	-0.491191482	-1.264267583	-2.375016378	-0.502770569	-1.613519364	-2.619618699	-3.730367494	1.741885194	0.631136399	0.091083534	-1.019665261	0.263247374	0.372325891	0.065885056	0.001562012	0.436474655	0.498747105	0.122846199	0.005522522	0.777522691	0.777522691	0.777522691	0.777522691	1.150852277	-0.912407657	-1.94466604	-3.653193167	0.263247374	0.372325891	0.065885056	0.001562012	0.436474655	0.498747105	0.122846199	0.005522522	-6.045704385	-6.276826057	-5.10228523	-1.595121108	FALSE
[truncated: 55 more rows]
[truncated: 15 more columns]
