# Supplementary material for: Tissue-enhanced plasma proteomic analysis for disease stratification in amyotrophic lateral sclerosis
Source: Mol Neurodegener. 2018 Nov 7;13:60. doi: 10.1186/s13024-018-0292-2 (PMC6223075; doi:10.1186/s13024-018-0292-2)
Supplement: Supplementary file 4 — contains all the raw data generated in the animal model analysis. (CSV 3617 kb) [file 13024_2018_292_MOESM4_ESM.csv]

ProteinID	Protein_Descriptions	GeneNames	count	SharedGeneStatus	PeptideNN	PeptideNames	SumOfUniqueProteins	GFSelection	Test	logFC_ClassA_FE.ClassA_SE	logFC_ClassC_FE.ClassC_SE	logFC_ClassA_FSy.ClassA_SSy	logFC_ClassC_FSy.ClassC_SSy	logFC_ClassA_FO.ClassA_SO	logFC_ClassC_FO.ClassC_SO	CI.L_ClassA_FE.ClassA_SE	CI.L_ClassC_FE.ClassC_SE	CI.L_ClassA_FSy.ClassA_SSy	CI.L_ClassC_FSy.ClassC_SSy	CI.L_ClassA_FO.ClassA_SO	CI.L_ClassC_FO.ClassC_SO	CI.R_ClassA_FE.ClassA_SE	CI.R_ClassC_FE.ClassC_SE	CI.R_ClassA_FSy.ClassA_SSy	CI.R_ClassC_FSy.ClassC_SSy	CI.R_ClassA_FO.ClassA_SO	CI.R_ClassC_FO.ClassC_SO	P.Value_ClassA_FE.ClassA_SE	P.Value_ClassC_FE.ClassC_SE	P.Value_ClassA_FSy.ClassA_SSy	P.Value_ClassC_FSy.ClassC_SSy	P.Value_ClassA_FO.ClassA_SO	P.Value_ClassC_FO.ClassC_SO	adj.P.Val_ClassA_FE.ClassA_SE	adj.P.Val_ClassC_FE.ClassC_SE	adj.P.Val_ClassA_FSy.ClassA_SSy	adj.P.Val_ClassC_FSy.ClassC_SSy	adj.P.Val_ClassA_FO.ClassA_SO	adj.P.Val_ClassC_FO.ClassC_SO	AveExpr_ClassA_FE.ClassA_SE	AveExpr_ClassC_FE.ClassC_SE	AveExpr_ClassA_FSy.ClassA_SSy	AveExpr_ClassC_FSy.ClassC_SSy	AveExpr_ClassA_FO.ClassA_SO	AveExpr_ClassC_FO.ClassC_SO	t_ClassA_FE.ClassA_SE	t_ClassC_FE.ClassC_SE	t_ClassA_FSy.ClassA_SSy	t_ClassC_FSy.ClassC_SSy
E9Q2D1;E9Q5F4;P68033;P68134	Actin, cytoplasmic 1 OS=Mus musculus GN=Actb PE=1 SV=1 - [ACTB_MOUSE]|Actin, alpha cardiac muscle 1 OS=Mus musculus GN=Actc1 PE=1 SV=1 - [ACTC_MOUSE]|Actin, alpha skeletal muscle OS=Mus musculus GN=Acta1 PE=1 SV=1 - [ACTS_MOUSE]|Actin, cytoplasmic 1 (Fragment) OS=Mus musculus GN=Actb PE=1 SV=1 - [E9Q2D1_MOUSE]|Actin, cytoplasmic 1 (Fragment) OS=Mus musculus GN=Actb PE=1 SV=1 - [E9Q5F4_MOUSE]	Actb;Actc1;Acta1	3	Shared	2	aGFAGDDAPR+aVFPSIVGRPR	E9Q2D1;E9Q5F4;P68033;P68134	FALSE	LIMMA	0.238580782	0.095864105	0.077108817	0.236719604	-0.250202007	0.252689676	-0.134651065	-0.277367743	-0.29612303	-0.136512244	-0.667487898	-0.120542172	0.61181263	0.469095952	0.450340665	0.609951451	0.167083885	0.625921524	0.200443405	0.602145963	0.674695615	0.203868127	0.22891775	0.175911539	0.428327949	0.784606495	0.810580456	0.498871892	0.50016207	0.454164957	-1.873104651	-1.873104651	-1.873104651	-1.873104651	-1.873104651	-1.873104651	1.313266137	0.527683248	0.42444491	1.303021292
F8WGM8	Actin, cytoplasmic 1 OS=Mus musculus GN=Actb PE=1 SV=1 - [ACTB_MOUSE]|Actin, cytoplasmic 2 (Fragment) OS=Mus musculus GN=Actg1 PE=1 SV=1 - [F8WGM8_MOUSE]	Actb;Actg1	2	Shared	17	qEYDESGPSIVHR+dLYANTVLSGGTTmYPGIADR+dLYANTVLSGGTTMYPGIADR+dLYAnTVLSGGTTMYPGIADR+qEYDESGPSIVHRk+kDLYANTVLSGGTTmYPGIADR+fRcPEALFQPSFLGmEScGIHETTFnSImk+fRcPEALFQPSFLGMEScGIHETTFNSIMk+fRcPEALFQPSFLGmEScGIHETTFNSImk+cPEALFQPSFLGmEScGIHETTFNSImk+fRcPEALFQPSFLGMEScGIHETTFNSImk+cPEALFQPSFLGMEScGIHETTFNSIMk+cPEALFQPSFLGmEScGIHETTFnSImk+cPEALFQPSFLGMEScGIHETTFNSImk+cPEALFQPSFLGmEScGIHETTFNSIMk+kDLYAnTVLSGG…	F8WGM8	FALSE	LIMMA	-0.333409098	-0.238913205	-0.210254973	-0.200103914	-0.490918315	-0.244835728	-0.848509764	-0.75401387	-0.725355639	-0.71520458	-1.066818367	-0.759936394	0.181691568	0.276187461	0.304845693	0.314996751	0.084981737	0.270264937	0.195015266	0.349326247	0.409261129	0.431962575	0.091559795	0.337712515	0.422597951	0.594267159	0.612012626	0.706630892	0.311609461	0.638699719	-1.631134023	-1.631134023	-1.631134023	-1.631134023	-1.631134023	-1.631134023	-1.329784658	-0.952892754	-0.838590904	-0.798103941
P17156;P63017	Heat shock-related 70 kDa protein 2 OS=Mus musculus GN=Hspa2 PE=1 SV=2 - [HSP72_MOUSE]|Heat shock cognate 71 kDa protein OS=Mus musculus GN=Hspa8 PE=1 SV=1 - [HSP7C_MOUSE]	Hspa2;Hspa8	2	Shared	10	sTAGDTHLGGEDFDNR+aRFEELNADLFR+lLQDFFnGk+fEELNADLFR+lLQDFFNGk+iINEPTAAAIAYGLDkk+lLQDFFnGkELNk+lLQDFFNGkELNk+sTAGDTHLGGEDFDnR+aRFEELnADLFR	P17156;P63017	FALSE	LIMMA	0.094492725	0.440786164	0.99110349	0.049211844	0.835171303	-0.032721573	-0.282123014	0.064170425	0.614487751	-0.327403895	0.414102106	-0.409337312	0.471108464	0.817401903	1.367719229	0.425827583	1.2562405	0.343894167	0.610539624	0.023528127	1.11E-05	0.790447038	0.000378097	0.859701177	0.78998407	0.122911152	0.000558342	0.907302553	0.011094252	0.964127321	-2.032952178	-2.032952178	-2.032952178	-2.032952178	-2.032952178	-2.032952178	0.515461094	2.404503815	5.406503919	0.268452316
E9Q5F4;P68033;P68134;V9GXQ2	Actin, cytoplasmic 1 OS=Mus musculus GN=Actb PE=1 SV=1 - [ACTB_MOUSE]|Actin, alpha cardiac muscle 1 OS=Mus musculus GN=Actc1 PE=1 SV=1 - [ACTC_MOUSE]|Actin, alpha skeletal muscle OS=Mus musculus GN=Acta1 PE=1 SV=1 - [ACTS_MOUSE]|Actin, cytoplasmic 1 (Fragment) OS=Mus musculus GN=Actb PE=1 SV=1 - [E9Q5F4_MOUSE]|Protein Gm17087 OS=Mus musculus GN=Gm17087 PE=1 SV=1 - [V9GXQ2_MOUSE]	Actb;Actc1;Acta1;Gm17087	4	Shared	3	dSYVGDEAQSk+dSYVGDEAQSkR+dSYVGDEAqSk	E9Q5F4;P68033;P68134;V9GXQ2	TRUE	LIMMA	-0.077724328	-1.177752421	-0.036636917	-0.227678122	-0.81695028	-0.86888861	-0.858045926	-1.958074019	-0.816958515	-1.00799972	-1.689376348	-1.649210208	0.70259727	-0.397430823	0.743684681	0.552643476	0.055475789	-0.088567012	0.839433954	0.004566204	0.923888048	0.5540141	0.065271325	0.030445285	0.920241127	0.044006914	0.956485497	0.789657127	0.26031146	0.165372098	-3.341552097	-3.341552097	-3.341552097	-3.341552097	-3.341552097	-3.341552097	-0.204634725	-3.1008186	-0.096458672	-0.599437152
P01942;Q91VB8	Hemoglobin subunit alpha OS=Mus musculus GN=Hba PE=1 SV=2 - [HBA_MOUSE]|Alpha globin 1 OS=Mus musculus GN=Hba-a1 PE=1 SV=1 - [Q91VB8_MOUSE]	Hba;Hba-a1	2	Shared	19	iGGHGAEYGAEALER+tYFPHFDVSHGSAQVk+mFASFPTTk+mFASFPTTk+fLASVSTVLTSk+iGGHGAEyGAEALER+tYFPHFDVSHGSAQVkGHGk+tYFPHFDVSHGSAQVkGHGkk+tyFPHFDVSHGSAQVk+tYFPHFDVSHGSAQVk+aAWGkIGGHGAEYGAEALER+tYFPHFDVSHGSAqVk+lLSHcLLVTLASHHPADFTPAVHASLDk+lRVDPVNFk+mVLSGEDk+mVLSGEDkSNIk+lRVDPVnFk+fLASVSTVLTSkYR+sNIkAAWGk	P01942;Q91VB8	TRUE	LIMMA	0.545978191	0.619771144	1.303163542	1.004972688	1.119600214	-0.040815842	0.012393344	0.086186298	0.769578695	0.471387842	0.523034219	-0.574400688	1.079563037	1.153355991	1.836748388	1.538557535	1.716166208	0.492769004	0.045266605	0.024501475	3.12E-05	0.000647151	0.000670743	0.876325701	0.17345098	0.125276771	0.001165184	0.013340331	0.017279318	0.970174233	0.365078949	0.365078949	0.365078949	0.365078949	0.365078949	0.365078949	2.102169786	2.386293439	5.017546619	3.869427859
E9Q5F4	Actin, cytoplasmic 1 OS=Mus musculus GN=Actb PE=1 SV=1 - [ACTB_MOUSE]|Actin, cytoplasmic 1 (Fragment) OS=Mus musculus GN=Actb PE=1 SV=1 - [E9Q5F4_MOUSE]	Actb	1	Unique	13	gYSFTTTAER+vAPEEHPVLLTEAPLNPk+lcYVALDFEQEmATAASSSSLEk+lcYVALDFEQEMATAASSSSLEk+lcYVALDFEqEmATAASSSSLEk+ekLcYVALDFEQEmATAASSSSLEk+ekLcYVALDFEQEMATAASSSSLEk+vAPEEHPVLLTEAPLnPk+ekLcYVALDFEqEmATAASSSSLEk+yPIEHGIVTNWDDmEk+yPIEHGIVTNWDDMEk+gYSFTTTAEREIVR+vAPEEHPVLLTEAPLNPkANR	E9Q5F4	FALSE	LIMMA	-0.352581644	-0.07026191	0.128308527	0.041731822	0.315514932	0.020916369	-0.802320969	-0.520001235	-0.321430798	-0.408007503	-0.187308919	-0.428822957	0.097157681	0.379477415	0.578047852	0.491471147	0.818338784	0.470655694	0.11920719	0.750776628	0.56279133	0.850276485	0.208580157	0.924604381	0.315322987	0.871328412	0.734085448	0.937666591	0.477072471	0.985684499	-1.549873709	-1.549873709	-1.549873709	-1.549873709	-1.549873709	-1.549873709	-1.610626413	-0.320963073	0.586125529	0.190634924
P02088	Hemoglobin subunit beta-1 OS=Mus musculus GN=Hbb-b1 PE=1 SV=2 - [HBB1_MOUSE]	Hbb-b1	1	Unique	5	vNSDEVGGEALGR+aAVScLWGk+vnSDEVGGEALGR+aAVScLWGkVnSDEVGGEALGR+aAVScLWGkVNSDEVGGEALGR	P02088	TRUE	LIMMA	3.268452952	3.583471645	3.810801203	3.845771123	4.076743822	3.108736397	2.551091473	2.866110166	3.093439724	3.128409644	3.274709306	2.391374918	3.985814431	4.300833124	4.528162682	4.563132602	4.878778338	3.826097876	7.43E-10	1.09E-10	2.92E-11	2.39E-11	7.55E-11	2.04E-09	1.73E-07	1.19E-07	1.90E-08	1.95E-08	6.55E-08	4.34E-07	0.25473275	0.25473275	0.25473275	0.25473275	0.25473275	0.25473275	9.36052415	10.26270635	10.91375559	11.01390597
P26039	Talin-1 OS=Mus musculus GN=Tln1 PE=1 SV=2 - [TLN1_MOUSE]	Tln1	1	Unique	133	eAAFHPEVAPDVR+aVEGcVSASQAATEDGQLLR+aSVPTIQDQASAmQLSQcAk+aAAFEDQENETVVVk+vVAPTISSPVcQEQLVEAGR+nGNLPEFGDAIATASk+vVAPTISSPVcqEQLVEAGR+lLGEIAQGnENYAGIAAR+lLGEIAqGNENYAGIAAR+lLGEIAQGNENYAGIAAR+dLDQASLAAVSQQLAPR+aVTDSINQLITmcTQQAPGQk+vGAIPANALDDGQWSQGLISAAR+lGAASLGAEDPETQVVLINAVk+vSQmAQYFEPLTLAAVGAASk+aQEAcGPLEMDSALSVVQNLEk+fGQDFSTFLEAGVEmAGQAPSQEDR+hRVQELGHGcSALVTk+aLEATTEHIR+kIFQAHk+sGASGPENFQVGSmPPA…	P26039	FALSE	LIMMA	-0.170780468	0.01108866	0.189852532	0.013632097	0.071394115	-0.008973453	-0.431836858	-0.24996773	-0.071203858	-0.247424293	-0.220475802	-0.270029842	0.090275922	0.27214505	0.450908922	0.274688486	0.363264032	0.252082937	0.190435295	0.931122237	0.147060535	0.915380493	0.619473815	0.944235628	0.416273662	0.967821976	0.330197014	0.96489812	0.805439607	0.989181914	-2.26552763	-2.26552763	-2.26552763	-2.26552763	-2.26552763	-2.26552763	-1.344001807	0.087265125	1.494094431	0.10728137
E9PV24	Fibrinogen alpha chain OS=Mus musculus GN=Fga PE=1 SV=1 - [FIBA_MOUSE]	Fga	1	Unique	46	aQQIQALQSNVR+tHSDSDILTNIEDPSSHVPEFSSSSk+gDFANANNFDNTYGQVSEDLR+eINLQDYEGHQk+aVTSkGDkELLIGk+dSDWPFcSDDDWNHkcPSGcR+tHSDSDILTnIEDPSSHVPEFSSSSk+hPDLSGFFDNHFGLISPNFkEFGSk+hPDLSGFFDNHFGLISPNFk+sQLQEAPPEWk+gLIDEAnQDFTNR+gLIDEANQDFTNR+mSPVPDLVPGSFk+lEVDIDIk+mSPVPDLVPGSFk+gDFANANNFDNTYGqVSEDLR+aqQIQALQSNVR+aQqIQALQSNVR+aQQIqALQSNVR+aQQIQALQSnVR+qLQQVIAk+aQQIQALqSNVR+qLQQVIAk+sQLqEAPPEWk+sqLQEAPPEWk+gLIDEAN…	E9PV24	TRUE	LIMMA	-0.080209002	-0.348812993	-1.1401817	-0.656587089	-0.895660467	-0.387687281	-0.785631927	-1.054235918	-1.845604625	-1.362010015	-1.684347274	-1.093110206	0.625213924	0.356609932	-0.434758775	0.048835836	-0.10697366	0.317735644	0.817106783	0.318951091	0.002642346	0.066805161	0.027559153	0.26906085	0.909230199	0.567495057	0.027408026	0.279149353	0.165745962	0.565374961	-1.730045893	-1.730045893	-1.730045893	-1.730045893	-1.730045893	-1.730045893	-0.233598217	-1.015872178	-3.320629937	-1.912223942
A8DUK4;P02088;P02089	Beta-globin OS=Mus musculus GN=Hbbt1 PE=1 SV=1 - [A8DUK4_MOUSE]|Hemoglobin subunit beta-1 OS=Mus musculus GN=Hbb-b1 PE=1 SV=2 - [HBB1_MOUSE]|Hemoglobin subunit beta-2 OS=Mus musculus GN=Hbb-b2 PE=1 SV=2 - [HBB2_MOUSE]	Hbbt1;Hbb-b1;Hbb-b2	3	Shared	8	lHVDPENFR+dFTPAAQAAFQk+gTFASLSELHcDkLHVDPENFR+dFTPAAqAAFQk+lHVDPEnFR+gTFASLSELHcDkLHVDPEnFR+dFTPAAQAAFqk+dFTPAAqAAFqk	A8DUK4;P02088;P02089	TRUE	LIMMA	1.257287961	1.387629938	1.368378182	0.36563342	1.55896107	0.947856242	-0.002304894	0.128037083	0.108785328	-0.893959434	0.150693446	-0.311736613	2.516880816	2.647222793	2.627971037	1.625226275	2.967228694	2.207449097	0.050390943	0.032100994	0.034356676	0.55603389	0.031342757	0.134062773	0.185838876	0.148512696	0.140049679	0.790434576	0.177228057	0.39265937	-1.350258801	-1.350258801	-1.350258801	-1.350258801	-1.350258801	-1.350258801	2.050692537	2.263286094	2.231885625	0.596364357
A8DUK4;E9Q223	Beta-globin OS=Mus musculus GN=Hbbt1 PE=1 SV=1 - [A8DUK4_MOUSE]|Protein Hbb-bs (Fragment) OS=Mus musculus GN=Hbb-bs PE=1 SV=1 - [E9Q223_MOUSE]	Hbbt1;Hbb-bs	2	Shared	4	vNADEVGGEALGR+aAVSGLWGk+vnADEVGGEALGR+aAVSGLWGkVnADEVGGEALGR	A8DUK4;E9Q223	TRUE	LIMMA	-4.079236134	-4.381418199	-3.027221876	-3.277663697	-3.35014648	-4.231961325	-4.71794658	-5.020128645	-3.665932323	-3.916374143	-4.064246468	-4.870671771	-3.440525687	-3.742707753	-2.38851143	-2.63895325	-2.636046492	-3.593250878	4.77E-13	9.14E-14	3.30E-10	6.16E-11	4.07E-10	2.05E-13	3.88E-10	1.49E-10	1.19E-07	4.01E-08	2.21E-07	1.67E-10	-0.392613676	-0.392613676	-0.392613676	-0.392613676	-0.392613676	-0.392613676	-13.12111703	-14.09310445	-9.737247661	-10.54280937
Q61129	Complement factor I OS=Mus musculus GN=Cfi PE=1 SV=3 - [CFAI_MOUSE]	Cfi	1	Unique	12	acnGVnDcGDQSDELcck+acNGVNDcGDQSDELcck+acnGVNDcGDQSDELcck+gVETSLAEcAFTk+aGTPVcAmnGR+cIEGTcIck+tEGLVQVk+sGVcIPDQYk+sGVcIPDqYkcNGEVDcITGEDESR+sGVcIPDQYkcnGEVDcITGEDESR+ikSLLPk+vANYFDWISYHVGR	Q61129	FALSE	LIMMA	-0.444287316	-0.099970516	-0.834551247	0.132328558	-0.359900085	0.098279049	-1.046700676	-0.702383876	-1.436964606	-0.470084802	-1.033418696	-0.504134311	0.158126044	0.502442843	-0.232137887	0.734741917	0.313618526	0.700692409	0.14166092	0.735861879	0.008471493	0.655482771	0.282242068	0.740158934	0.351668914	0.860363357	0.058132421	0.842615847	0.548485927	0.908326167	3.284493426	3.284493426	3.284493426	3.284493426	3.284493426	3.284493426	-1.515183744	-0.340936362	-2.846127804	0.451289227
P68368;P68369;P68373;Q9JJZ2	Tubulin alpha-1B chain OS=Mus musculus GN=Tuba1b PE=1 SV=2 - [TBA1B_MOUSE]|Tubulin alpha-4A chain OS=Mus musculus GN=Tuba4a PE=1 SV=1 - [TBA4A_MOUSE]|Tubulin alpha-3 chain OS=Mus musculus GN=Tuba3a PE=1 SV=1 - [TBA3_MOUSE]|Tubulin alpha-1A chain OS=Mus musculus GN=Tuba1a PE=1 SV=1 - [TBA1A_MOUSE]|Tubulin alpha-1C chain OS=Mus musculus GN=Tuba1c PE=1 SV=1 - [TBA1C_MOUSE]|Tubulin alpha-8 chain OS=M…	Tuba1b;Tuba4a;Tuba3a;Tuba1a;Tuba1c;Tuba8	6	Shared	16	nLDIERPTYTNLNR+vGINYQPPTVVPGGDLAk+fDGALNVDLTEFQTNLVPYPR+rNLDIERPTYTNLNR+lDHkFDLmYAkR+qLFHPEQLITGkEDAANNYAR+aFVHWYVGEGmEEGEFSEAR+aVcmLSNTTAIAEAWAR+vGINYqPPTVVPGGDLAk+aVcMLSNTTAIAEAWAR+vGINYQPPTVVPGGDLAkVQR+nLDIERPTYTNLNR+nLDIERPTYTnLNR+qLFHPEQLITGk+aFVHWYVGEGMEEGEFSEAR+nLDIERPTYTNLnR	P68368;P68369;P68373;Q9JJZ2	FALSE	LIMMA	-0.37720567	-0.239879868	0.14294485	-0.049544577	-0.201325623	0.075259997	-0.778874675	-0.641548874	-0.258724155	-0.451213583	-0.650405223	-0.326409008	0.024463336	0.161789137	0.544613855	0.352124428	0.247753977	0.476929002	0.064552463	0.23072458	0.471166527	0.801923106	0.365414185	0.703380093	0.216749868	0.478948347	0.664173786	0.91141768	0.621238777	0.8915185	-2.045136887	-2.045136887	-2.045136887	-2.045136887	-2.045136887	-2.045136887	-1.92932714	-1.22693474	0.731132643	-0.253410024
P02089	Hemoglobin subunit beta-2 OS=Mus musculus GN=Hbb-b2 PE=1 SV=2 - [HBB2_MOUSE]	Hbb-b2	1	Unique	22	vNPDEVGGEALGR+sAVScLWAk+vITAFNEGLk+yFDSFGDLSSASAImGNPk+lLGNAIVIVLGHHLGk+yFDSFGDLSSASAIMGNPk+nLDNLkGTFASLSELHcDk+kVITAFNEGLkNLDNLk+nLDNLkGTFASLSELHcDkLHVDPENFR+lLGnAIVIVLGHHLGk+lLGnAIVIVLGHHLGkDFtPAAQAAFQk+lLGNAIVIVLGHHLGkDFTPAAQAAFQk+lLGnAIVIVLGHHLGkDFTPAAqAAFQk+lLGnAIVIVLGHHLGkDFTPAAQAAFQk+vnPDEVGGEALGR+kVITAFNEGLk+vITAFnEGLk+yFDSFGDLSSASAImGnPk+yFDSFGDLSSASAImGNPkVk+yFDSFGDLSSASAIMGNPkVk+sAVScL…	P02089	TRUE	LIMMA	3.697545209	3.489426637	3.710006751	3.364004998	3.948420404	3.138014533	2.790799355	2.582680783	2.803260897	2.457259144	2.93464772	2.231268679	4.604291063	4.396172491	4.616752605	4.270750852	4.962193088	4.044760387	6.77E-09	2.04E-08	6.34E-09	4.03E-08	1.63E-08	1.41E-07	1.22E-06	2.89E-06	1.59E-06	5.47E-06	3.32E-06	1.64E-05	0.02470767	0.02470767	0.02470767	0.02470767	0.02470767	0.02470767	8.377682486	7.906139551	8.405917121	7.62196651
E9Q035;Q921I1	Protein Gm20425 OS=Mus musculus GN=Gm20425 PE=4 SV=1 - [E9Q035_MOUSE]|Serotransferrin OS=Mus musculus GN=Tf PE=1 SV=1 - [TRFE_MOUSE]	Gm20425;Tf	2	Shared	67	nQQEGVcPEGSIDNSPVk+aVLTSQETLFGGSDcTGNFcLFk+aVLTSQETLFGGSDcTGnFcLFk+vAQEHFGkGk+sTTkDLLFRDDTk+nQQEGVcPEGSIDNSPVkWcALSHLER+hTTIFEVLPEkADRDQYELLcLDNTR+hTTIFEVLPEkADRDQYELLcLDnTR+kNNGkEDLIWEILk+kNnGkEDLIWEILk+knNGkEDLIWEILk+dLLFkDSAFGLLRVPPR+knnGkEDLIWEILk+skDFQLFSSPLGkDLLFk+iPSHAVVAR+nQQEGVcPEGSIDNSPVk+lPEGTTPEk+nQQEGVcPEGSIDnSPVk+nqQEGVcPEGSIDNSPVk+nQqEGVcPEGSIDNSPVk+yLGAEYmQSVGnmR+gYYAVAVVk+dFQLFSS…	E9Q035;Q921I1	FALSE	LIMMA	-0.425865976	-0.188907513	-0.602214428	0.083993483	-0.44134634	-0.295599718	-0.793301517	-0.556343053	-0.969649969	-0.283442057	-0.852151763	-0.663035258	-0.058430436	0.178528028	-0.234778888	0.451429024	-0.030540917	0.071835823	0.024782695	0.300469466	0.00235003	0.64248887	0.036230419	0.1102703	0.120130667	0.551382251	0.025260882	0.839667496	0.191976141	0.355242697	3.048588852	3.048588852	3.048588852	3.048588852	3.048588852	3.048588852	-2.381155541	-1.056243503	-3.36717724	0.469634953
Q9Z126	Platelet factor 4 OS=Mus musculus GN=Pf4 PE=1 SV=1 - [PLF4_MOUSE]	Pf4	1	Unique	5	hITSLEVIk+tISSGIHLk+hcAVPQLIATLknGR+hcAVPQLIATLk+hcAVPqLIATLk	Q9Z126	FALSE	LIMMA	-0.103734034	-0.326911706	-0.039151983	0.160628316	-0.218278772	0.05911049	-0.628509661	-0.851687333	-0.56392761	-0.364147311	-0.80499576	-0.465665137	0.421041593	0.197863921	0.485623645	0.685403944	0.368438215	0.583886118	0.687949398	0.211786324	0.87935083	0.534877345	0.451480712	0.818786451	0.838737621	0.458026598	0.937187713	0.77737417	0.690038798	0.944999104	-2.382774188	-2.382774188	-2.382774188	-2.382774188	-2.382774188	-2.382774188	-0.406109915	-1.279831508	-0.153276681	0.628846189
F8WGM8;P68033;P68134	Actin, cytoplasmic 1 OS=Mus musculus GN=Actb PE=1 SV=1 - [ACTB_MOUSE]|Actin, alpha cardiac muscle 1 OS=Mus musculus GN=Actc1 PE=1 SV=1 - [ACTC_MOUSE]|Actin, alpha skeletal muscle OS=Mus musculus GN=Acta1 PE=1 SV=1 - [ACTS_MOUSE]|Actin, cytoplasmic 2 (Fragment) OS=Mus musculus GN=Actg1 PE=1 SV=1 - [F8WGM8_MOUSE]	Actb;Actc1;Acta1;Actg1	4	Shared	5	eITALAPSTmk+eITALAPSTMk+mQkEITALAPSTmk+mQkEITALAPSTMk+mQkEITALAPSTmk	F8WGM8;P68033;P68134	TRUE	LIMMA	-0.574049548	-0.5233844	-0.297247423	0.186464381	-0.393685424	0.048119568	-1.556102833	-1.505437685	-1.279300708	-0.795588904	-1.491654375	-0.933933717	0.408003737	0.458668885	0.684805862	1.168517666	0.704283528	1.030172853	0.24049748	0.283485066	0.539403825	0.699618718	0.467866085	0.920579609	0.477661276	0.534998997	0.716784275	0.866051353	0.703527165	0.982736083	-1.465813591	-1.465813591	-1.465813591	-1.465813591	-1.465813591	-1.465813591	-1.200909578	-1.094918272	-0.621840533	0.39008281
P07724	Serum albumin OS=Mus musculus GN=Alb PE=1 SV=3 - [ALBU_MOUSE]	Alb	1	Unique	60	aPQVSTPTLVEAAR+lGEYGFQNAILVR+lSQTFPNADFAEITk+ccAEANPPAcYGTVLAEFQPLVEEPk+dVFLGTFLYEYSR+gLVLIAFSQYLQk+qEPERNEcFLQHk+eNPTTFmGHYLHEVAR+vcLLHEkTPVSEHVTk+vNkEccHGDLLEcADDRAELAk+eccHGDLLEcADDRAELAk+eNPTTFMGHYLHEVAR+aETFTFHSDIcTLPEkEk+nEcFLQHkDDNPSLPPFERPEAEAmcTSFk+sLHTLFGDkLcAIPNLR+kAHcLSEVEHDTmPADLPAIAADFVEDQEVck+aHcLSEVEHDTmPADLPAIAADFVEDQEVck+tPVSEHVTk+tcVADESAANcDk+tcVADESAAncDk+eccHGDLLEcADDR+ymcEN…	P07724	FALSE	LIMMA	0.261986329	-0.312530683	-0.335659844	-0.321700175	-0.005886071	0.140202011	-0.251324242	-0.825841254	-0.848970415	-0.835010746	-0.579784736	-0.37310856	0.7752969	0.200779888	0.177650727	0.191610397	0.568012595	0.653512582	0.303926324	0.222006689	0.19061775	0.209122093	0.98334813	0.579456406	0.542107359	0.468985933	0.39169843	0.505274968	0.993827215	0.827378656	-1.20948357	-1.20948357	-1.20948357	-1.20948357	-1.20948357	-1.20948357	1.048562697	-1.250859222	-1.343430371	-1.287558798
A8DUK4;E9Q223;P02088;P02089	Beta-globin OS=Mus musculus GN=Hbbt1 PE=1 SV=1 - [A8DUK4_MOUSE]|Protein Hbb-bs (Fragment) OS=Mus musculus GN=Hbb-bs PE=1 SV=1 - [E9Q223_MOUSE]|Hemoglobin subunit beta-1 OS=Mus musculus GN=Hbb-b1 PE=1 SV=2 - [HBB1_MOUSE]|Hemoglobin subunit beta-2 OS=Mus musculus GN=Hbb-b2 PE=1 SV=2 - [HBB2_MOUSE]	Hbbt1;Hbb-bs;Hbb-b1;Hbb-b2	4	Shared	2	gTFASLSELHcDk+mVHLTDAEk	A8DUK4;E9Q223;P02088;P02089	TRUE	LIMMA	0.890210912	0.379655997	0.789154134	0.105336836	0.921226858	0.497273867	0.076984079	-0.433570836	-0.024072698	-0.707889997	0.012011618	-0.315952966	1.703437745	1.19288283	1.602380967	0.918563669	1.830442098	1.310500699	0.033114626	0.346237087	0.056665278	0.792229387	0.047256477	0.220073249	0.142288042	0.591792695	0.184793594	0.908233408	0.219007264	0.506557296	-0.90917659	-0.90917659	-0.90917659	-0.90917659	-0.90917659	-0.90917659	2.248936514	0.959123532	1.993637153	0.266112057
P01942;P06467;Q91VB8	Hemoglobin subunit zeta OS=Mus musculus GN=Hbz PE=2 SV=2 - [HBAZ_MOUSE]|Hemoglobin subunit alpha OS=Mus musculus GN=Hba PE=1 SV=2 - [HBA_MOUSE]|Alpha globin 1 OS=Mus musculus GN=Hba-a1 PE=1 SV=1 - [Q91VB8_MOUSE]	Hbz;Hba;Hba-a1	3	Shared	2	vDPVNFk+vDPVnFk	P01942;P06467;Q91VB8	TRUE	LIMMA	0.968120196	0.707710654	1.8637789	0.608289886	1.342535415	0.197490153	-0.149711046	-0.410120588	0.745947658	-0.509541356	0.092762092	-0.920341089	2.085951438	1.825541895	2.981610142	1.726121128	2.592308737	1.315321395	0.0867589	0.204652016	0.002028099	0.273694469	0.036249717	0.719533561	0.260917578	0.449158771	0.023177259	0.575305997	0.191976141	0.899033002	-0.080893065	-0.080893065	-0.080893065	-0.080893065	-0.080893065	-0.080893065	1.779299345	1.300695004	3.42542237	1.117970475
Q8K0E8	Fibrinogen beta chain OS=Mus musculus GN=Fgb PE=1 SV=1 - [FIBB_MOUSE]	Fgb	1	Unique	64	tPcTVScNIPVVSGk+eNENVINEYSSILEDQR+rkEEPPSLRPAPPPISGGGYR+aHYGGFTVQNEASk+kGFGNIATNEDAkk+kEEPPSLRPAPPPISGGGYR+iQkLESDISAQmEYcR+gGETSEmYLIQPDTSIkPYR+kGGETSEmYLIQPDTSIkPYR+tmTIHNGmFFSTYDRDNDGWVTTDPR+tPcTVScNIPVVSGkEcEEIIRk+tPcTVScnIPVVSGkEcEEIIRk+kGGETSEMYLIQPDTSIkPYR+gGETSEmYLIqPDTSIkPYR+rPPDAGGcLHADTDMGVLcPTGcTLqqTLLNQERPIk+rPPDAGGcLHADTDMGVLcPTGcTLQQTLLNQERPIk+rPPDAGGcLHADTDmGVLcPTGcTLQQTLLNQERPIk+…	Q8K0E8	TRUE	LIMMA	-0.283678439	-0.385632324	-1.170716925	-0.708800861	-0.771090435	0.076841748	-0.965263012	-1.067216896	-1.852301498	-1.390385433	-1.533125153	-0.604742824	0.397906133	0.295952249	-0.489132353	-0.027216288	-0.009055717	0.75842632	0.400239013	0.255525784	0.001558899	0.042113602	0.047525954	0.818628044	0.636512922	0.506849866	0.019679583	0.217375599	0.219007264	0.944999104	-1.702184598	-1.702184598	-1.702184598	-1.702184598	-1.702184598	-1.702184598	-0.855071753	-1.162384098	-3.528808801	-2.136488045
P02088;P02089	Hemoglobin subunit beta-1 OS=Mus musculus GN=Hbb-b1 PE=1 SV=2 - [HBB1_MOUSE]|Hemoglobin subunit beta-2 OS=Mus musculus GN=Hbb-b2 PE=1 SV=2 - [HBB2_MOUSE]	Hbb-b1;Hbb-b2	2	Shared	2	vVAGVATALAHk+vVAGVATALAHkYH	P02088;P02089	TRUE	LIMMA	1.999008717	1.900580443	2.65868379	1.79677854	3.051323746	1.529058946	0.822025583	0.723597309	1.481700656	0.619795406	1.735416598	0.352075812	3.175991851	3.077563577	3.835666924	2.973761674	4.367230894	2.70604208	0.001724125	0.00266316	8.47E-05	0.004183408	6.11E-05	0.01286825	0.021312138	0.03097826	0.002532127	0.049546758	0.002927856	0.094581385	-0.706315543	-0.706315543	-0.706315543	-0.706315543	-0.706315543	-0.706315543	3.489317035	3.317508152	4.64079549	3.136319475
E9QLA5	Inverted formin-2 OS=Mus musculus GN=Inf2 PE=1 SV=1 - [E9QLA5_MOUSE]	Inf2	1	Unique	10	tGPGEDEDGEDTAPESALDTSLDR+lGPQDSDPTEANLESAEPELcIR+lLPEkHEIENLR+vTLLHHVLEEVEk+aQLVLTAcESLLTSQR+aVMNSQQGIEYILSNQGYVR+aVLLASDAQAcTLEEVVER+lPVFcQLILk+kSLNLNIFLk+sHPDLLQLSR	E9QLA5	FALSE	LIMMA	-0.075361879	-0.170182494	0.319291288	0.262405312	0.38293949	-0.141975953	-0.512352571	-0.607173186	-0.117699404	-0.174585379	-0.105630957	-0.578966645	0.361628813	0.266808198	0.75628198	0.699396004	0.871509936	0.295014739	0.725938225	0.430831422	0.145247576	0.228247346	0.119285018	0.510283892	0.856216277	0.659406927	0.328585047	0.529488322	0.355495488	0.780831831	-1.66825684	-1.66825684	-1.66825684	-1.66825684	-1.66825684	-1.66825684	-0.354303558	-0.800089701	1.501104285	1.233662658
Q9CZ44	NSFL1 cofactor p47 OS=Mus musculus GN=Nsfl1c PE=1 SV=1 - [NSF1C_MOUSE]	Nsfl1c	1	Unique	9	lGSTAPQVLNTSSPAQQAENEAk+lGAAPEEESAYVAGER+sYQDPSNAQFLESIR+sGQQIVGPPR+tGFSLDNGDLR+eANLLNAVIVQR+fYAGGSER+eFVAVTGTEEDRAR+sYQDPSNAQFLESIRR	Q9CZ44	FALSE	LIMMA	0.048611303	0.128307506	0.194683872	0.052358454	0.107082942	-0.024364386	-0.318419549	-0.238723346	-0.17234698	-0.314672398	-0.303270026	-0.391395238	0.415642156	0.495338358	0.561714724	0.419389307	0.517435909	0.342666467	0.787670248	0.478969992	0.285717934	0.771765595	0.596387022	0.892560587	0.890160304	0.698732492	0.496539419	0.903700715	0.789285872	0.973177113	-1.995526738	-1.995526738	-1.995526738	-1.995526738	-1.995526738	-1.995526738	0.272101337	0.718200121	1.089741235	0.293075981
Q3UER8;Q8VCM7	Fibrinogen gamma chain OS=Mus musculus GN=Fgg PE=1 SV=1 - [Q3UER8_MOUSE]|Fibrinogen gamma chain OS=Mus musculus GN=Fgg PE=1 SV=1 - [FIBG_MOUSE]	Fgg	1	Unique	38	yLQEIYNSNNQk+qQFLVYcEIDGSGnGWTVLQk+sSTTnGFDDGIIWATWk+lSIGEGQQHHmGGSk+cHAGHLnGVYHQGGTYSk+dSVQIHDTTGkDcQEIANk+tSTADYAmFR+rIDGSLDFkk+vAQLEAQcQEPckDSVQIHDTTGkDcQEIANk+iHLISmQSTIPYALR+eGFGHLSPTGTTEFWLGNEk+kmVEEIVkYEALLLTHETSIR+vAQLEAQcQEPck+yLQEIYnSNNQk+yLQEIYNSNNqk+yLQEIYNSnNQk+yLQEIYNSNnQk+eGFGHLSPTGTTEFWLGnEk+qQFLVYcEIDGSGNGWTVLQk+dNccILDER+dnccILDER+tSTADYAMFR+mVEEIVk+iDGSLDFk+tLEDILFR+aIQVYYNPDQP…	Q3UER8;Q8VCM7	TRUE	LIMMA	-0.455527173	-0.404096592	-1.598264782	-1.038760787	-0.785882242	-0.202746475	-1.194387146	-1.142956565	-2.337124756	-1.77762076	-1.611952805	-0.941606448	0.2833328	0.334763381	-0.859404809	-0.299900814	0.040188321	0.536113498	0.216399566	0.271333227	0.000142754	0.007656575	0.061357214	0.57770269	0.447500562	0.520761532	0.00376667	0.074440194	0.252433838	0.825977902	-2.140512877	-2.140512877	-2.140512877	-2.140512877	-2.140512877	-2.140512877	-1.266625219	-1.123618887	-4.444087205	-2.888347145
P11352	Glutathione peroxidase 1 OS=Mus musculus GN=Gpx1 PE=1 SV=2 - [GPX1_MOUSE]	Gpx1	1	Unique	13	nALPTPSDDPTALmTDPk+nALPTPSDDPTALMTDPk+aHPLFTFLR+dYTEMNDLQk+nDIAWNFEk+yIIWSPVcR+lSAAAQSTVYAFSARPLTGGEPVSLGSLR+lSAAAqSTVYAFSARPLTGGEPVSLGSLR+yVRPGGGFEPNFTLFEk+fLVGPDGVPVRR+gLVVLGFPcNQFGHQEnGkNEEILNSLk+gLVVLGFPcNQFGHQENGknEEILNSLk+gLVVLGFPcNQFGHqENGkNEEILNSLk	P11352	TRUE	LIMMA	0.214382816	0.032157649	1.275867473	0.514494604	0.871577279	-0.380053624	-0.561007518	-0.743232685	0.500477139	-0.26089573	0.004664531	-1.155443958	0.98977315	0.807547983	2.051257807	1.289884938	1.738490027	0.395336709	0.57484068	0.932744952	0.002272282	0.184387288	0.048865992	0.323125979	0.767079258	0.967821976	0.024834971	0.474367612	0.222596555	0.622055012	-0.830638164	-0.830638164	-0.830638164	-0.830638164	-0.830638164	-0.830638164	0.568022542	0.085203982	3.380501751	1.3631901
B7ZW98;D3Z5M4;G5E8J2;G8JL84	Ank1 protein OS=Mus musculus GN=Ank1 PE=1 SV=1 - [B7ZW98_MOUSE]|Ankyrin-1 OS=Mus musculus GN=Ank1 PE=1 SV=1 - [E9QNT8_MOUSE]|Ankyrin-1 OS=Mus musculus GN=Ank1 PE=1 SV=1 - [D3Z5M4_MOUSE]|Ankyrin-1 OS=Mus musculus GN=Ank1 PE=1 SV=1 - [G8JL84_MOUSE]|Isoform Br4 of Ankyrin-1 OS=Mus musculus GN=Ank1 - [ANK1_MOUSE]|Ankyrin 1, erythroid OS=Mus musculus GN=Ank1 PE=1 SV=1 - [G5E8J2_MOUSE]	Ank1	1	Unique	56	nGASPNEVSSNGTTPLAIAk+lALQAQPVPDELVTk+lVPLVQATFPENAVTk+iTTIQGPEPGALQEYEQVLVSTR+akDDQTPLHcAAR+tkDELTPLHcAAR+gDRELVVLR+gASPNVSNVkVETPLHmAAR+mGYTPLHVASHYGNIk+nGLTPLHVAVHHNNLDIVk+kGNTALHIAALAGQDEVVR+lLLENGASPNLATTAGHTPLHTAAR+lLLEnGASPNLATTAGHTPLHTAAR+sGLTPLHLVSQEGHVPVADVLIk+iIALGPTGAQFLSPVIVEIPHFASHGR+iIALGPTGAqFLSPVIVEIPHFASHGR+eLVNYGANVNAQSQk+lNTPPPLAEEEGLASR+lDQVVESPAIPR+eLTAVPYMAk+lIYANEcANFTTNVSA…	B7ZW98;D3Z5M4;G5E8J2;G8JL84	FALSE	LIMMA	0.429263289	0.443074196	0.451251183	0.125197274	0.436904088	0.084717609	0.103016596	0.116827503	0.125004491	-0.201049419	0.072149197	-0.241529083	0.755509982	0.769320889	0.777497876	0.451443966	0.801658979	0.410964302	0.011881078	0.009679077	0.008562896	0.43751834	0.020737985	0.598179782	0.073941304	0.070679051	0.058142651	0.709780789	0.143100885	0.835800835	-2.012181575	-2.012181575	-2.012181575	-2.012181575	-2.012181575	-2.012181575	2.703171584	2.790142104	2.841634509	0.788396588
A2AQ07	Tubulin beta-1 chain OS=Mus musculus GN=Tubb1 PE=1 SV=1 - [TBB1_MOUSE]	Tubb1	1	Unique	36	eVDQQLLSIQTR+aGLEDsEEDVEEAEVEAEDkDH+mREIVHIQIGQcGNQIGAk+gHYTEGAELIENVmDVVRR+gHYTEGAELIENVMDVVRR+iLNSFSVmPSPk+aVLVDLEPGTmDSIR+aLSVAELTQQmFDAR+aVLVDLEPGTMDSIR+nSNcFVEWIPNNVk+nSncFVEWIPNNVk+iLNSFSVMPSPk+iLnSFSVMPSPk+nIMAAcDPR+iSVYYNEAYGk+eVDqQLLSIQTR+eVDQqLLSIQTR+aLSVAELTqQmFDAR+yLTVAcIFR+aGLEDSEEDVEEAEVEAEDkDH+lHFFmPGFAPLTAQGSQQYR+eSEScDcLQGFQIVHSLGGGTGSGmGTLLmNk+lGVLFQPDSFVHGNSGAGNNWAk+eSEScDcLQGF…	A2AQ07	FALSE	LIMMA	-0.137488977	-0.195690656	0.150762967	0.21289196	-0.290222411	0.030436168	-0.485698595	-0.543900274	-0.197446651	-0.135317658	-0.679532599	-0.31777345	0.210720641	0.152518961	0.498972585	0.561101578	0.099087777	0.378645786	0.424541348	0.258651118	0.381799588	0.220140777	0.137582547	0.858863711	0.654610094	0.5082614	0.588509823	0.520696087	0.383652701	0.964071392	-1.971174241	-1.971174241	-1.971174241	-1.971174241	-1.971174241	-1.971174241	-0.811190959	-1.154583402	0.889508076	1.256071845
P21614	Vitamin D-binding protein OS=Mus musculus GN=Gc PE=1 SV=2 - [VTDB_MOUSE]	Gc	1	Unique	46	eVVSLTEEccAEGADPTcYDTR+nYLSmVGSccTSANPTVcFVk+ccESTSEDcmASELPEHTIk+tkTPNTSPAELkDmVEk+tLREccDTQDSVAcFSTQSPLLkR+kLcmAALSHQPQEFPTYVEPTNDEIcEAFR+gQEmcADYSENTFTEYk+gQEMcADYSENTFTEYk+dLcGQSTTQAmDQYTFELSR+tQVPEVFLSk+eccDTQDSVAcFSTQSPLLk+nYLSmVGSccTSANPTVcFVk+dLcGQSTTQAMDQYTFELSR+fSSSTFEQVNQLVk+nYLSMVGSccTSANPTVcFVk+tSELSVk+icQNLSk+vcSQYAAYGk+qLTSFIEk+vcNELAMLGk+sLSLILYSR+lAQkVPTANLENVLPLAEDFTEILSR+scESDA…	P21614	FALSE	LIMMA	0.013630551	0.089623625	-0.343212589	0.000969644	0.186249512	0.067704749	-0.279572841	-0.203579767	-0.636415982	-0.292233748	-0.141561847	-0.225498643	0.306833943	0.382827017	-0.050009197	0.294173037	0.51406087	0.360908141	0.9246357	0.535432468	0.023509331	0.994630347	0.253586922	0.639131409	0.96376367	0.741770969	0.111794705	0.996772628	0.524734819	0.858058944	3.047924305	3.047924305	3.047924305	3.047924305	3.047924305	3.047924305	0.095508143	0.62798533	-2.40486223	0.006794218
P56480	ATP synthase subunit beta, mitochondrial OS=Mus musculus GN=Atp5b PE=1 SV=2 - [ATPB_MOUSE]	Atp5b	1	Unique	27	iPSAVGYQPTLATDmGTmQER+iPSAVGYQPTLATDMGTmQER+aIAELGIYPAVDPLDSTSR+aHGGYSVFAGVGER+tREGNDLYHEmIESGVINLk+qFAPIHAEAPEFIEmSVEQEILVTGIk+tIAmDGTEGLVR+vALVYGQmNEPPGAR+vALVYGQMNEPPGAR+fTQAGSEVSALLGR+vVDLLAPYAk+vALTGLTVAEYFR+tVLImELINNVAk+tVLIMELINNVAk+iPVGPETLGR+imNVIGEPIDER+iGLFGGAGVGk+fTqAGSEVSALLGR+vLDSGAPIkIPVGPETLGR+lVLEVAQHLGESTVR+lVPLkETIk+imNVIGEPIDERGPIk+eGNDLYHEmIESGVINLk+fLSQPFQVAEVFTGHmGk+imDPNI…	P56480	TRUE	LIMMA	-0.685734244	-0.4435024	-0.350340967	-0.281004638	-0.322423765	-0.255869287	-1.012706646	-0.770474802	-0.677313369	-0.607977039	-0.687990023	-0.582841688	-0.358761843	-0.116529999	-0.023368566	0.045967764	0.043142493	0.071103115	0.000204264	0.009759773	0.036691885	0.08907529	0.08142827	0.119850685	0.005197554	0.07071186	0.145404753	0.324517025	0.293306603	0.372474888	-1.839145362	-1.839145362	-1.839145362	-1.839145362	-1.839145362	-1.839145362	-4.3086451	-2.786639954	-2.201282648	-1.765624608
Q99LB4	Capping protein (Actin filament), gelsolin-like OS=Mus musculus GN=Capg PE=1 SV=1 - [Q99LB4_MOUSE]	Capg	1	Unique	7	eGNPEEDITADQTNAQAAALYk+yREGGVESAFHk+eVQGNESDLFMSYFPR+vSDATGQMNLTk+dLALALR+dLALAIR+qAALQVADGFISR	Q99LB4	TRUE	LIMMA	0.367975216	0.7608742	0.720438903	0.040403905	0.224466488	0.92708042	-0.309267496	0.083631488	0.04319619	-0.636838807	-0.532713884	0.249837707	1.045217929	1.438116913	1.397681616	0.717646618	0.981646859	1.604323133	0.274407197	0.029110575	0.037952089	0.903382067	0.547724471	0.009181868	0.51217435	0.140881343	0.148140514	0.958721209	0.754946509	0.077075631	-2.975750619	-2.975750619	-2.975750619	-2.975750619	-2.975750619	-2.975750619	1.116272462	2.308152504	2.18548987	0.122567404
P68368	Tubulin alpha-4A chain OS=Mus musculus GN=Tuba4a PE=1 SV=1 - [TBA4A_MOUSE]	Tuba4a	1	Unique	12	eIIDPVLDR+tIGGGDDSFTTFFcETGAGk+aVFVDLEPTVIDEIR+dVNAAIAAIkTkR+gHYTIGkEIIDPVLDR+lSDQcTGLQGFLVFHSFGGGTGSGFTSLLmER+dVnAAIAAIk+dVNAAIAAIk+sIqFVDWcPTGFk+sIQFVDWcPTGFk+aVFVDLEPTVIDEIRnGPYR+rSIQFVDWcPTGFk	P68368	FALSE	LIMMA	-0.681655472	-0.485934056	-0.685542676	-0.34927001	-0.406424396	-1.018209544	-1.07296884	-0.877247424	-1.076856044	-0.740583378	-0.843926042	-1.409522912	-0.290342103	-0.094620687	-0.294229308	0.042043358	0.03107725	-0.626896176	0.001371753	0.016890479	0.0013018	0.078043996	0.067302326	1.31E-05	0.018386001	0.097886637	0.017520501	0.304279166	0.263149671	0.000710042	-2.426395026	-2.426395026	-2.426395026	-2.426395026	-2.426395026	-2.426395026	-3.578790064	-2.551224251	-3.599198451	-1.833718194
P68033	Actin, alpha cardiac muscle 1 OS=Mus musculus GN=Actc1 PE=1 SV=1 - [ACTC_MOUSE]	Actc1	1	Unique	18	dLYAnnVLSGGTTMYPGIADR+dLYANnVLSGGTTMYPGIADR+dLYAnNVLSGGTTMYPGIADR+kDLYAnnVLSGGTTMYPGIADR+dLYANnVLSGGTTmYPGIADR+dLYANnVLsGGTTMYPGIADR+dLYANnVLSGGTtMYPGIADR+dLYANnVLSGGtTMYPGIADR+dLYAnnVLSGGTtMYPGIADR+dLYAnnVLSGGTTMyPGIADR+dLYAnnVLSGGtTMYPGIADR+kDLYANnVLSGGTTMYPGIADR+kDLYAnNVLSGGTTMYPGIADR+kDLYANnVLSGGTTmYPGIADR+kDLYAnnVLSGGTTMyPGIADR+kDLYAnnVLsGGTTMYPGIADR+kDLYAnnVLSGGtTMYPGIADR+kDLYAnnVLSGGTtMYPG…	P68033	FALSE	LIMMA	0.176107585	-0.183949385	0.556621674	0.111747722	-0.206871181	0.029233927	-0.390926744	-0.750983714	-0.010412656	-0.455286607	-0.840834835	-0.537800402	0.743141915	0.383084945	1.123656003	0.678782052	0.427092472	0.596268257	0.528952149	0.510914888	0.054047781	0.68884285	0.508453469	0.916450903	0.735465653	0.723499909	0.178533085	0.863235493	0.730817717	0.980606525	-1.701505519	-1.701505519	-1.701505519	-1.701505519	-1.701505519	-1.701505519	0.638064661	-0.666476696	2.01672528	0.404879054
A8DUK4	Beta-globin OS=Mus musculus GN=Hbbt1 PE=1 SV=1 - [A8DUK4_MOUSE]	Hbbt1	1	Unique	2	vVAGVAAALAHkYH+vVAGVAAALAHk	A8DUK4	TRUE	LIMMA	-2.338753792	-1.457832176	-1.06585241	-2.767597071	-1.788950488	-1.941130531	-3.204920265	-2.323998649	-1.932018883	-3.633763544	-2.757354044	-2.807297004	-1.472587319	-0.591665703	-0.199685937	-1.901430598	-0.820546931	-1.074964058	7.69E-06	0.001867996	0.017806785	5.53E-07	0.000784846	9.34E-05	0.000424617	0.024532512	0.094611253	4.62E-05	0.019013564	0.003344209	-1.690321323	-1.690321323	-1.690321323	-1.690321323	-1.690321323	-1.690321323	-5.547267612	-3.457818107	-2.528085073	-6.564436858
P01027	Complement C3 OS=Mus musculus GN=C3 PE=1 SV=3 - [CO3_MOUSE]	C3	1	Unique	112	vDVPAADLSDQVPDTDSETR+sELEEDIIPEEDIISR+iILQGSPVVQmAEDAVDGER+iILQGSPVVQMAEDAVDGER+vEPTETFYYIDDPNGLEVSIIAk+tkkDTLPESR+kFISHIk+gRGTLSVVAVYHAk+iSLAHSLTR+fYHPEkDDGmLSk+qVLTSEkTVLTGASGHLR+fYHPEkDDGMLSk+tVAIHTLDPEkLGQGGVQk+mELkPGDNLNVNFHLR+aAVFNHFISDGVkk+tVAIHTLDPEkLGqGGVQkVDVPAADLSDQVPDTDSETR+tVAIHTLDPEkLGQGGVqkVDVPAADLSDQVPDTDSETR+tVAIHTLDPEkLGQGGVQkVDVPAADLSDqVPDTDSETR+vGLVAVDkGVFVLNkk+cAEEncFmQQSQEk+…	P01027	TRUE	LIMMA	0.886542617	0.203592466	0.979136632	-0.182047833	0.852242931	0.911942079	0.302896554	-0.380053596	0.395490569	-0.765693895	0.199706796	0.328296016	1.470188679	0.787238529	1.562782694	0.401598229	1.504779066	1.495588141	0.00434834	0.479909298	0.001922042	0.52719192	0.012448882	0.00348423	0.040585526	0.698732492	0.022357469	0.77335071	0.109880782	0.040903104	2.316787669	2.316787669	2.316787669	2.316787669	2.316787669	2.316787669	3.120657021	0.716651684	3.446590774	-0.640813918
P40142	Transketolase OS=Mus musculus GN=Tkt PE=1 SV=1 - [TKT_MOUSE]	Tkt	1	Unique	26	sVPmSTVFYPSDGVATEk+sVPMSTVFYPSDGVATEk+iLATPPQEDAPSVDIANIR+qAFTDVATGSLGQGLGAAcGMAYTGk+kISSDLDGHPVPk+vLDPFTIkPLDRk+skDDQVTVIGAGVTLHEALAAAESLkk+aVELAANTk+iIALDGDTk+nmAEQIIQEIYSQVQSk+nMAEQIIQEIYSQVQSk+lAVSQVPR+lILDSAR+nSTFSELFk+iLTVEDHYYEGGIGEAVSAAVVGEPGVTVTR+tSRPEnAIIYSNNEDFQVGQAk+tSRPENAIIYSnNEDFQVGQAk+kILATPPQEDAPSVDIANIR+nSTFSELFkk+sGkPAELLk+iSSDLDGHPVPk+kAYGLALAk+nSTFSELFkk+hQPTAIIAk+kLILDSAR+lQ…	P40142	FALSE	LIMMA	-0.031249739	0.197953477	0.19741345	0.177877114	0.040426805	-0.159178698	-0.343741864	-0.114538648	-0.115078675	-0.134615011	-0.308950012	-0.471670823	0.281242386	0.510445602	0.509905575	0.490369239	0.389803621	0.153313427	0.838804554	0.204404876	0.205604594	0.252723872	0.813939315	0.304856553	0.919860751	0.448918868	0.410830774	0.560327877	0.913011922	0.603964594	-2.285828201	-2.285828201	-2.285828201	-2.285828201	-2.285828201	-2.285828201	-0.205448653	1.301427682	1.29787732	1.169437403
P16858	Glyceraldehyde-3-phosphate dehydrogenase OS=Mus musculus GN=Gapdh PE=1 SV=2 - [G3P_MOUSE]	Gapdh	1	Unique	5	iVSNAScTTNcLAPLAk+iVSNAScTTncLAPLAk+iVSnAScTTNcLAPLAk+lEkPAkYDDIk+vPTPNVSVVDLTcRLEkPAk	P16858	FALSE	LIMMA	-0.40075663	-0.437717983	-0.425554586	-0.172855732	-0.360654441	-0.190914432	-1.076807813	-1.113769166	-1.101605769	-0.848906915	-1.116502642	-0.866965615	0.275294554	0.238333201	0.250496597	0.503195452	0.39519376	0.485136751	0.234098121	0.194886385	0.20718731	0.603784334	0.335882891	0.566741164	0.471323992	0.437453449	0.41222301	0.817882629	0.598452175	0.820893328	-2.090957187	-2.090957187	-2.090957187	-2.090957187	-2.090957187	-2.090957187	-1.21785931	-1.330181165	-1.293217819	-0.525291278
Q8R550-2;Q8R550-3	Isoform 2 of SH3 domain-containing kinase-binding protein 1 OS=Mus musculus GN=Sh3kbp1 - [SH3K1_MOUSE]|Isoform 3 of SH3 domain-containing kinase-binding protein 1 OS=Mus musculus GN=Sh3kbp1 - [SH3K1_MOUSE]	Sh3kbp1	1	Unique	7	eLSGESDELGISQDEQLSk+sIEVENDFLPVEk+gVFPDNFVk+gVGFGDIFk+aSSPSLFSTEGkPk+qLLSELDEEkk+rGVFPDNFVk	Q8R550-2;Q8R550-3	TRUE	LIMMA	0.310005935	0.040875878	0.093508968	0.315858096	0.279071185	0.317032607	-0.228409565	-0.497539622	-0.444906533	-0.222557404	-0.322895645	-0.221382894	0.848421436	0.579291379	0.631924468	0.854273596	0.881038015	0.855448107	0.247438444	0.877247202	0.724086053	0.238853517	0.349550574	0.237157644	0.482524243	0.946404152	0.844075975	0.544398814	0.610448375	0.52869435	-3.545370017	-3.545370017	-3.545370017	-3.545370017	-3.545370017	-3.545370017	1.182901102	0.1559716	0.356805625	1.205231409
P35441;Q80YQ1	Thrombospondin-1 OS=Mus musculus GN=Thbs1 PE=1 SV=1 - [TSP1_MOUSE]|Thrombospondin 1 OS=Mus musculus GN=Thbs1 PE=1 SV=1 - [Q80YQ1_MOUSE]	Thbs1	1	Unique	72	gDVNDNFQGVLQNVR+tIVTTLQDSIR+qQVVSVEEALLATGQWk+dLQAIcGLScDELSSmVLELk+lcNSPSPQmNGkPcEGEAR+eVPDAcFNHNGEHR+lcNSPSPqmNGkPcEGEAR+lcNSPSPQmnGkPcEGEAR+dGkGDAcDHDDDNDGIPDDR+eVPDAcFNHnGEHR+iRLcNSPSPQmnGkPcEGEAR+nALWHTGNTPGQVR+rPPLcFHNGVQYk+rPPLcFHnGVQYk+nNEEWTVDScTEcHcQNSVTIckk+hIGWkDFTAYR+eLVSELkRPPLcFHNGVQYk+gQDLSSPAFR+dNcQYVYNVDQR+gTSQNDPNWVVR+dcVGDVTENQVcNk+aQGYSGLSVk+nTDPGYNcLPcPPR+nTDPGYNcLPcPPR+lcNN…	P35441;Q80YQ1	FALSE	LIMMA	-0.2027925	-0.007563943	-0.037372114	-0.120203203	-0.067114073	-0.192611826	-0.50607519	-0.310846633	-0.340654804	-0.423485893	-0.406194429	-0.495894516	0.10049019	0.295718747	0.265910576	0.183079487	0.271966283	0.110670864	0.181130857	0.959522887	0.802113826	0.422811097	0.687566903	0.203283066	0.406017345	0.980905852	0.892043689	0.699889869	0.852132954	0.490076199	-2.526001821	-2.526001821	-2.526001821	-2.526001821	-2.526001821	-2.526001821	-1.373726412	-0.051238523	-0.253160547	-0.814262434
Q01149	Collagen alpha-2(I) chain OS=Mus musculus GN=Col1a2 PE=1 SV=2 - [CO1A2_MOUSE]	Col1a2	1	Unique	3	vYcDFSTGETcIQAQPVNTPAk+dYEVDATLk+gVVGPQGAR	Q01149	TRUE	LIMMA	0.067097751	-0.464569089	-0.334315613	0.170818552	0.07946896	0.7571291	-0.646474886	-1.178141727	-1.047888251	-0.542754086	-0.718329503	0.043556462	0.780670389	0.249003548	0.379257025	0.88439119	0.877267422	1.470701738	0.848301844	0.192505127	0.344555803	0.626939779	0.839426307	0.038411017	0.925911228	0.434590002	0.556107364	0.8301187	0.922405446	0.191291564	0.555949156	0.555949156	0.555949156	0.555949156	0.555949156	0.555949156	0.193181601	-1.337544081	-0.962530395	0.491804875
A0A075B5P3	Protein Ighg2b (Fragment) OS=Mus musculus GN=Ighg2b PE=1 SV=1 - [A0A075B5P3_MOUSE]	Ighg2b	1	Unique	1	vTcVVVDVSEDDPDVR	A0A075B5P3	TRUE	LIMMA	-5.777271971	-6.154822732	-5.480504325	-2.91195201	-3.381705054	-4.612498908	-7.244441139	-7.6219919	-6.947673493	-4.379121178	-5.022050051	-6.079668076	-4.310102803	-4.687653564	-4.013335157	-1.444782842	-1.741360057	-3.14532974	1.32E-08	3.89E-09	3.55E-08	0.000375479	0.000247823	7.24E-07	2.15E-06	8.71E-07	5.26E-06	0.008735256	0.00832124	6.37E-05	0.069135108	0.069135108	0.069135108	0.069135108	0.069135108	0.069135108	-8.089815245	-8.618493126	-7.674256581	-4.077556654
P06909	Complement factor H OS=Mus musculus GN=Cfh PE=1 SV=2 - [CFAH_MOUSE]	Cfh	1	Unique	21	tScPPPPQIPNTQVIETTVk+tScPPPPQIPNTqVIETTVk+tScPPPPQIPnTQVIETTVk+gQVAScAPPLEILnGEInGAk+scDmPVFENSITk+tDcDVLPTVk+iVSGAAETDQEYYFGQVVR+eNSEILSGSWSEQLYPEGTQATYk+vYVQGQSLk+tLGTIVk+wIGQPVck+lAVGSQFEFGAk+wVASNPSR+vGPDSVQcYHFGWSPGFPTck+tcSASDIHIDnGFLSESSSIYALNR+tcSASDIHIDNGFLSESSSIYALNR+lNDkLDYEcLVGFENEYk+sTGIEAIkPk+gDAVcTGSGWSSQPFcEEkR+ecSVPTLDRk+iYSHSGEDIEFGck	P06909	TRUE	LIMMA	0.173406461	-0.1502475	-0.852474513	-0.536993296	-0.853207898	0.503553017	-0.67020972	-0.993863682	-1.696090695	-1.380609478	-1.796399462	-0.340063165	1.017022643	0.693368682	-0.008858332	0.306622886	0.089983667	1.347169199	0.676244013	0.717370869	0.047808212	0.202286639	0.074339125	0.230959797	0.834606575	0.851175563	0.167241073	0.497713911	0.277982241	0.521756681	2.275887734	2.275887734	2.275887734	2.275887734	2.275887734	2.275887734	0.422295406	-0.365896567	-2.076024547	-1.307735595
O54890	Integrin beta-3 OS=Mus musculus GN=Itgb3 PE=1 SV=2 - [ITB3_MOUSE]	Itgb3	1	Unique	23	dAPEGGFDAImQATVcDEk+dSLTVQVTFDcDcAcQAFAQPSSPR+ycRDDIEQVkELTDTGk+dDLSSIQTLGTk+tDTcmSTNGLLcSGR+cPTcPDAcSFk+ycEcDDFScVR+fQYYEDTSGR+tDTcMSTNGLLcSGR+fqYYEDTSGR+eATSTFTNITYR+tDTcMSTnGLLcSGR+nAcLPmFGYk+wDTAnNPLYk+nAcLPMFGYk+iGDTVSFSIEAk+iGFGAFVDkPVSPYmYISPPQAIk+hVLTLTDQVSR+nDASHLLVFTTDAk+cPTcPDAcSFkk+nRDAPEGGFDAImQATVcDEk+nDASHLLVFTTDAk+eFAkFEEER	O54890	FALSE	LIMMA	-0.529680848	-0.104016952	-0.106744795	-0.047763707	-0.290800353	-0.102924064	-0.957755305	-0.532091409	-0.534819252	-0.475838164	-0.769402145	-0.53099852	-0.101606392	0.324057504	0.321329661	0.380310749	0.187801439	0.325150392	0.017246836	0.621786455	0.612720238	0.820463268	0.222929628	0.625435979	0.095208381	0.795545263	0.770130615	0.920830071	0.494943285	0.851251561	-2.595541068	-2.595541068	-2.595541068	-2.595541068	-2.595541068	-2.595541068	-2.542090098	-0.499207146	-0.512298845	-0.229231711
P58389	Serine/threonine-protein phosphatase 2A activator OS=Mus musculus GN=Ppp2r4 PE=1 SV=1 - [PTPA_MOUSE]	Ppp2r4	1	Unique	5	qPPPDSSEETPPTTQNFIIPk+kEIHTVPDmGk+vDDQVAIVFk+fGSLLPIHPVTSG+wIDETPPVDQPSR	P58389	TRUE	LIMMA	-0.005666774	-0.142800483	0.690206517	-0.287707632	0.527448774	0.076747921	-0.76391139	-0.9010451	-0.068038099	-1.045952249	-0.32029448	-0.681496695	0.752577843	0.615444134	1.448451134	0.470536984	1.375192027	0.834992538	0.987865694	0.701933727	0.07264675	0.442625346	0.212338744	0.83687307	0.99304894	0.842062266	0.21588546	0.712069726	0.481509461	0.951045216	-1.790770943	-1.790770943	-1.790770943	-1.790770943	-1.790770943	-1.790770943	-0.015354034	-0.386915673	1.870103757	-0.779539327
A6ZI44	Fructose-bisphosphate aldolase OS=Mus musculus GN=Aldoa PE=1 SV=1 - [A6ZI44_MOUSE]	Aldoa	1	Unique	7	yTPSGQSGAAASESLFISNHAY+yTPSGQSGAAASESLFISnHAY+tVPPAVTGVTFLSGGQSEEEASINLNAINk+iGEHTPSALAImENANVLAR+yTPSGqSGAAASESLFISNHAY+iGEHTPSALAIMENANVLAR+iGEHTPSALAIMENAnVLAR	A6ZI44	TRUE	LIMMA	0.489718861	0.576232883	0.570370118	0.323334307	0.68445195	0.974540238	0.024477886	0.110991908	0.105129143	-0.141906668	0.164296727	0.509299263	0.954959836	1.041473858	1.035611093	0.788575283	1.204607173	1.439781213	0.039852516	0.017149021	0.01819179	0.165122109	0.011875472	0.000207081	0.160246475	0.098857278	0.095537246	0.449667818	0.108040259	0.006021986	-0.813408627	-0.813408627	-0.813408627	-0.813408627	-0.813408627	-0.813408627	2.162543517	2.544579727	2.518690417	1.427808007
Q99PT1	Rho GDP-dissociation inhibitor 1 OS=Mus musculus GN=Arhgdia PE=1 SV=3 - [GDIR1_MOUSE]	Arhgdia	1	Unique	8	aEEYEFLTPmEEAPk+sIQEIQELDkDDESLRk+vAVSADPNVPNVIVTR+aEEYEFLTPMEEAPk+tDYMVGSYGPR+sIQEIQELDkDDESLR+iDkTDYmVGSYGPR+iDkTDYMVGSYGPR	Q99PT1	FALSE	LIMMA	-0.145911023	-0.086157454	-0.496480313	-0.410030402	-0.237647806	-0.221300768	-0.505564252	-0.445810682	-0.856133542	-0.769683631	-0.63975234	-0.580953997	0.213742205	0.273495775	-0.136827084	-0.050377173	0.164456728	0.138352461	0.41207956	0.626693242	0.008677775	0.027011596	0.235468158	0.21727644	0.646200463	0.797521823	0.05826194	0.166938838	0.50708346	0.502606083	-2.610696469	-2.610696469	-2.610696469	-2.610696469	-2.610696469	-2.610696469	-0.833489479	-0.492158368	-2.836051093	-2.342222117
Q9CWJ9	Bifunctional purine biosynthesis protein PURH OS=Mus musculus GN=Atic PE=1 SV=2 - [PUR9_MOUSE]	Atic	1	Unique	14	eVSDGIVAPGYEEEALk+mSSFGDFVALSDIcDVPTAk+tLHPAVHAGILAR+gAVDIPAAASFk+dVSELTGFPEmLGGR+vVVcNLYPFVk+dVSELTGFPEMLGGR+sLASLGLSLVASGGTAk+nIPEDAADmAR+yTQSNSVcYAk+sLFSNIVTk+hVSPAGAAVGVPLSEDEAR+nkDLPESALR+lAGDkANSWWLR	Q9CWJ9	TRUE	LIMMA	0.648118542	0.37530828	1.115298002	0.250099511	0.847708732	0.33463136	0.071354936	-0.201455326	0.538534396	-0.326664095	0.202867417	-0.242132246	1.224882147	0.952071886	1.692061607	0.826863116	1.492550046	0.911394966	0.029080753	0.192725062	0.0004942	0.381085454	0.011947707	0.243925287	0.131944638	0.434699119	0.00925062	0.666234742	0.108093558	0.538839467	-1.790551185	-1.790551185	-1.790551185	-1.790551185	-1.790551185	-1.790551185	2.308620672	1.336861079	3.972730074	0.890863111
P28665	Murinoglobulin-1 OS=Mus musculus GN=Mug1 PE=1 SV=3 - [MUG1_MOUSE]	Mug1	1	Unique	78	vPNAmSVnDEVLSVTAcGk+vYDYYETDEmAFAEYSSPcSTDk+vYDYYETDEmAFAEYSSPcSTDkQNV+vYDYYETDEMAFAEYSSPcSTDkQNV+lTAQPAPSPEDLTLSmSTImWLTk+lSEDQEDcILYSSWLAEk+fALEIPVEFSmVPmAk+fALEIPVEFSmVPMAk+fALEIPVEFSMVPmAk+lTAQPAPSPEDLTLSMSTImWLTk+lTAQPAPSPEDLTLSmSTIMWLTk+hTNLVPHGTEk+kLERLEHVSR+iNVcRETETGcR+hTNLVPHGTEkDVYR+yTYGkPVPGHVk+rPEEPPRkDPSSNDPLTETIR+vNHkEEDScSYFYcmEER+sLDEEAIkENNSIHWk+eSGEkEEHSFTVmEFVLPR+sQkTTLVTIQSTG…	P28665	FALSE	LIMMA	0.692370247	0.195644644	0.686344612	0.618230468	1.164423296	0.407078267	0.246034295	-0.250691307	0.240008661	0.171894516	0.665404532	-0.039257685	1.138706198	0.641980595	1.132680563	1.064566419	1.66344206	0.853414218	0.003690491	0.376011775	0.003953263	0.008480765	5.64E-05	0.072123884	0.035785759	0.620555026	0.035766045	0.079883276	0.002785291	0.276462808	3.058133263	3.058133263	3.058133263	3.058133263	3.058133263	3.058133263	3.186929889	0.900538067	3.159194331	2.845669878
A6ZI44;Q9CPQ9	Fructose-bisphosphate aldolase OS=Mus musculus GN=Aldoa PE=1 SV=1 - [A6ZI44_MOUSE]|Fructose-bisphosphate aldolase OS=Mus musculus GN=Aldoart1 PE=1 SV=1 - [Q9CPQ9_MOUSE]	Aldoa;Aldoart1	2	Shared	14	gVVPLAGTnGETTTQGLDGLSER+aLSDHHVYLEGTLLkPNmVTPGHAcTQk+fSNEEIAmATVTALRR+aLANSLAcQGk+aDDGRPFPQVIk+fSNEEIAmATVTALR+fSNEEIAMATVTALR+aLANSLAcqGk+vDkGVVPLAGTnGETTTQGLDGLSER+aDDGRPFPqVIk+fSNEEIAMATVTALRR+aAQEEYIkR+eLSDIAHR+aAqEEYIkR	A6ZI44;Q9CPQ9	FALSE	LIMMA	-0.268739394	-0.469449811	-0.358331434	0.037081229	-0.116769782	0.107289632	-0.623781628	-0.824492045	-0.713373669	-0.317961006	-0.513719068	-0.247752603	0.086302841	-0.114407576	-0.0032892	0.392123463	0.280179503	0.462331866	0.131891925	0.011516324	0.048061733	0.831758272	0.550790086	0.540057471	0.334297276	0.079132012	0.167241073	0.927294334	0.757881706	0.799894126	-2.189988353	-2.189988353	-2.189988353	-2.189988353	-2.189988353	-2.189988353	-1.555060526	-2.716471372	-2.073484877	0.214570534
Q8CIN4	Serine/threonine-protein kinase PAK 2 OS=Mus musculus GN=Pak2 PE=1 SV=1 - [PAK2_MOUSE]	Pak2	1	Unique	7	sVIDPIPAPVGDSNVDSGAk+mTDEEIMEk+lAkPLSSLTPLILAAk+lAkPLSSLTPLIIAAk+dIkSDNVLLGmEGSVk+kNPQAVLDVLk+kELIINEILVmk	Q8CIN4	TRUE	LIMMA	0.108340419	-0.442097523	0.121381221	-0.025381825	0.164076564	0.389234817	-0.592890524	-1.143328466	-0.579849722	-0.726612769	-0.619923465	-0.311996127	0.809571363	0.259133421	0.822612165	0.675849118	0.948076593	1.09046576	0.753437739	0.2064965	0.724963365	0.941284523	0.670730622	0.264416692	0.873671977	0.450572864	0.844192235	0.970178383	0.840537639	0.558816924	-2.800602222	-2.800602222	-2.800602222	-2.800602222	-2.800602222	-2.800602222	0.31741352	-1.295248182	0.355620192	-0.074363147
Q61838	Pregnancy zone protein OS=Mus musculus GN=Pzp PE=1 SV=3 - [PZP_MOUSE]	Pzp	1	Unique	164	amGVPMMGLDYSDEINQVVEVR+amGVPmmGLDYSDEINQVVEVR+aMGVPMMGLDYSDEINQVVEVR+aMGVPmmGLDYSDEINQVVEVR+amGVPmMGLDYSDEINQVVEVR+aMGVPMmGLDYSDEINQVVEVR+aMGVPmMGLDYSDEINQVVEVR+aPFALQVNTLPLNFDk+aPFALQVNTLPLnFDk+lTnQTLGFSFAVEQDIPVk+lTNqTLGFSFAVEQDIPVk+tFHVNSGNR+qkGHDmkIEVEAk+kLQDQPNIQR+kIEHSFEVk+sTcHNQNSMSIcEEFSQQADDkGcFR+eEDSLHWQRPGDVQk+sTcHNQNSmSIcEEFSQQADDkGcFR+dHENcISGEDITHnGIVYTPk+sTcHNQnSmSIcEEFSQQADDkGcFR+…	Q61838	FALSE	LIMMA	0.260368899	0.229857799	0.873354733	0.170826219	0.501023704	0.200872435	-0.294047223	-0.324558323	0.31893861	-0.383589904	-0.118832365	-0.353543688	0.814785022	0.784273922	1.427770855	0.725242342	1.120879774	0.755288558	0.343425775	0.402039465	0.003263603	0.532192834	0.108680217	0.463265044	0.579806968	0.642198401	0.031186542	0.776138634	0.339378203	0.739634435	2.828336083	2.828336083	2.828336083	2.828336083	2.828336083	2.828336083	0.964826533	0.851764186	3.236315169	0.633015958
Q8CI94	Glycogen phosphorylase, brain form OS=Mus musculus GN=Pygb PE=1 SV=3 - [PYGB_MOUSE]	Pygb	1	Unique	12	vIPAADLSQQISTAGTEASGTGNmk+vEDVEALDQk+qAVDQISSGFFSPk+fSAQLEk+gIAGLGDVAEVR+wPVSMFEk+lLSLVDDEAFIR+lVTSIGDVVNHDPVVGDR+gIAGLGDVAEVRk+dYFFALAHTVR+hLEIIYAINQR+eFYERLPELR	Q8CI94	TRUE	LIMMA	-0.51425549	-0.761585587	-0.392023647	-0.544335262	-0.554647627	-0.658894749	-0.862377917	-1.109708014	-0.740146074	-0.892457689	-0.943860333	-1.007017176	-0.166133063	-0.413463159	-0.04390122	-0.196212835	-0.165434921	-0.310772322	0.005367762	0.000124903	0.028769326	0.003463976	0.00696439	0.000615809	0.046250796	0.003362047	0.126774732	0.043560499	0.082263166	0.013023955	-1.92275191	-1.92275191	-1.92275191	-1.92275191	-1.92275191	-1.92275191	-3.034889732	-4.494513567	-2.313535909	-3.212406146
Q61599	Rho GDP-dissociation inhibitor 2 OS=Mus musculus GN=Arhgdib PE=1 SV=3 - [GDIR2_MOUSE]	Arhgdib	1	Unique	7	tLLGDVPVVADPTVPNVTVTR+sLkELQEmDkDDESLTk+aTFmVGSYGPRPEEYEFLTPVEEAPk+lSLVcDSAPGPITmDLTGDLEALkk+kTLLGDVPVVADPTVPNVTVTR+lNYkPPPQk+dAQPQLEEADDDLDSkLNYkPPPQk	Q61599	TRUE	LIMMA	-0.124270827	0.09633254	0.048940493	0.619694437	-0.518142903	-0.228669194	-0.938831578	-0.718228211	-0.765620258	-0.194866314	-1.428849509	-1.043229945	0.690289924	0.910893291	0.863501244	1.434255188	0.392563703	0.585891557	0.756427279	0.809917905	0.902701177	0.130021844	0.252947539	0.569022155	0.876068571	0.90836867	0.949702739	0.396147001	0.524157274	0.821438871	-2.538747363	-2.538747363	-2.538747363	-2.538747363	-2.538747363	-2.538747363	-0.313430814	0.242966004	0.123435716	1.562968048
P63017	Heat shock cognate 71 kDa protein OS=Mus musculus GN=Hspa8 PE=1 SV=1 - [HSP7C_MOUSE]	Hspa8	1	Unique	38	tVTNAVVTVPAYFNDSQR+tVTNAVVTVPAYFnDSQR+mVNHFIAEFkR+hWPFmVVNDAGRPk+lDkSQIHDIVLVGGSTR+vcNPIITk+fDDAVVQSDmk+fDDAVVQSDMk+nQVAMNPTNTVFDAk+nQVAMNPTNTVFDAk+tVTNAVVTVPAYFNDSqR+tVTnAVVTVPAYFNDSQR+sFYPEEVSSmVLTk+sFYPEEVSSMVLTk+gTLDPVEk+nSLESYAFNmk+dAGTIAGLNVLR+fELTGIPPAPR+nSLESYAFnMk+gPAVGIDLGTTYScVGVFQHGk+gPAVGIDLGTTYScVGVFqHGk+vQVEYkGETk+nQVAmNPTNTVFDAkR+nQVAmNPTNTVFDAkR+dNNLLGkFELTGIPPAPR+vqVEYkGETk+nQVA…	P63017	FALSE	LIMMA	0.050808608	0.048061348	0.259415002	0.113563775	0.157102464	0.1255628	-0.235707379	-0.23845464	-0.027100985	-0.172952213	-0.163232148	-0.160953188	0.337324596	0.334577336	0.54593099	0.400079762	0.477437077	0.412078787	0.718532921	0.733120916	0.074093783	0.422787319	0.322847564	0.376113504	0.852554362	0.859920646	0.217604556	0.699889869	0.586993268	0.670132211	-2.122184002	-2.122184002	-2.122184002	-2.122184002	-2.122184002	-2.122184002	0.36432118	0.344622057	1.860125342	0.814304698
Q9Z1R9	MCG124046 OS=Mus musculus GN=Prss1 PE=1 SV=1 - [Q9Z1R9_MOUSE]	Prss1	1	Unique	4	lGEHNINVLEGNEQFIDAAk+lGEHnINVLEGNEQFIDAAk+lGEHNInVLEGNEQFIDAAk+lGEHNInVLEGnEQFIDAAk	Q9Z1R9	TRUE	LIMMA	-0.374999995	0.341083736	0.52716522	0.46196072	0.309290342	-0.44843635	-1.043212313	-0.327128582	-0.141047099	-0.206251598	-0.437793742	-1.116648668	0.293212324	1.009296054	1.195377538	1.130173039	1.056374426	0.219775969	0.259306617	0.303873833	0.116998749	0.167268791	0.40270916	0.179597318	0.496508907	0.553761561	0.289563012	0.452111579	0.653850316	0.459143223	1.697366254	1.697366254	1.697366254	1.697366254	1.697366254	1.697366254	-1.152956087	1.048678867	1.620795619	1.420321152
Q6ZQ38	Cullin-associated NEDD8-dissociated protein 1 OS=Mus musculus GN=Cand1 PE=1 SV=2 - [CAND1_MOUSE]	Cand1	1	Unique	16	tVIGELPPASSGSALAANVck+hTVDDGLDIRk+aLTLIAGSPLk+iTSEALLVTQQLVk+sSVVTAVk+cLDAVVSTR+vYPSSLSk+dISSIGLk+ncIGDFLk+iIPLVVk+gYLISGSSYAR+lLEDkNGEVQNLAVk+dLLDSVLPHLYNETk+dSIkLDDDSER+lkGYLISGSSYAR+hEMLPEFYk	Q6ZQ38	FALSE	LIMMA	0.405335997	0.406605964	0.446225897	-0.042325618	0.425229113	0.42927137	-0.095310088	-0.094040121	-0.054420188	-0.542971703	-0.134510227	-0.071374715	0.905982082	0.907252049	0.946871982	0.458320467	0.984968452	0.929917455	0.108125453	0.107078203	0.078440263	0.863441903	0.130544361	0.089774133	0.298191872	0.305849805	0.226489306	0.941805184	0.375065498	0.314968952	-2.285141067	-2.285141067	-2.285141067	-2.285141067	-2.285141067	-2.285141067	1.66333732	1.668548759	1.831133166	-0.173687462
P21619	Lamin-B2 OS=Mus musculus GN=Lmnb2 PE=1 SV=2 - [LMNB2_MOUSE]	Lmnb2	1	Unique	6	lAQQTVATGVVNIDEVDPEGR+eGELTVAQGR+vELEQTYQAk+cQSLQEELAFSk+lYRVELEQTYQAk+nSSDkDQSLGNWR	P21619	FALSE	LIMMA	0.198010723	-0.235334599	0.503778903	0.08182362	0.137550496	0.262794841	-0.269658152	-0.703003474	0.036110028	-0.385845255	-0.385319202	-0.204874035	0.665679599	0.232334277	0.971447779	0.549492496	0.660420195	0.730463716	0.392255359	0.310641337	0.035775082	0.722131789	0.59342975	0.25870564	0.629632583	0.562088242	0.143673789	0.877933273	0.78665067	0.553616472	-2.73818124	-2.73818124	-2.73818124	-2.73818124	-2.73818124	-2.73818124	0.86985372	-1.033816111	2.213081926	0.35944811
E9Q5F4;Q8BFZ3	Actin, cytoplasmic 1 OS=Mus musculus GN=Actb PE=1 SV=1 - [ACTB_MOUSE]|Actin, cytoplasmic 1 (Fragment) OS=Mus musculus GN=Actb PE=1 SV=1 - [E9Q5F4_MOUSE]|Beta-actin-like protein 2 OS=Mus musculus GN=Actbl2 PE=1 SV=1 - [ACTBL_MOUSE]	Actb;Actbl2	2	Shared	2	tTGIVmDSGDGVTHTVPIYEGYALPHAILR+tTGIVMDSGDGVTHTVPIYEGYALPHAILR	E9Q5F4;Q8BFZ3	FALSE	LIMMA	-0.086213863	0.705423138	0.443326117	0.353221839	-0.124846777	-0.007100643	-0.592419014	0.199217987	-0.062879034	-0.152983312	-0.690801341	-0.513305794	0.419991288	1.211628289	0.949531268	0.85942699	0.441107788	0.499104508	0.729200559	0.008136728	0.083470973	0.163486782	0.654122787	0.977227283	0.858332569	0.063552336	0.234615044	0.446333988	0.830271986	0.994387074	-0.43570219	-0.43570219	-0.43570219	-0.43570219	-0.43570219	-0.43570219	-0.349902083	2.862985328	1.799255086	1.433563614
A2A839;P48193	Protein 4.1 (Fragment) OS=Mus musculus GN=Epb41 PE=1 SV=1 - [A2A838_MOUSE]|Protein 4.1 OS=Mus musculus GN=Epb41 PE=1 SV=1 - [A2A839_MOUSE]|Protein 4.1 OS=Mus musculus GN=Epb41 PE=1 SV=2 - [41_MOUSE]|Isoform 2 of Protein 4.1 OS=Mus musculus GN=Epb41 - [41_MOUSE]	Epb41	1	Unique	17	tLNInGQVPTGDGPPLVk+qASALIDRPAPHFER+eRLDGENIYIR+sPRPTSAPAIAQSQVTEGPGAPIkk+kLSmYGVDLHk+smTPAQADLEFLENAkk+iNRFPWPk+tLNINGQVPTGDGPPLVk+smTPAQADLEFLENAk+vSLLDDTVYEcVVEk+sLDGAAAAESTDR+lTSTDTIPk+lDGENIYIR+fLALGSk+lSmYGVDLHk+lSMYGVDLHk+vMELHk	A2A839;P48193	FALSE	LIMMA	0.519850055	0.347664836	0.692748951	0.154667392	0.229203474	-0.145963585	0.109332467	-0.062852752	0.282231363	-0.255850196	-0.229769142	-0.556481173	0.930367643	0.758182425	1.103266539	0.56518498	0.688176091	0.264554003	0.01504457	0.093575253	0.001825405	0.44581472	0.314260723	0.471558137	0.087813914	0.286173333	0.021956198	0.713339761	0.579257032	0.747194275	-2.496299871	-2.496299871	-2.496299871	-2.496299871	-2.496299871	-2.496299871	2.601610687	1.739902777	3.466890224	0.774039237
A8DUK4;E9Q223;P02088	Beta-globin OS=Mus musculus GN=Hbbt1 PE=1 SV=1 - [A8DUK4_MOUSE]|Protein Hbb-bs (Fragment) OS=Mus musculus GN=Hbb-bs PE=1 SV=1 - [E9Q223_MOUSE]|Hemoglobin subunit beta-1 OS=Mus musculus GN=Hbb-b1 PE=1 SV=2 - [HBB1_MOUSE]	Hbbt1;Hbb-bs;Hbb-b1	3	Shared	24	kVITAFNDGLNHLDSLk+yFDSFGDLSSASAImGNAk+vITAFNDGLNHLDSLk+yFDSFGDLSSASAImGnAk+yFDSFGDLSSASAIMGNAk+yFDSFGDLSSASAIMGnAk+yFDSFGDLSSASAImGNAkVk+kVITAFNDGLnHLDSLk+kVITAFnDGLNHLDSLk+kVITAFnDGLnHLDSLk+vITAFNDGLnHLDSLk+vITAFnDGLNHLDSLk+kVITAFNDGLnHLDSLkGTFASLSELHcDk+kVITAFNDGLNHLDSLkGTFASLSELHcDk+kVITAFnDGLNHLDSLkGTFASLSELHcDk+vITAFNDGLnHLDSLkGTFASLSELHcDk+vITAFnDGLNHLDSLkGTFASLSELHcDk+vITAFNDGLNHLDSLkGTFAS…	A8DUK4;E9Q223;P02088	TRUE	LIMMA	0.417478696	0.449402475	1.103865742	0.243510536	0.954307671	-0.339348273	-0.478555756	-0.446631977	0.20783129	-0.652523916	-0.047489302	-1.235382725	1.313513148	1.345436927	1.999900195	1.139544988	1.956104643	0.55668618	0.347185619	0.312210605	0.017689955	0.581346377	0.061040244	0.443477841	0.582277837	0.563987766	0.09445276	0.80401068	0.251974746	0.724621411	0.208248689	0.208248689	0.208248689	0.208248689	0.208248689	0.208248689	0.957206396	1.030402096	2.530973101	0.558327515
P26040;P26041;P26043	Ezrin OS=Mus musculus GN=Ezr PE=1 SV=3 - [EZRI_MOUSE]|Moesin OS=Mus musculus GN=Msn PE=1 SV=3 - [MOES_MOUSE]|Radixin OS=Mus musculus GN=Rdx PE=1 SV=3 - [RADI_MOUSE]	Ezr;Msn;Rdx	3	Shared	8	vTTmDAELEFAIQPNTTGk+vTTMDAELEFAIQPNTTGk+fVIkPIDkk+qLFDQVVk+aPDFVFYAPR+kPDTIEVQQMk+fVIkPIDk+nISFNDkk	P26040;P26041;P26043	TRUE	LIMMA	-0.86229454	-0.787548935	-1.485497683	0.016913212	-0.444362887	-0.475114577	-1.523380463	-1.448634858	-2.146583607	-0.644172712	-1.183479419	-1.1362005	-0.201208616	-0.126463012	-0.82441176	0.677999135	0.294753645	0.185971347	0.012549986	0.021371086	9.04E-05	0.958479098	0.227701227	0.151688961	0.077269005	0.115241105	0.002676388	0.977702656	0.50000213	0.419676526	-2.844117454	-2.844117454	-2.844117454	-2.844117454	-2.844117454	-2.844117454	-2.679746476	-2.447460104	-4.616470359	0.052561066
P47738	Aldehyde dehydrogenase, mitochondrial OS=Mus musculus GN=Aldh2 PE=1 SV=1 - [ALDH2_MOUSE]	Aldh2	1	Unique	27	eLGEYGLQAYTEVk+vAEQTPLTALYVANLIk+yYAGWADkYHGk+vAFTGSTEVGHLIQVAAGSSNLkR+lGPALATGNVVVmk+lGPALATGNVVVMk+yGLAAAVFTk+eLGEYGLqAYTEVk+tFVQENVYDEFVER+gYFIQPTVFGDVk+tIPIDGDFFSYTR+gYFIqPTVFGDVk+eEIFGPVmQILk+eEIFGPVMQILk+lLcGGGAAADR+dGMTIAk+tIEEVVGR+lADLIER+tFVqENVYDEFVER+gYFIQPTVFGDVkDGmTIAk+vAFTGSTEVGHLIQVAAGSSNLk+dGmTIAkEEIFGPVmQILk+tEQGPQVDETQFkk+tVTVkVPQk+kILGYIk+fkTIEEVVGR+lADLIERDR	P47738	FALSE	LIMMA	-0.260849218	-0.188114347	-0.114112127	-0.257166129	-0.088053144	-0.318843838	-0.722575878	-0.649841006	-0.575838786	-0.718892788	-0.604279243	-0.780570497	0.200877441	0.273612312	0.347614532	0.20456053	0.428172954	0.142882821	0.256218889	0.410130794	0.615869128	0.262830035	0.728809226	0.167737952	0.493058665	0.648444658	0.771445037	0.565558947	0.872374734	0.443711349	-2.700398725	-2.700398725	-2.700398725	-2.700398725	-2.700398725	-2.700398725	-1.160648118	-0.837014442	-0.507741698	-1.144260218
E9QNP0;P62983	KxDL motif-containing protein 1 OS=Mus musculus GN=Kxd1 PE=1 SV=1 - [E9QNP0_MOUSE]|Ubiquitin-40S ribosomal protein S27a OS=Mus musculus GN=Rps27a PE=1 SV=2 - [RS27A_MOUSE]	Kxd1;Rps27a	2	Shared	5	tITLEVEPSDTIENVk+tLSDYNIQk+tITLEVEPSDTIENVkAk+iQDkEGIPPDQQR+eSTLHLVLR	E9QNP0;P62983	FALSE	LIMMA	-0.439049695	-0.486964671	-0.13162624	-0.518980856	-0.478248527	-0.256825321	-0.897648298	-0.945563274	-0.590224844	-0.97757946	-0.990977353	-0.715423925	0.019548909	-0.028366067	0.326972363	-0.060382253	0.034480299	0.201773283	0.059838246	0.038274313	0.560450266	0.028057493	0.066263112	0.260282758	0.206757384	0.166880105	0.73220478	0.170809821	0.2617989	0.555477898	-2.264389662	-2.264389662	-2.264389662	-2.264389662	-2.264389662	-2.264389662	-1.966875786	-2.181527583	-0.589665515	-2.324955219
A0A075B5P6;P01872	Ig mu chain C region (Fragment) OS=Mus musculus GN=Ighm PE=1 SV=1 - [A0A075B5P6_MOUSE]|Ig mu chain C region OS=Mus musculus GN=Ighm PE=1 SV=2 - [IGHM_MOUSE]	Ighm	1	Unique	35	lVESGFTTDPVTIENk+kEFVcTVTHR+fISkPnEVHk+fISkPNEVHkHPPAVYLLPPAR+fISkPnEVHkHPPAVYLLPPAR+yLATSQVLLSPk+sILEGSDEYLVck+sTGkPTLYNVSLImSDTGGTcY+sTGkPTLYNVSLIMSDTGGTcY+gFSPADISVQWLQR+dGFSGPAPR+dLPSPQk+eSATVTcLVk+gVASVcVEDWNNR+nLVAMGcLAR+gVASVcVEDWnNR+gFSPADISVqWLQR+gFSPADISVQWLqR+lVESGFTTDPVTIENkGSTPQTYk+lVESGFTTDPVTIEnkGSTPQTYk+dGkLVESGFTTDPVTIENk+tVDkSTGkPTLYNVSLImSDTGGTcY+tVDkSTGkPTLYNVSLIMSDTGGTcY+dLHV…	A0A075B5P6;P01872	TRUE	LIMMA	-1.244781153	-1.379676102	-0.792731981	-1.390979818	-1.078009702	-1.606030041	-1.702528193	-1.837423143	-1.250479022	-1.848726858	-1.589786452	-2.063777081	-0.787034113	-0.921929062	-0.334984941	-0.933232777	-0.566232953	-1.148283	6.93E-06	1.43E-06	0.001447054	1.26E-06	0.000194331	1.11E-07	0.000389583	8.30E-05	0.018777106	9.11E-05	0.007359706	1.38E-05	2.34071017	2.34071017	2.34071017	2.34071017	2.34071017	2.34071017	-5.586804077	-6.19223713	-3.557925227	-6.242970259
Q8VDD5	Myosin-9 OS=Mus musculus GN=Myh9 PE=1 SV=4 - [MYH9_MOUSE]	Myh9	1	Unique	182	aNLQIDQINTDLNLER+mQQNIQELEEQLEEEESAR+iAQLEEELEEEQGNTELINDR+iIGLDQVAGmSETALPGAFk+rNAEQFkDQADk+sVHELEk+cIIPNHEkk+nkHEAmITDLEER+kRHEmPPHIYAITDTAYR+emEAELEDERk+emEAELEDER+vRTELADk+dLEAHIDTANkNR+rHEmPPHIYAITDTAYR+aLLQGkGDSEHk+kGTGDcSDEEVDGkADGADAk+lkNkHEAmITDLEER+nAEQFkDQADkASTR+rGDLPFVVTRR+kTLEDEAkTHEAQIQEmR+nAEQFkDQADkASTR+aSREEILAQAkENEk+vRTELADkVTk+tLEDEAkTHEAQIQEmR+hEmPPHIYAITDTAYR+qIATLHAQVTDmk+…	Q8VDD5	FALSE	LIMMA	-0.159847098	-0.027244651	-0.148177772	0.11344512	-0.165851493	-0.036006849	-0.50321186	-0.370609413	-0.491542534	-0.229919642	-0.549744967	-0.379371611	0.183517664	0.316120111	0.19518699	0.456809881	0.218041981	0.307357912	0.347579172	0.871755332	0.383339895	0.503213766	0.38282032	0.831087749	0.58263786	0.941484228	0.590325313	0.758272966	0.636795599	0.948453006	-2.249044234	-2.249044234	-2.249044234	-2.249044234	-2.249044234	-2.249044234	-0.956411997	-0.163012726	-0.886591003	0.678775372
A0A087WSN6	Fibronectin OS=Mus musculus GN=Fn1 PE=1 SV=1 - [A0A087WSN6_MOUSE]	Fn1	1	Unique	2	nGESQPLVQTAVTTIPAPTNLk+nGESQPLVQTAVTTIPAPTNLk	A0A087WSN6	TRUE	LIMMA	0.653210294	0.329058039	1.264333375	1.199705356	0.516576874	1.559096864	-0.335777478	-0.659929733	0.275345603	0.210717585	-0.589145069	0.570109093	1.642198065	1.31804581	2.253321146	2.188693127	1.622298817	2.548084636	0.18634306	0.500234461	0.01420586	0.019320092	0.345898151	0.003243791	0.410913573	0.71490287	0.081259688	0.137692644	0.607653872	0.038985335	1.728815132	1.728815132	1.728815132	1.728815132	1.728815132	1.728815132	1.356931988	0.683561455	2.626435034	2.492181445
P56399	Ubiquitin carboxyl-terminal hydrolase 5 OS=Mus musculus GN=Usp5 PE=1 SV=1 - [UBP5_MOUSE]	Usp5	1	Unique	10	iFQNAPTDPTQDFSTQVAk+lGHGLLSGEYSkPALESGDGEQVPEQk+fASFPDYLVIQIk+wVIYNDQk+dGLGGLPDIVR+fTFGLDWVPk+qAEEEkVPLPELVR+kLDVSIEmPEELDISQLR+kFTFGLDWVPk+kQEVQAWDGEVR	P56399	FALSE	LIMMA	0.252956558	0.395011164	0.313743052	-0.001716264	0.244629224	0.105466602	-0.238104804	-0.096050199	-0.177318311	-0.492777626	-0.30439407	-0.38559476	0.744017921	0.886072527	0.804804414	0.489345099	0.793652518	0.596527965	0.299551503	0.110308746	0.200662785	0.994325201	0.368301456	0.662647616	0.537118652	0.311600683	0.403182412	0.996772628	0.623244661	0.872722719	-2.173335915	-2.173335915	-2.173335915	-2.173335915	-2.173335915	-2.173335915	1.058293579	1.652606999	1.312605847	-0.007180327
Q9DB77	Cytochrome b-c1 complex subunit 2, mitochondrial OS=Mus musculus GN=Uqcrc2 PE=1 SV=1 - [QCR2_MOUSE]	Uqcrc2	1	Unique	6	tSAAPGGVPLQPQDLEFTk+gGLGLAGAk+gNNTTSLLSQSVAk+iIENLHDVAYk+mALVGLGVSHSVLk+yEDSNNLGTSHLLR	Q9DB77	TRUE	LIMMA	0.951576345	0.639629528	0.734067233	1.100355736	0.519848314	0.97195593	0.398877068	0.086930251	0.181367956	0.547656459	-0.098088263	0.419256653	1.504275621	1.192328805	1.28676651	1.653055013	1.137784891	1.524655207	0.001526112	0.024980004	0.011192368	0.000363255	0.095660483	0.001256861	0.019724398	0.126044876	0.070180876	0.008735256	0.318574841	0.02067938	-2.734001781	-2.734001781	-2.734001781	-2.734001781	-2.734001781	-2.734001781	3.537127568	2.37758247	2.72861916	4.090159063
A0A087WR50;A0A087WSN6	Fibronectin OS=Mus musculus GN=Fn1 PE=1 SV=1 - [A0A087WR50_MOUSE]|Fibronectin OS=Mus musculus GN=Fn1 PE=1 SV=1 - [A0A087WSN6_MOUSE]	Fn1	1	Unique	73	sSPVIIDASTAIDAPSNLR+sDNVPPPTDLQFVELTDVk+rPGAAEPSPDGTTGHTYnQYTQR+rPGAAEPSPDGTTGHTYNqYTQR+rPGAAEPSPDGTTGHTYNQYTQR+lRPRPYLPNVDEEVQIGHVPR+sYTITGLQPGTDYk+iTYGETGGNSPVQEFTVPGSk+nLQPGSEYTVTLVAVk+yIVNVYQISEEGk+tNTNVNcPIEcFMPLDVQADRDDsRE+fLTTTPNSLLVSWQAPR+vTWAPPPSIELTNLLVR+nTFAEITGLSPGVTYLFk+tTPPTAATPVR+cDPIDQcQDSETR+tFYScTTEGR+sTTPDITGYR+wcGTTQNYDADQk+qYNVGPLASk+gNLLQcVcTGnGR+dSmIWDcTcIGAGR+tYLGNALVcTcYG…	A0A087WR50;A0A087WSN6	TRUE	LIMMA	0.630583831	0.422274049	0.620971636	0.521350895	-0.237050266	1.017693846	-0.018081564	-0.226391345	-0.027693758	-0.127314499	-0.962280225	0.369028451	1.279249225	1.070939444	1.269637031	1.17001629	0.488179692	1.66635924	0.05625605	0.192543252	0.059854699	0.110593288	0.507747349	0.003371771	0.198511327	0.434590002	0.192265519	0.365117523	0.730124996	0.04007978	1.242677202	1.242677202	1.242677202	1.242677202	1.242677202	1.242677202	1.997184023	1.337425642	1.966740298	1.651221659
Q3UI43	BRISC and BRCA1-A complex member 1 OS=Mus musculus GN=Babam1 PE=1 SV=1 - [BABA1_MOUSE]	Babam1	1	Unique	1	tELPVTENVQTIPPPYVVR	Q3UI43	TRUE	LIMMA	-0.447080463	1.047451004	0.223367285	-0.529177093	1.693185654	0.50008938	-1.559801878	-0.065270411	-0.889354129	-1.641898508	0.449125292	-0.612632035	0.665640951	2.160172418	1.3360887	0.583544322	2.937246016	1.612810795	0.416541129	0.063956212	0.683383612	0.337459069	0.009542304	0.364234408	0.64894377	0.227373376	0.818602583	0.633941981	0.096820203	0.657600591	-0.872581052	-0.872581052	-0.872581052	-0.872581052	-0.872581052	-0.872581052	-0.82545847	1.933941145	0.412409919	-0.977036014
E9Q5F4;P68033;P68134;Q8BFZ3	Actin, cytoplasmic 1 OS=Mus musculus GN=Actb PE=1 SV=1 - [ACTB_MOUSE]|Actin, alpha cardiac muscle 1 OS=Mus musculus GN=Actc1 PE=1 SV=1 - [ACTC_MOUSE]|Actin, alpha skeletal muscle OS=Mus musculus GN=Acta1 PE=1 SV=1 - [ACTS_MOUSE]|Actin, cytoplasmic 1 (Fragment) OS=Mus musculus GN=Actb PE=1 SV=1 - [E9Q5F4_MOUSE]|Beta-actin-like protein 2 OS=Mus musculus GN=Actbl2 PE=1 SV=1 - [ACTBL_MOUSE]	Actb;Actc1;Acta1;Actbl2	4	Shared	8	sYELPDGQVITIGNER+rGILTLk+lDLAGRDLTDYLmk+dLTDYLmk+sYELPDGqVITIGNER+sYELPDGQVITIGnER+dLTDYLMk+lDLAGRDLTDYLMk	E9Q5F4;P68033;P68134;Q8BFZ3	FALSE	LIMMA	-0.385753372	-0.2116851	-0.01595487	-0.108444267	-0.711765221	-0.427665485	-0.682850615	-0.508782344	-0.313052114	-0.40554151	-1.043930037	-0.724762729	-0.088656128	0.085412143	0.281142373	0.188652977	-0.379600405	-0.130568242	0.012913072	0.155101549	0.91298641	0.459974724	0.000159456	0.006482604	0.078612851	0.380343629	0.952465323	0.726193736	0.006257196	0.063263676	-2.42326472	-2.42326472	-2.42326472	-2.42326472	-2.42326472	-2.42326472	-2.667516354	-1.463819914	-0.110329244	-0.749901041
P13020;P13020-2	Gelsolin OS=Mus musculus GN=Gsn PE=1 SV=3 - [GELS_MOUSE]|Isoform 2 of Gelsolin OS=Mus musculus GN=Gsn - [GELS_MOUSE]	Gsn	1	Unique	42	qTQVSVLPEGGETPLFk+vSnGAGSmSVSLVADENPFAQGALR+vSnGAGSMSVSLVADENPFAQGALR+dSQEEEkTEALTSAkR+aQVHVSEEGGEPEAmLqVLGPkPALPEGTEDTAkEDAANRR+vVQGkEPAHLmSLFGGkPmIIYk+ePAHLmSLFGGkPmIIYk+sGALNSNDAFVLk+sGALNSnDAFVLk+sGALnSNDAFVLk+tPSAAYLWVGAGASEAEk+vSNGAGSmSVSLVADENPFAQGALR+eVQGFESSTFSGYFk+vSNGAGSMSVSLVADENPFAQGALR+dGGQTAPASIR+dGGqTAPASIR+yIETDPANR+aVEVMPk+tGAQELLk+tPSAAYLWVGAGASEAEkTGAQELLk+gGVASGFk+lYkVSnGAGSm…	P13020;P13020-2	FALSE	LIMMA	0.386837195	0.243092961	0.075454071	-0.027887348	-0.04919802	0.537674403	-0.002221777	-0.145966011	-0.313604901	-0.416946319	-0.484179174	0.148615432	0.775896167	0.632151932	0.464513043	0.361171624	0.385783134	0.926733375	0.051229025	0.210460124	0.693524074	0.884049838	0.818053377	0.008612281	0.188237114	0.456370588	0.824984627	0.951536789	0.914948129	0.074206877	-0.04591886	-0.04591886	-0.04591886	-0.04591886	-0.04591886	-0.04591886	2.04271968	1.283668637	0.398440268	-0.147261004
A0A0R4J0I1;P07759	Serine protease inhibitor A3K OS=Mus musculus GN=Serpina3k PE=1 SV=2 - [SPA3K_MOUSE]|MCG1051009 OS=Mus musculus GN=Serpina3k PE=1 SV=1 - [A0A0R4J0I1_MOUSE]	Serpina3k	1	Unique	8	aLYQTEAFTADFQQPTEAk+aVLDVAETGTEAAAATGVIGGIR+lEEDVLPEmGIk+aLYQTEAFTADFQqPTEAk+aLYQTEAFTADFqQPTEAk+aVLDVAETGTEAAAATGVIGGIRk+lSVSQVVHk+gkTMEEILEGLk	A0A0R4J0I1;P07759	TRUE	LIMMA	-0.025989168	-0.977685424	-0.206575864	-0.712972515	0.795727599	0.090487419	-0.901918282	-1.853614538	-1.082504978	-1.588901629	-0.183590922	-0.785441695	0.849939946	-0.10175631	0.66935325	0.162956598	1.77504612	0.966416533	0.951855083	0.030083278	0.632034241	0.106340673	0.106926374	0.833561714	0.975516679	0.143247423	0.78063539	0.35780121	0.337489953	0.949025275	2.444389857	2.444389857	2.444389857	2.444389857	2.444389857	2.444389857	-0.060956412	-2.293116721	-0.484514299	-1.672244627
Q922D8	C-1-tetrahydrofolate synthase, cytoplasmic OS=Mus musculus GN=Mthfd1 PE=1 SV=4 - [C1TC_MOUSE]	Mthfd1	1	Unique	16	yVVVTGITPTPLGEGk+tDPTTLTDDEINR+tDTDAELDLVSR+gDLNDcFIPcTPk+aYTEEDLDLVEk+eAGVQIAGR+tPVPSDIAISR+qPSQGPTFGIk+lVPSVNGIR+vLLSALDR+gVPTGFVLPIR+kGEPIScEDLGVSGALTVLMk+ySGLQPHVVVLVATVR+mHGGGPTVTAGLPLPk+sTTTIGLVQALGAHLR+iFHELTQTDk	Q922D8	FALSE	LIMMA	0.546681296	0.082580831	-0.048117871	-0.030335251	0.207935853	0.256091334	0.20709058	-0.257009885	-0.387708587	-0.369925967	-0.17173811	-0.083499382	0.886272012	0.422171547	0.291472845	0.309255465	0.587609815	0.59568205	0.002732293	0.621515905	0.773257526	0.855797044	0.270691275	0.133268487	0.029467143	0.795545263	0.874479084	0.938532234	0.539230265	0.392034258	-2.301902081	-2.301902081	-2.301902081	-2.301902081	-2.301902081	-2.301902081	3.30730608	0.49959654	-0.291102929	-0.183521846
P51437	Cathelicidin antimicrobial peptide OS=Mus musculus GN=Camp PE=1 SV=2 - [CAMP_MOUSE]	Camp	1	Unique	4	lLDLDPEPQGDEDPDTPk+aVDDFNQQSLDTNLYR+qLPEQcAFk+qLPEQcAFkEQGVVk	P51437	FALSE	LIMMA	-0.037718891	0.113634658	0.596537979	-0.13739928	-0.033397247	0.257664613	-0.644643106	-0.493289557	-0.010386236	-0.744323494	-0.711959148	-0.349259601	0.569205323	0.720558872	1.203462194	0.469524935	0.645164654	0.864588828	0.899374669	0.703587341	0.053763233	0.645690618	0.920226299	0.390997373	0.953846727	0.842062266	0.177987576	0.840733942	0.96714329	0.683930422	-3.26863714	-3.26863714	-3.26863714	-3.26863714	-3.26863714	-3.26863714	-0.127679284	0.384655836	2.019294283	-0.465099608
P17182	Alpha-enolase OS=Mus musculus GN=Eno1 PE=1 SV=3 - [ENOA_MOUSE]	Eno1	1	Unique	25	aGYTDQVVIGmDVAASEFYR+fTASAGIQVVGDDLTVTNPk+kVNVVEQEkIDk+sFRNPLAk+aAVPSGASTGIYEALELRDNDkTR+hIADLAGNPEVILPVPAFNVINGGSHAGNk+gVSQAVEHINk+tIAPALVSk+lmIEmDGTENk+lMIEmDGTENk+lmIEMDGTENk+lMIEMDGTENk+aGYTDQVVIGMDVAASEFYR+yITPDQLADLYk+yITPDqLADLYk+iEEELGSk+fTASAGIQVVGDDLTVTNPkR+kVNVVEQEk+tIAPALVSkk+iGAEVYHNLk+yDLDFkSPDDPSR+kVNVVEqEk+gVSQAVEHInk+hIADLAGNPEVILPVPAFNVInGGSHAGNk+aAVPSGASTGIYEALELRDnDkTR	P17182	FALSE	LIMMA	-0.208600016	-0.175308951	0.002689098	0.108098149	-0.223473537	-0.076299871	-0.563326278	-0.530035214	-0.352037165	-0.246628114	-0.620069556	-0.431026134	0.146126247	0.179417312	0.35741536	0.462824412	0.173122481	0.278426392	0.237752164	0.31920508	0.987691613	0.536670524	0.257422948	0.662174467	0.474775474	0.567495057	0.993358651	0.77928484	0.527181843	0.872646865	-2.37928439	-2.37928439	-2.37928439	-2.37928439	-2.37928439	-2.37928439	-1.208139199	-1.015328858	0.015574324	0.626067121
P10854;P70696;Q8CGP0	Histone H2B type 1-M OS=Mus musculus GN=Hist1h2bm PE=1 SV=2 - [H2B1M_MOUSE]|Histone H2B type 3-B OS=Mus musculus GN=Hist3h2bb PE=1 SV=3 - [H2B3B_MOUSE]|Histone H2B type 1-F/J/L OS=Mus musculus GN=Hist1h2bf PE=1 SV=2 - [H2B1F_MOUSE]|Histone H2B type 1-A OS=Mus musculus GN=Hist1h2ba PE=1 SV=3 - [H2B1A_MOUSE]	Hist1h2bm;Hist3h2bb;Hist1h2bf;Hist1h2ba	4	Shared	2	lLLPGELAk+qVHPDTGISSk	P10854;P70696;Q8CGP0	TRUE	LIMMA	-0.48854998	-0.030977804	0.443364656	0.201783245	0.021984409	-0.200787486	-1.003157644	-0.545585468	-0.071243007	-0.312824419	-0.55336445	-0.71539515	0.026057683	0.483629859	0.95797232	0.716390908	0.597333268	0.313820177	0.061865474	0.902516135	0.088323241	0.427717483	0.938023525	0.429973723	0.210110374	0.955017716	0.243612948	0.702883719	0.974216397	0.718166368	-2.461349539	-2.461349539	-2.461349539	-2.461349539	-2.461349539	-2.461349539	-1.950422656	-0.123671709	1.770030715	0.805572875
Q3U1U4	Integrin alpha-M OS=Mus musculus GN=Itgam PE=1 SV=1 - [Q3U1U4_MOUSE]	Itgam	1	Unique	9	gFGQSVVQLGGTSVVVAAPQEAk+sPPHSNFRDQLER+vQSLVLGAPR+fQLELPVk+kDSASQNPLTk+yVIGVGNAFNkPQSR+vIQHQYQFNNLGQR+eNFGTWEPHTSIk+sHVSPIk	Q3U1U4	FALSE	LIMMA	-0.162775615	0.18914235	-0.451659641	-0.196773062	-0.444015505	0.109693037	-0.566868817	-0.214950852	-0.855752843	-0.600866264	-0.895805439	-0.294400165	0.241317587	0.593235552	-0.047566439	0.20732014	0.00777443	0.513786239	0.415366185	0.345004837	0.029875914	0.326231761	0.05378484	0.581774892	0.648527551	0.590789039	0.129224237	0.622823473	0.23419415	0.829041027	-2.282724063	-2.282724063	-2.282724063	-2.282724063	-2.282724063	-2.282724063	-0.827568178	0.961619403	-2.296284649	-1.000414739
P01626	Ig kappa chain V-II region MOPC 167 OS=Mus musculus PE=1 SV=1 - [KV2A1_MOUSE]	Ig kappa chain V-II region MOPC 167 OS=Mus musculus	1	Unique	1	dIVITQDELSNPVTSGESVSIScR	P01626	TRUE	LIMMA	0.225846855	2.390942593	1.095579172	-1.253381279	0.617690157	-0.237941203	-1.532364729	0.632731008	-0.662632413	-3.011592864	-1.348050153	-1.996152788	1.98405844	4.149154177	2.853790756	0.504830305	2.583430468	1.520270381	0.793915384	0.009595657	0.21166809	0.154900045	0.524156965	0.783163439	0.894978678	0.070548656	0.417935912	0.434921936	0.740059726	0.928901428	0.784246145	0.784246145	0.784246145	0.784246145	0.784246145	0.784246145	0.263899698	2.793791513	1.28017285	-1.464562969
P28665;P28666	Murinoglobulin-1 OS=Mus musculus GN=Mug1 PE=1 SV=3 - [MUG1_MOUSE]|Murinoglobulin-2 OS=Mus musculus GN=Mug2 PE=1 SV=2 - [MUG2_MOUSE]|Protein Gm7298 OS=Mus musculus GN=Gm7298 PE=4 SV=1 - [A0A0N4SVU1_MOUSE]	Mug1;Mug2;Gm7298	3	Shared	48	ymVLVPSQLYTETPEk+qQNSNGGFSSTQDTVVALDALSk+qQnSNGGFSSTQDTVVALDALSk+qqNSNGGFSSTQDTVVALDALSk+qQNSnGGFSSTQDTVVALDALSk+qQnSnGGFSSTQDTVVALDALSk+qQNSnGGFSSTQDTVVALDALSk+yMVLVPSQLYTETPEk+mLIYTILPDGEVIADSVNFEIEk+mLIYTILPDGEVIADSVnFEIEk+hkDGSYSAFGDQNGER+hkDGSYSAFGDqNGER+hkDGSYSAFGDQnGER+nkESVVFVQTDkPVYkPGQSVk+hGIPFFVk+lIFLkADSHFR+mSLVLPPTVVk+qmSFSLAAEPIQGPYk+vLIVEPEGIk+qQNSNGGFSSTQDTVVALDALSk+qMSFSLAAEPIQGP…	P28665;P28666	TRUE	LIMMA	0.732397606	0.12145687	0.804157209	0.578245848	1.248402452	0.591104495	0.21401361	-0.396927126	0.285773213	0.059861852	0.668831525	0.072720499	1.250781602	0.639840867	1.322541206	1.096629844	1.827973379	1.109488491	0.007398158	0.634246875	0.003689627	0.030176729	0.00015003	0.026985734	0.057073231	0.801722158	0.033946653	0.179681184	0.006056433	0.154740382	3.381708198	3.381708198	3.381708198	3.381708198	3.381708198	3.381708198	2.902627549	0.481356104	3.187024167	2.291695543
A8DUK4;P02088	Beta-globin OS=Mus musculus GN=Hbbt1 PE=1 SV=1 - [A8DUK4_MOUSE]|Hemoglobin subunit beta-1 OS=Mus musculus GN=Hbb-b1 PE=1 SV=2 - [HBB1_MOUSE]	Hbbt1;Hbb-b1	2	Shared	13	lLGNmIVIVLGHHLGk+lLGNMIVIVLGHHLGk+lLGNmIVIVLGHHLGkDFTPAAQAAFQk+lLGnmIVIVLGHHLGk+lLGnMIVIVLGHHLGk+lLGnmIVIVLGHHLGkDFTPAAQAAFQk+lLGNmIVIVLGHHLGkDFTPAAqAAFQk+lLGnmIVIVLGHHLGkDFTPAAqAAFQk+vITAFnDGLnHLDSLkGTFASLSELHcDkLHVDPENFR+vITAFNDGLnHLDSLkGTFASLSELHcDkLHVDPENFR+vITAFNDGLNHLDSLkGTFASLSELHcDkLHVDPENFR+lLGnMIVIVLGHHLGkDFTPAAQAAFQk+lLGNMIVIVLGHHLGkDFTPAAQAAFQk	A8DUK4;P02088	TRUE	LIMMA	0.659883602	0.832716165	1.468368072	0.608881724	0.94131865	0.204044839	-0.014468671	0.158363892	0.794015799	-0.065470549	0.187369888	-0.470307434	1.334235875	1.507068439	2.142720345	1.283233997	1.695267412	0.878397112	0.054757164	0.017451762	0.000132066	0.074847827	0.016365177	0.539537567	0.194911567	0.099545342	0.003669092	0.297291919	0.126007996	0.799487651	-0.11638415	-0.11638415	-0.11638415	-0.11638415	-0.11638415	-0.11638415	2.010372305	2.536916377	4.473465467	1.854992232
P32261	Antithrombin-III OS=Mus musculus GN=Serpinc1 PE=1 SV=1 - [ANT3_MOUSE]	Serpinc1	1	Unique	37	aFLEVNEEGSEAAASTSVVITGR+aFLEVnEEGSEAAASTSVVITGR+aTEEDGSEQkVPEATnRR+aTEEDGSEQkVPEATNRR+kATEEDGSEQkVPEATNR+sQLPGIVAGGRDDLYVSDAFHk+fRTEDGFSLkEQLQDmGLIDLFSPEk+vDGQScPVPmmYQEGk+vDGQScPVPMMYQEGk+dIPVNPLcIYR+vAEGTQVLELPFk+eVALNTIIFMGR+eQLQDmGLIDLFSPEk+eQLQDMGLIDLFSPEk+nDNDNIFLSPLSISTAFAmTk+lQPLDFk+qLMEVFk+eVALNTIIFmGR+eVALnTIIFMGR+sSDLVSANR+tEDGFSLkEQLQDmGLIDLFSPEk+aTEEDGSEQkVPEATNR+lQPLDFkENPEQSR+sSDLV…	P32261	FALSE	LIMMA	0.676440523	0.479735318	0.44993829	0.406121993	0.656236468	0.413028506	0.229622462	0.032917257	0.003120229	-0.040696068	0.156678689	-0.033789554	1.123258583	0.926553378	0.896756351	0.852940053	1.155794247	0.859846567	0.00446139	0.03633809	0.048532674	0.073046082	0.012003332	0.068581391	0.041398137	0.161024704	0.168029396	0.292274065	0.10829599	0.268704233	2.404277727	2.404277727	2.404277727	2.404277727	2.404277727	2.404277727	3.110246996	2.205804178	2.068798613	1.867332996
P52480;P52480-2	Pyruvate kinase PKM OS=Mus musculus GN=Pkm PE=1 SV=4 - [KPYM_MOUSE]|Isoform M1 of Pyruvate kinase PKM OS=Mus musculus GN=Pkm - [KPYM_MOUSE]	Pkm	1	Unique	36	gADFLVTEVEnGGSLGSk+aEGSDVANAVLDGADcImLSGETAk+fGVEQDVDmVFASFIR+lNFSHGTHEYHAETIk+ekGADFLVTEVENGGSLGSkk+kGDVVIVLTGWRPGSGFTNTmR+iTLDNAYmEk+nTGIIcTIGPASR+lDIDSAPITAR+gADFLVTEVENGGSLGSk+dAVLNAWAEDVDLR+fDEILEASDGImVAR+iYVDDGLISLQVk+cDEnILWLDYk+iYVDDGLISLqVk+fDEILEASDGIMVAR+fGVEQDVDMVFASFIR+aPIIAVTR+gDYPLEAVR+nTGIIcTIGPASR+vNLAmDVGk+vNLAMDVGk+gIFPVLck+aEGSDVANAVLDGADcImLSGETAkGDYPLEAVR+eATESFASDPILYRPVAV…	P52480;P52480-2	FALSE	LIMMA	-0.325727902	-0.186426277	-0.180897321	-0.141819324	-0.397377891	-0.095912582	-0.630344587	-0.491042962	-0.485514007	-0.44643601	-0.737949699	-0.400529267	-0.021111216	0.118190409	0.123719364	0.162797362	-0.056806083	0.208704104	0.037042996	0.219692049	0.233283776	0.347543493	0.023918081	0.523324837	0.1534125	0.466600258	0.441574237	0.640349859	0.15374928	0.787647409	-2.393990829	-2.393990829	-2.393990829	-2.393990829	-2.393990829	-2.393990829	-2.196834073	-1.257330411	-1.220041013	-0.95648399
P63101	14-3-3 protein zeta/delta OS=Mus musculus GN=Ywhaz PE=1 SV=1 - [1433Z_MOUSE]	Ywhaz	1	Unique	19	gIVDQSQQAYQEAFEISk+kGIVDQSQQAYQEAFEISkk+sVTEQGAELSNEER+fLIPNASQPESk+fLIPNASqPESk+fLIPnASQPESk+gIVDQSQQAYqEAFEISk+dIcnDVLSLLEk+vVSSIEQk+yDDMAAcMk+gIVDQSQQAYQEAFEISkk+gIVDQSqQAYQEAFEISkk+gIVDQSQqAYQEAFEISkk+gIVDQSQQAYqEAFEISkk+yLAEVAAGDDkk+kGIVDQSQQAYQEAFEISk+lAEQAERYDDmAAcMk+lAEQAERYDDMAAcmk+lAEQAERYDDMAAcMk	P63101	FALSE	LIMMA	-0.137336754	-0.023943993	-0.114049775	0.021503109	-0.304653356	0.343098418	-0.48633223	-0.372939469	-0.46304525	-0.327492366	-0.69484216	-0.005897058	0.211658721	0.325051482	0.2349457	0.370498585	0.085535447	0.692093893	0.426078787	0.888982223	0.507834622	0.900233392	0.120646155	0.05371429	0.655521308	0.953947688	0.696359271	0.958721209	0.357222296	0.232333919	-2.412568093	-2.412568093	-2.412568093	-2.412568093	-2.412568093	-2.412568093	-0.808468243	-0.140952496	-0.671383431	0.126583601
E9Q616	Protein Ahnak OS=Mus musculus GN=Ahnak PE=1 SV=1 - [E9Q616_MOUSE]	Ahnak	1	Unique	23	vDIDVPDVNIEGPDAk+gEGPEVDVNLPk+aEGPEVDVNLPk+aNIDVSGPk+aDLDVSGPk+anIDVSGPk+aDIDVSGPk+vGSLDVNVk+lDVNAPDIDVHGPEGk+mDINAPDmDVQGPDWHLk+aEGEIkVPDVELk+iSmPDIDLNLkGPk+vPEVDIkGPk+vkGDVDVSLPk+vPDVDIkGPk+fkVPGVEASGPk+vkGDVDISLPk+gSGLGLHGAVPDIGVk+iSmPDVDLHIk+iSmPDVDLHLk+fkMPEMNIk+iSMPDVDLHLk+iSMPDVDLHIk	E9Q616	FALSE	LIMMA	-0.054414519	-0.128778668	-0.347171193	-0.316859457	-0.401800026	0.010659729	-0.392778037	-0.467142186	-0.685534712	-0.655222976	-0.78010194	-0.32770379	0.283949	0.209584851	-0.008807674	0.021504062	-0.023498111	0.349023248	0.743724325	0.441255323	0.044723128	0.065261953	0.03823058	0.948884325	0.865729137	0.66941197	0.161489165	0.276049587	0.1992272	0.989181914	-2.852909998	-2.852909998	-2.852909998	-2.852909998	-2.852909998	-2.852909998	-0.330390263	-0.781909296	-2.107929738	-1.923885066
Q9EQP2	EH domain-containing protein 4 OS=Mus musculus GN=Ehd4 PE=1 SV=1 - [EHD4_MOUSE]	Ehd4	1	Unique	20	lADcDcDGmLDEEEFALAk+ikLDGYELPNSLPPHLVPPSHRk+vHAYIISYLkk+amQEQLENYDFTk+fmcSQLPNQVLk+aMQEQLENYDFTk+eYQISAGDFPEVk+lIEAVDNmLTNk+sISIIDSPGILSGEk+lDISDEFSEAIk+lIEAVDNMLTNk+dIQSLPQk+vINTPEVLR+sGGMDAVQTVTGGLR+vLPLEEAYR+lPEIYVQLQR+lFEAEAQDLFR+dkPVYDELFYTLSPINGk+dkPVYDELFYTLSPInGk+kVLPLEEAYR	Q9EQP2	FALSE	LIMMA	-0.205270878	-0.071467307	0.250783599	-0.205509396	0.118297018	0.075259663	-0.548958534	-0.415154964	-0.092904058	-0.549197052	-0.265957463	-0.268427993	0.138416779	0.272220349	0.594471255	0.138178261	0.5025515	0.41894732	0.230684972	0.672707295	0.145763576	0.230158382	0.532533695	0.656487291	0.466902443	0.825272191	0.329003442	0.531320584	0.747290928	0.869831672	-2.852889837	-2.852889837	-2.852889837	-2.852889837	-2.852889837	-2.852889837	-1.227041882	-0.427208088	1.49910198	-1.228467665
P39655	Arachidonate 12-lipoxygenase, 12S-type OS=Mus musculus GN=Alox12 PE=1 SV=4 - [LOX12_MOUSE]	Alox12	1	Unique	23	lVLPSGmEELQAQLEk+lQPDmVPLGHHTEk+rVYTLLR+lQPDMVPLGHHTEk+tkAVLSQFQADLDNLEkEITAR+gEPQYLAAPLVmLR+wVQGEGILSLPEGTAR+lAGDnALDVFQk+gEPQYLAAPLVMLR+vVTGAWLFSGSLNLVR+gDPELQAWcR+gFPVSFQSR+qQTYcWATWk+lAGDNALDVFQk+dALQLWEVTAR+tQLISDGGIFDQVVSTGGGGHVQLLTR+eGLPQTIAADckDDLPPNmR+aVAQLTYHSLcPPDDLANR+eGLPQTIAADckDDLPPNMR+nEQLDLPYEYLkPSR+acLQmTITWHLGR+gMVHLFYQSDDIVR+lELQLRPAR	P39655	FALSE	LIMMA	-0.568455712	-0.170945848	-0.351540634	-0.340741442	-0.581348522	0.062452414	-0.89901808	-0.501508216	-0.682103002	-0.67130381	-0.950928485	-0.268109954	-0.237893344	0.15961652	-0.020978266	-0.010179074	-0.211768559	0.393014782	0.001542437	0.297704492	0.038005397	0.043813169	0.003301814	0.701036241	0.01977842	0.548119576	0.148140514	0.221583063	0.04888185	0.890512885	-2.156326313	-2.156326313	-2.156326313	-2.156326313	-2.156326313	-2.156326313	-3.532963951	-1.062431967	-2.184832275	-2.117715074
P22437	Prostaglandin G/H synthase 1 OS=Mus musculus GN=Ptgs1 PE=1 SV=1 - [PGH1_MOUSE]	Ptgs1	1	Unique	7	yQVLDGEVYPPSVEQASVLmR+yQVLDGEVYPPSVEQASVLMR+aLGHGVDLGHIYGDNLER+vPDYPGDDGSVLVR+lQPFNEYR+fGLkPYTSFQELTGEk+vPDYPGDDGSVLVRR	P22437	FALSE	LIMMA	0.116378052	0.001751217	0.229493477	0.021640872	0.474141773	0.324230862	-0.301197172	-0.415824007	-0.188081747	-0.395934352	0.00727848	-0.093344362	0.533953275	0.41932644	0.6470687	0.439216095	0.941005066	0.741806085	0.571798475	0.993190649	0.269056931	0.916016269	0.046776863	0.122622816	0.766122066	0.997005981	0.4793127	0.96489812	0.218091914	0.37713174	-1.246297177	-1.246297177	-1.246297177	-1.246297177	-1.246297177	-1.246297177	0.572574948	0.00861591	1.129097915	0.106472147
P63038;P63038-2	60 kDa heat shock protein, mitochondrial OS=Mus musculus GN=Hspd1 PE=1 SV=1 - [CH60_MOUSE]|Isoform 2 of 60 kDa heat shock protein, mitochondrial OS=Mus musculus GN=Hspd1 - [CH60_MOUSE]	Hspd1	1	Unique	11	aAVEEGIVLGGGcALLR+iQEITEQLDITTSEYEk+vGGTSDVEVNEk+nAGVEGSLIVEk+lSDGVAVLk+vTDALNATR+vGEVIVTkDDAmLLk+iQEITEQLDITTSEYEkEk+vGGTSDVEVNEkk+aLkIPAmTIAk+aLkIPAMTIAk	P63038;P63038-2	TRUE	LIMMA	-0.184411655	0.098360641	-0.247729118	-0.271988243	0.49720697	0.135787807	-0.516848066	-0.234075771	-0.580165529	-0.604424655	0.125531763	-0.196648604	0.148024757	0.430797053	0.084707294	0.060448169	0.868882178	0.468224219	0.264707559	0.548492459	0.137727344	0.104633408	0.010684752	0.408943852	0.503157516	0.752185238	0.318835785	0.353544412	0.102957567	0.701911387	-2.296872513	-2.296872513	-2.296872513	-2.296872513	-2.296872513	-2.296872513	-1.139661195	0.607867252	-1.530962145	-1.680883166
P13634	Carbonic anhydrase 1 OS=Mus musculus GN=Ca1 PE=1 SV=4 - [CAH1_MOUSE]	Ca1	1	Unique	17	lYPIAnGNNQSPIDIk+lYPIANGNNQSPIDIk+lYPIAnGnNQSPIDIk+lYPIANGnnQSPIDIk+tSEANHDSSLkPLSISYNPATAk+gLLSSAEGEPAVPVLSNHRPPQPLk+eIVNVGHSFHVIFDDSSNQSVLk+eIVNVGHSFHVIFDDSSnQSVLk+vGPANPSLQk+dSISLSPEQLAQLR+lYPIANGnNQSPIDIk+lYPIANGNnQSPIDIk+vGPANPSLqk+vLDALNSVk+dSISLSPEQLAqLR+dSISLSPEqLAQLR+gLLSSAEGEPAVPVLSnHRPPQPLk	P13634	TRUE	LIMMA	1.014247333	1.055982866	1.316533263	0.834345997	1.304593351	0.443267778	-0.01561846	0.026117072	0.28666747	-0.195519797	0.15316839	-0.586598015	2.044113127	2.085848659	2.346399057	1.86421179	2.456018311	1.473133572	0.053322731	0.044852575	0.014209735	0.107908257	0.027886013	0.384571976	0.19190291	0.183985939	0.081259688	0.360799157	0.166957253	0.678154263	0.06298204	0.06298204	0.06298204	0.06298204	0.06298204	0.06298204	2.023295071	2.106552176	2.626317245	1.664414671
P31725	Protein S100-A9 OS=Mus musculus GN=S100a9 PE=1 SV=3 - [S10A9_MOUSE]	S100a9	1	Unique	10	sITTIIDTFHQYSR+lIFAcHEk+qmVEAQLATFmk+qMVEAQLATFmk+qmVEAQLATFMk+qMVEAQLATFMk+qMVEAqLATFMk+qmVEAQLATFmkk+qMVEAQLATFmkk+qmVEAQLATFMkk	P31725	FALSE	LIMMA	-0.024780242	0.118129849	-0.052092491	-0.074503055	-0.25408081	0.077183932	-0.477049053	-0.334138963	-0.504361302	-0.526771866	-0.759732713	-0.375084879	0.427488569	0.57039866	0.40017632	0.377765756	0.251571093	0.529452743	0.911230464	0.596050225	0.814776414	0.737725186	0.311326321	0.728674342	0.959236465	0.780593318	0.898654514	0.886600292	0.576458118	0.902516179	-2.970581328	-2.970581328	-2.970581328	-2.970581328	-2.970581328	-2.970581328	-0.11256539	0.536610282	-0.236632542	-0.33843356
A0A0R4J1N3	Apolipoprotein C-III OS=Mus musculus GN=Apoc3 PE=1 SV=1 - [A0A0R4J1N3_MOUSE]	Apoc3	1	Unique	4	tVQDALSSVQESDIAVVAR+fTDkFTGFWDSNPEDQPTPAIES+tVqDALSSVQESDIAVVAR+sLkGYWSk	A0A0R4J1N3	TRUE	LIMMA	1.110935497	1.246460372	1.916339929	1.749205277	0.84097022	0.671032579	-0.613290972	-0.477766097	0.19211346	0.024978808	-1.086773577	-1.05319389	2.835161967	2.970686842	3.640566398	3.473431746	2.768714017	2.395259048	0.197000381	0.149391511	0.03073023	0.046998714	0.378257069	0.431139037	0.424358624	0.371990661	0.130663653	0.228469867	0.632109859	0.719006576	2.233804029	2.233804029	2.233804029	2.233804029	2.233804029	2.233804029	1.323702894	1.485183619	2.283359129	2.084214693
Q61703	Inter-alpha-trypsin inhibitor heavy chain H2 OS=Mus musculus GN=Itih2 PE=1 SV=1 - [ITIH2_MOUSE]	Itih2	1	Unique	45	sLPEESGEETDTVDPVTLYSYk+lVNNSPLPQSVVFDVQIPk+lVNnSPLPQSVVFDVQIPk+lVnNSPLPQSVVFDVQIPk+hADPDFTkk+dkHADPDFTkk+dkHADPDFTk+aHVSFkPTVAQQR+iHLQPGkLAk+fLHVPDTFEGHFQGVPVISk+nDLVSATk+iQPSGGTNINEALLR+iQPSGGTNInEALLR+tLDmENFNTEVNIPPGAk+nILFVIDVSGSmWGIk+vATTTIQSk+nDLVSATk+iYGNQDTSSQLk+sLAPTAAIk+tILDDLR+fYNQVSTPLLR+fYNqVSTPLLR+fYnQVSTPLLR+lWAYLTINQLLAER+vQSTITSR+nVQFNYPQASVTDVTQNNFHNYFGGSEIVVAGk+mLADSPPQDHSccSGA…	Q61703	FALSE	LIMMA	0.096724455	0.167859514	-0.195868957	0.252506868	-0.063547804	0.055024356	-0.223852032	-0.152716973	-0.516445444	-0.068069619	-0.421963212	-0.265552131	0.417300942	0.488436001	0.12470753	0.573083355	0.294867604	0.375600843	0.540680679	0.291816374	0.220434485	0.1175549	0.718579069	0.72717802	0.741539386	0.542378142	0.427863598	0.376106394	0.869404732	0.9024527	1.886216773	1.886216773	1.886216773	1.886216773	1.886216773	1.886216773	0.619869987	1.075747334	-1.255249125	1.618219803
P97807-2	Isoform Cytoplasmic of Fumarate hydratase, mitochondrial OS=Mus musculus GN=Fh - [FUMH_MOUSE]	Fh	1	Unique	10	sGLGELILPENEPGSSImPGk+aAAEVNQEYGLDPk+iYELAAGGTAVGTGLNTR+aIEMLGGELGSk+lLGDASVSFTDNcVVGIQANTER+vLLPGLQk+mPIPVIQAFGILkR+vPTDkYYGAQTVR+skEFAQVIk+lHDALSAk	P97807-2	FALSE	LIMMA	-0.19040321	-0.077705033	0.091523787	-0.1185199	0.033996908	-0.429670703	-0.58925657	-0.476558393	-0.307329574	-0.517373261	-0.411934705	-0.828524064	0.208450151	0.321148328	0.490377147	0.28033346	0.479928522	-0.030817343	0.335659571	0.692206716	0.641223971	0.546784635	0.876735597	0.035766871	0.572678483	0.836555574	0.786835909	0.786954289	0.944543851	0.183453071	-2.723804585	-2.723804585	-2.723804585	-2.723804585	-2.723804585	-2.723804585	-0.980747008	-0.400250493	0.471429449	-0.610483604
P18760	Cofilin-1 OS=Mus musculus GN=Cfl1 PE=1 SV=3 - [COF1_MOUSE]	Cfl1	1	Unique	8	lGGSAVISLEGkPL+hELQANcYEEVkDR+lTGIkHELQANcYEEVkDR+kAVLFcLSEDkk+nIILEEGk+aVLFcLSEDk+aVLFcLSEDkk+kAVLFcLSEDk	P18760	FALSE	LIMMA	-0.062129403	-0.203568189	0.030522375	0.392533054	-0.017515435	-0.3179698	-0.526634401	-0.668073187	-0.433982624	-0.071971945	-0.536847811	-0.782474798	0.402375595	0.26093681	0.495027373	0.857038052	0.501816941	0.146535199	0.785625195	0.376105502	0.893642831	0.09425155	0.945283154	0.171335802	0.890160304	0.620555026	0.943466678	0.333670977	0.978013733	0.449262863	-2.943451906	-2.943451906	-2.943451906	-2.943451906	-2.943451906	-2.943451906	-0.274791169	-0.900358571	0.134996935	1.736128328
Q9D2G2	Dihydrolipoyllysine-residue succinyltransferase component of 2-oxoglutarate dehydrogenase complex, mitochondrial OS=Mus musculus GN=Dlst PE=1 SV=1 - [ODO2_MOUSE]	Dlst	1	Unique	5	aSAFALQEQPVVNAVIDDATk+hkDAFLk+gLVVPVIR+lGFMSAFVk+vEGGTPLFTLRk	Q9D2G2	TRUE	LIMMA	-0.337925871	1.094198925	0.024319179	0.291583055	0.394964936	0.670831788	-0.934718357	0.497406439	-0.572473307	-0.305209431	-0.272269347	0.074039302	0.258866615	1.690991411	0.621111665	0.888375541	1.06219922	1.267624274	0.255158151	0.000844962	0.933914622	0.324640977	0.234749135	0.02903553	0.49191753	0.013623972	0.962414219	0.622823473	0.506343003	0.160829581	-3.252219264	-3.252219264	-3.252219264	-3.252219264	-3.252219264	-3.252219264	-1.163306294	3.76676841	0.083718521	1.003771633
P38647	Stress-70 protein, mitochondrial OS=Mus musculus GN=Hspa9 PE=1 SV=3 - [GRP75_MOUSE]	Hspa9	1	Unique	14	gAVVGIDLGTTNScVAVMEGk+sTnGDTFLGGEDFDQALLR+mkETAENYLGHTAk+qAASSLQQASLk+tTPSVVAFTADGER+sQVFSTAADGQTQVEIk+nAVITVPAYFNDSQR+sDIGEVILVGGMTR+lYSPSQIGAFVLmk+lYSPSQIGAFVLMk+qAVTNPNNTFYATkR+aSnGDAWVEAHGk+aQFEGIVTDLIkR+aSNGDAWVEAHGk	P38647	TRUE	LIMMA	0.033848636	-0.241540347	0.000699551	0.047326021	0.162426194	-0.494464251	-0.31059758	-0.585986563	-0.343746664	-0.297120194	-0.222676382	-0.838910466	0.378294851	0.102905868	0.345145766	0.391772237	0.54752877	-0.150018036	0.841556881	0.161485747	0.996702363	0.779942526	0.394050089	0.006611105	0.921327987	0.389888123	0.9977694	0.905577892	0.645908977	0.063330501	-2.111866084	-2.111866084	-2.111866084	-2.111866084	-2.111866084	-2.111866084	0.20189043	-1.440669135	0.004172478	0.282276394
P20918	Plasminogen OS=Mus musculus GN=Plg PE=1 SV=3 - [PLMN_MOUSE]	Plg	1	Unique	52	sTELcAGQLAGGVDScQGDSGGPLVcFEk+gRGENYRGTVSVTVSGk+hSIFTPQTNPR+vcNRVEYLNNR+gkTAVTAAGTPcQGWAAQEPHR+eQQcVImAEnSk+eQQcVIMAEnSk+qLAAGGVSDcLAk+cTTPPPPPSPTYQcLk+eAQLPVIENk+tPENFPDAGLEmNYcR+nPDGETAPWcYTTDSQLR+gLDVQEISVAk+tPENFPDAGLEMNYcR+vIPAcLPSPNYmVADR+tIcYITGWGETQGTFGAGR+eQQcVImAENSk+cEGETDFVcR+gTVSVTVSGk+tPENFPck+vYLSEck+nPDGDVNGPWcYTTNPR+nPDGDVnGPWcYTTNPR+dVILFEk+nLEENYcR+wEYcDIPR+yDYcNIPEcEEEcmYcSGEk…	P20918	FALSE	LIMMA	0.072605808	-0.283938055	-1.153399356	-0.265416181	-0.599029849	0.238166924	-0.443836359	-0.800380223	-1.669841523	-0.781858349	-1.176429746	-0.278275244	0.589047976	0.232504112	-0.636957188	0.251025986	-0.021629952	0.754609091	0.774975622	0.268877881	9.74E-05	0.300646481	0.042567086	0.352040434	0.886269523	0.518493344	0.002843695	0.596891937	0.21166565	0.645969405	1.887676832	1.887676832	1.887676832	1.887676832	1.887676832	1.887676832	0.288832229	-1.129530313	-4.58832309	-1.055848685
B7FAU9	Filamin, alpha OS=Mus musculus GN=Flna PE=1 SV=1 - [B7FAU9_MOUSE]	Flna	1	Unique	121	lQVEPAVDTSGVQcYGPGIEGQGVFR+aSGPGLNTTGVPASLPVEFTIDAk+yTPcGAGSYTImVLFADQATPTSPIR+eTGEHLVHVkk+vNVGAGSHPNkVk+vNVGAGSHPnkVk+eAPQDFHPDRVk+lkPGAPLRPk+tHEAEIVEGENHTYcIR+kTHIQDNHDGTYTVAYVPDVPGR+lRNGHVGISFVPk+tGVELGkPTHFTVNAk+dVDIIDHHDNTYTVk+lRnGHVGISFVPk+wGDEHIPGSPYR+tGVELGkPTHFTVnAk+kNGQHVASSPIPVVISQSEIGDASR+vSGLGDkVDVGkDQEFTVk+lVSNHSLHETSSVFVDSLTk+fNEEHIPDSPFVVPVASPSGDARR+eAPQDFHPDR+gTVEPQLEAR+vPVHDVTDA…	B7FAU9	FALSE	LIMMA	-0.182362647	0.023301584	-0.106307842	0.052210252	-0.058942427	-0.011539194	-0.49932323	-0.293658999	-0.423268426	-0.264750331	-0.413315133	-0.328499777	0.134597936	0.340262167	0.210652741	0.369170835	0.295430278	0.30542139	0.247779918	0.881101741	0.496824899	0.737740804	0.735282706	0.940945064	0.482524243	0.947737242	0.686612005	0.886600292	0.87425836	0.989003279	-2.300234259	-2.300234259	-2.300234259	-2.300234259	-2.300234259	-2.300234259	-1.182024866	0.151034502	-0.689058397	0.338412592
Q61171	Peroxiredoxin-2 OS=Mus musculus GN=Prdx2 PE=1 SV=3 - [PRDX2_MOUSE]	Prdx2	1	Unique	16	sAPDFTATAVVDGAFk+eGGLGPLNIPLLADVTk+sLSQNYGVLk+sVDEALR+sLSqNYGVLk+qITVNDLPVGR+sLSQnYGVLk+qITVnDLPVGR+gLFIIDAk+nDEGIAYR+nDEGIAYR+sAPDFTATAVVDGAFkEIk+kEGGLGPLNIPLLADVTk+lGcEVLGVSVDSQFTHLAWINTPR+sLSQNYGVLknDEGIAYR+sLSQNYGVLkNDEGIAYR	Q61171	TRUE	LIMMA	0.946570154	0.593752982	1.158119729	0.839564023	1.150858105	0.129013589	-0.108224093	-0.461041265	0.103325483	-0.215230224	-0.028437714	-0.925780658	2.001364401	1.648547229	2.212913976	1.894358269	2.330153924	1.183807836	0.076535879	0.257893059	0.032633179	0.113919942	0.055373582	0.803549319	0.240615212	0.5082614	0.136089967	0.370624958	0.237304943	0.940256753	-0.293274505	-0.293274505	-0.293274505	-0.293274505	-0.293274505	-0.293274505	1.843660863	1.156469101	2.255701821	1.635242062
E9Q1K3;F8WHZ9;Q9QYC0;Q9QYC0-2	Alpha-adducin OS=Mus musculus GN=Add1 PE=1 SV=1 - [E9Q1K3_MOUSE]|Isoform 2 of Alpha-adducin OS=Mus musculus GN=Add1 - [ADDA_MOUSE]|Alpha-adducin OS=Mus musculus GN=Add1 PE=1 SV=1 - [F8WHZ9_MOUSE]|Alpha-adducin OS=Mus musculus GN=Add1 PE=1 SV=2 - [ADDA_MOUSE]	Add1	1	Unique	10	tLASAGGPDNLVLLDPGk+aAVVTSPPPTTAPHkER+eQNLQDIk+vNLQGDIVDR+qDFNMMEQk+wQIGEQEFEALmR+tLASAGGPDNLVLLDPGkYk+qkGSEENLDETR+yFDRVDENNPEYLR+tGYPYRYPALR	E9Q1K3;F8WHZ9;Q9QYC0;Q9QYC0-2	FALSE	LIMMA	0.099317303	0.226953255	-0.22511556	0.038916898	0.193679735	0.044927121	-0.37093556	-0.243299608	-0.695368423	-0.431335965	-0.332078949	-0.425325742	0.569570166	0.697206118	0.245137303	0.509169761	0.719438419	0.515179984	0.667902134	0.330473306	0.334333566	0.866295517	0.45588775	0.845901792	0.828707524	0.578683633	0.547473315	0.943011224	0.693844113	0.957210126	-2.52874826	-2.52874826	-2.52874826	-2.52874826	-2.52874826	-2.52874826	0.433899802	0.991518791	-0.983490229	0.170021071
Q6P5F9	Exportin-1 OS=Mus musculus GN=Xpo1 PE=1 SV=1 - [XPO1_MOUSE]	Xpo1	1	Unique	8	lNMILVqILk+lLSEEVFDFSSGQITQVk+qLLDFSQk+yVVGLIIk+lnMILVqILk+iYLDMLNVYk+mAQEVLTHLk+sAFPHLQDAQVk	Q6P5F9	FALSE	LIMMA	0.511617356	0.385004155	0.746497853	0.126848825	0.094497976	0.094890835	0.02016268	-0.106450521	0.255043177	-0.364605851	-0.454965055	-0.396563842	1.003072032	0.876458831	1.237952529	0.618303501	0.643961008	0.586345511	0.041913832	0.119464531	0.004348723	0.600374979	0.726659669	0.694808364	0.164622281	0.328074181	0.037470344	0.815526908	0.872204431	0.888197082	-2.642553391	-2.642553391	-2.642553391	-2.642553391	-2.642553391	-2.642553391	2.138738953	1.609451621	3.120621337	0.530272323
P62962	Profilin-1 OS=Mus musculus GN=Pfn1 PE=1 SV=2 - [PROF1_MOUSE]	Pfn1	1	Unique	20	sSFFVNGLTLGGQk+sSFFVnGLTLGGQk+tFVSITPAEVGVLVGk+eGVHGGLINkk+sTGGAPTFNVTVTmTAk+sTGGAPTFnVTVTmTAk+dSPSVWAAVPGk+tLVLLmGk+sTGGAPTFNVTVTMTAk+dSLLQDGEFTmDLR+dSLLqDGEFTmDLR+dSLLQDGEFTMDLR+sSFFVnGLTLGGqk+dSLLqDGEFTMDLR+sSFFVNGLTLGGqk+tFVSITPAEVGVLVGkDR+dRSSFFVnGLTLGGQk+cSVIRDSLLQDGEFTmDLR+cSVIRDSLLQDGEFTMDLR+eGVHGGLInk	P62962	FALSE	LIMMA	-0.307975933	-0.315962848	-0.034284205	-0.156350484	-0.314763579	0.051498703	-0.592616317	-0.600603231	-0.318924588	-0.440990867	-0.633001202	-0.233141681	-0.02333555	-0.031322464	0.250356179	0.1282899	0.003474045	0.336139086	0.035029442	0.030920264	0.806480165	0.26930775	0.052372641	0.713094062	0.147786128	0.14514236	0.892997422	0.572679647	0.229889074	0.895629418	-2.352763111	-2.352763111	-2.352763111	-2.352763111	-2.352763111	-2.352763111	-2.222881166	-2.280528405	-0.24745347	-1.12849255
Q542I8	Integrin beta OS=Mus musculus GN=Itgb2 PE=1 SV=1 - [Q542I8_MOUSE]	Itgb2	1	Unique	9	sAVGELSDDSSNVVQLIk+vMASEcIQEQSFVIR+lSESNIQPIFAVTk+sIANPEFDQR+sQWNNDNPLFk+sNEFDYPSVGQLAHk+lSESNIQPIFAVTkk+lLVFATDDGFHFAGDGk+sRGDcDGVQINNPVTFQVk	Q542I8	FALSE	LIMMA	-0.495829564	0.078329162	0.4014868	-0.244933702	-0.133759309	-0.394720137	-0.888445982	-0.314287257	0.008870382	-0.637550121	-0.572717809	-0.787336555	-0.103213145	0.47094558	0.794103219	0.147682716	0.305199192	-0.002103718	0.015291856	0.685219568	0.045390233	0.211150253	0.536693204	0.04887067	0.088938528	0.832009718	0.163513688	0.506028655	0.750218784	0.219155809	-2.695292114	-2.695292114	-2.695292114	-2.695292114	-2.695292114	-2.695292114	-2.594537445	0.409874598	2.100868147	-1.281669567
O08692	Neutrophilic granule protein OS=Mus musculus GN=Ngp PE=1 SV=1 - [NGP_MOUSE]	Ngp	1	Unique	8	lLSATPPSSQNPATNIPLQFR+ekFEDVPPHIR+yDIIGNILk+eDTQETSFNDk+nIYEDAk+yEEIVDR+dcDFLEDGEER+fEDVPPHIR	O08692	TRUE	LIMMA	-0.006437031	0.624730722	0.164609041	0.435664074	0.190627099	0.150157775	-0.565730274	0.06543748	-0.394684201	-0.123629169	-0.434681756	-0.409135467	0.552856211	1.184023965	0.723902284	0.994957317	0.815935954	0.709451018	0.981314265	0.0299714	0.550590832	0.121479485	0.536516756	0.585899265	0.988579502	0.143247423	0.726021999	0.383390196	0.750218784	0.829973844	-2.875517076	-2.875517076	-2.875517076	-2.875517076	-2.875517076	-2.875517076	-0.023645148	2.294823422	0.604658407	1.600324884
E9Q6X0	Microtubule-associated protein RP/EB family member 2 OS=Mus musculus GN=Mapre2 PE=1 SV=1 - [E9Q6X0_MOUSE]	Mapre2	1	Unique	5	qGQDAIPPPDPGEQIFNLPk+lREIELLcQEHGQENDDLVQR+sDkDLETQVIQLNEQVHSLk+lALEGVEk+lALEGVEkER	E9Q6X0	TRUE	LIMMA	-0.401954489	0.082215817	0.151704978	-0.587820899	-0.365013732	0.190297438	-1.012370619	-0.528200313	-0.458711152	-1.198237029	-1.047479712	-0.420118692	0.208461641	0.692631947	0.762121108	0.022595231	0.317452249	0.800713568	0.187630202	0.784167038	0.613902155	0.058452751	0.281813099	0.527408045	0.412632526	0.893643122	0.770512261	0.258669309	0.548485927	0.791083047	-2.26905123	-2.26905123	-2.26905123	-2.26905123	-2.26905123	-2.26905123	-1.352841336	0.27671032	0.510587071	-1.978404102
P35979	60S ribosomal protein L12 OS=Mus musculus GN=Rpl12 PE=1 SV=2 - [RL12_MOUSE]	Rpl12	1	Unique	5	qAQIEVVPSASALIIk+eILGTAQSVGcNVDGR+eLSGTIk+iGPLGLSPk+hSGNITFDEIVNIAR	P35979	TRUE	LIMMA	-0.187643621	1.076629933	0.599349441	1.395024419	0.962285062	0.354176103	-0.899204304	0.365069249	-0.112211243	0.683463736	0.166736033	-0.357384581	0.523917063	1.788190616	1.310910124	2.106585103	1.757834092	1.065736786	0.59253813	0.004480666	0.095273107	0.000427856	0.019635079	0.315820319	0.777557087	0.043562769	0.253757598	0.009802507	0.137826409	0.615575571	-2.551996663	-2.551996663	-2.551996663	-2.551996663	-2.551996663	-2.551996663	-0.541773605	3.108497259	1.730470274	4.027780996
A2AWF8	Receptor-type tyrosine-protein phosphatase eta OS=Mus musculus GN=Ptprj PE=1 SV=1 - [A2AWF8_MOUSE]	Ptprj	1	Unique	5	aYAVILTTGEAAQPSADVLk+rIPVTNLSQLHk+yNNVLPYDISR+lIGISLPk+vENFEAYFk	A2AWF8	TRUE	LIMMA	0.344605536	-0.390282718	0.420889947	0.314443112	0.615394923	-0.164504072	-0.308231559	-1.043119813	-0.231947148	-0.338393983	-0.114499138	-0.817341167	0.997442631	0.262554376	1.073727042	0.967280207	1.345288984	0.488333023	0.288008811	0.230255723	0.196731578	0.331422015	0.094965567	0.609006425	0.526399943	0.478948347	0.400471719	0.628312866	0.318290827	0.840897616	-2.502826004	-2.502826004	-2.502826004	-2.502826004	-2.502826004	-2.502826004	1.084459679	-1.228203923	1.324523631	0.98953975
Q3UTR7	Angiotensinogen OS=Mus musculus GN=Agt PE=1 SV=1 - [Q3UTR7_MOUSE]	Agt	1	Unique	5	sTcAQLENPSVETLPESTFEPVPIQAk+vGEVLnSILLELk+lTLPQLEIR+nDLLTWIENPPPR+aAQVAMIANFVGFR	Q3UTR7	TRUE	LIMMA	-0.250696932	-0.137439915	0.145112412	-0.056773901	0.179226102	-0.007833684	-1.033416785	-0.920159769	-0.637607442	-0.839493755	-0.695881298	-0.790553538	0.532022922	0.645279938	0.927832265	0.725945952	1.054333502	0.774886169	0.516248264	0.721172024	0.706349708	0.882677044	0.677349928	0.983750722	0.727366623	0.853199158	0.833124536	0.951316721	0.845260044	0.996602209	2.376361464	2.376361464	2.376361464	2.376361464	2.376361464	2.376361464	-0.658019329	-0.36074682	0.380885283	-0.149017876
Q64727	Vinculin OS=Mus musculus GN=Vcl PE=1 SV=4 - [VINC_MOUSE]	Vcl	1	Unique	85	eAFQPQEPDFPPPPPDLEQLR+aQmQEAMTQEVSDVFSDTTTPIk+rALIQcAk+aAVHLEGkIEQAQR+vGkETVQTTEDQILkR+iLLRNPGNQAAYEHFETmk+tNISDEESEQATEmLVHNAQNLmQSVk+gILSGTSDLLLTFDEAEVRk+tIESILEPVAQQISHLVImHEEGEVDGk+aGEVINQPmmmAAR+aGEVINQPMMMAAR+aGEVINQPmmMAAR+aGEVINQPMmmAAR+mLGQmTDQVADLR+sTVEGIQASVk+vmLVNSmNTVk+aGEVINQPmMMAAR+tISPMVmDAk+aGEVINQPMMmAAR+aGEVINQPMmMAAR+aVAGNISDPGLQk+tISPmVMDAk+vMLVNSmNTVk+vmLVNSMNTVk+qVATALQNLQT…	Q64727	FALSE	LIMMA	-0.029769114	-0.122095786	-0.044079263	-0.135618446	-0.051831831	-0.018034896	-0.300639359	-0.392966032	-0.314949508	-0.406488692	-0.354673973	-0.288905142	0.241101132	0.14877446	0.226790983	0.1352518	0.25101031	0.252835349	0.82311298	0.362844619	0.740787409	0.313033606	0.727925036	0.89224071	0.911710339	0.60822693	0.851773182	0.613079047	0.872204431	0.973177113	-2.631469941	-2.631469941	-2.631469941	-2.631469941	-2.631469941	-2.631469941	-0.225787859	-0.926051961	-0.334325115	-1.0286164
P18242	Cathepsin D OS=Mus musculus GN=Ctsd PE=1 SV=1 - [CATD_MOUSE]	Ctsd	1	Unique	7	aIGAVPLIQGEYmIPcEk+gGcEAIVDTGTSLLVGPVEEVk+tTEPVSELLk+vSSLPTVYLk+qIFGEATkQPGIVFVAAk+lVDkNIFSFYLNR+nYELHPDk	P18242	FALSE	LIMMA	0.4652062	0.147727883	0.025672226	0.045832812	-0.0689601	0.484839667	0.104618516	-0.212859801	-0.334915457	-0.314754872	-0.472109386	0.124251983	0.825793884	0.508315566	0.38625991	0.406420495	0.334189186	0.84542735	0.013434087	0.407559783	0.884826105	0.796025339	0.728074004	0.010336437	0.080411263	0.647397943	0.939506592	0.908387449	0.872204431	0.083822921	-2.379772656	-2.379772656	-2.379772656	-2.379772656	-2.379772656	-2.379772656	2.650516962	0.841681084	0.146267765	0.261132903
P97425;P97426	Eosinophil cationic protein 2 OS=Mus musculus GN=Ear2 PE=2 SV=1 - [ECP2_MOUSE]|Eosinophil cationic protein 1 OS=Mus musculus GN=Ear1 PE=2 SV=1 - [ECP1_MOUSE]	Ear2;Ear1	2	Shared	2	tPQDSPmYPVVPVHLDGTF+tPQDSPMYPVVPVHLDGTF	P97425;P97426	TRUE	LIMMA	-0.429572152	-0.170388563	0.861112994	0.131041637	0.936141047	0.810495626	-1.285560488	-1.026376899	0.005124658	-0.724946699	-0.020883007	-0.04549271	0.426416184	0.685599773	1.71710133	0.987029973	1.8931651	1.666483962	0.311929271	0.685890725	0.048739671	0.755615202	0.054841463	0.062513198	0.548374563	0.832009718	0.168340518	0.89524736	0.237020291	0.255464849	-1.687543539	-1.687543539	-1.687543539	-1.687543539	-1.687543539	-1.687543539	-1.03101327	-0.408948458	2.066751579	0.314512163
P01863	Ig gamma-2A chain C region, A allele OS=Mus musculus GN=Ighg PE=1 SV=1 - [GCAA_MOUSE]	Ighg	1	Unique	3	tTAPSVYPLAPVcGDTTGSSVTLGcLVk+nTEPVLDSDGSYFMYSk+gPTIkPcPPck	P01863	TRUE	LIMMA	3.730982881	3.064304279	3.663916884	4.099192061	4.137536507	3.129601692	2.719448352	2.05276975	2.652382355	3.087657532	3.006606522	2.118067162	4.742517411	4.075838808	4.675451413	5.11072659	5.268466491	4.141136221	4.49E-08	1.32E-06	6.24E-08	7.63E-09	5.21E-08	9.41E-07	5.84E-06	7.97E-05	8.47E-06	1.38E-06	7.37E-06	7.51E-05	1.38245693	1.38245693	1.38245693	1.38245693	1.38245693	1.38245693	7.577719521	6.22367861	7.441506804	8.325561572
A3KGU5;P16546;P16546-2	Spectrin alpha chain, non-erythrocytic 1 OS=Mus musculus GN=Sptan1 PE=1 SV=1 - [A3KGU5_MOUSE]|Spectrin alpha chain, non-erythrocytic 1 OS=Mus musculus GN=Sptan1 PE=1 SV=1 - [A3KGU7_MOUSE]|Spectrin alpha chain, non-erythrocytic 1 OS=Mus musculus GN=Sptan1 PE=1 SV=4 - [SPTN1_MOUSE]|Isoform 2 of Spectrin alpha chain, non-erythrocytic 1 OS=Mus musculus GN=Sptan1 - [SPTN1_MOUSE]	Sptan1	1	Unique	72	eAALTNEEVGADLEQVEVLQk+lIQNNHYAmEDVATRR+lREANQQQQFNR+kHEDFDk+akLGDSHDLQR+hQEHkGEIDAHEDSFk+hALLEADVAAHQDR+lNHQEFk+hEAFETDFTVHkDR+mkTATDEAYkDPSNLQGk+eQADYcVSHmkPYVDGk+lIQSHPESAEDLkEk+qFQDAGHFDAENIkk+kHEALmSDLSAYGSSIQALR+rEELITNWEQIR+rAQLADSFHLQQFFR+iTALDEFATk+sSLSSAQADFNQLAELDR+dLSSVQTLLTk+dLIGVQNLLk+eLPTAFDYVEFTR+dVDEIEAWISEk+aINVQEEk+nTTGVTEEALk+cNSLEEIk+sSEEIESAFR+eELYQNLTR+lFGAAEVQR+gVIDmGNSLIER…	A3KGU5;P16546;P16546-2	FALSE	LIMMA	-0.154975489	-0.150864852	-0.141044225	0.058865455	-0.138841292	-0.131560747	-0.420699407	-0.41658877	-0.406768143	-0.206858463	-0.435929664	-0.397284665	0.110748429	0.114859066	0.124679693	0.324589373	0.15824708	0.134163171	0.241533477	0.253921401	0.285395346	0.652760262	0.345740984	0.318347007	0.478803734	0.504589386	0.496539419	0.840733942	0.607653872	0.618280384	-2.74669753	-2.74669753	-2.74669753	-2.74669753	-2.74669753	-2.74669753	-1.198197336	-1.166415832	-1.090487381	0.455119919
A0A075B5P4;P01868	Ig gamma-1 chain C region secreted form (Fragment) OS=Mus musculus GN=Ighg1 PE=1 SV=1 - [A0A075B5P4_MOUSE]|Ig gamma-1 chain C region secreted form OS=Mus musculus GN=Ighg1 PE=1 SV=1 - [IGHG1_MOUSE]	Ighg1	1	Unique	17	tTPPSVYPLAPGSAAQTNSmVTLGcLVk+tTPPSVYPLAPGSAAQTnSmVTLGcLVk+tTPPSVYPLAPGSAAqTNSmVTLGcLVk+tTPPSVYPLAPGSAAQTNSMVTLGcLVk+tTPPSVYPLAPGSAAqTNSMVTLGcLVk+tTPPSVYPLAPGSAAQTnSMVTLGcLVk+sVSELPImHQDWLnGkEFk+aPQVYTIPPPk+vNSAAFPAPIEk+vnSAAFPAPIEk+dVLTITLTPk+aPQVYTIPPPkEQmAk+aPQVYTIPPPkEQMAk+sVSELPIMHQDWLnGk+dcGckPcIcTVPEVSSVFIFPPkPk+aPQVYTIPPPkEQMAkDk+sVSELPIMHQDWLnGkEFk	A0A075B5P4;P01868	TRUE	LIMMA	0.992840037	-0.224940448	0.817259746	1.657396273	0.601722803	1.227478517	0.236957613	-0.980822873	0.061377321	0.901513848	-0.243379439	0.471596093	1.748722462	0.530941976	1.573142171	2.413278697	1.446825046	1.983360942	0.012011995	0.54620193	0.035150876	0.000121568	0.155380081	0.002540682	0.074378453	0.751258314	0.142751126	0.003666188	0.409113114	0.033052074	2.578971404	2.578971404	2.578971404	2.578971404	2.578971404	2.578971404	2.698491267	-0.611377274	2.221272516	4.504723018
P68369;P68373	Tubulin alpha-1B chain OS=Mus musculus GN=Tuba1b PE=1 SV=2 - [TBA1B_MOUSE]|Tubulin alpha-3 chain OS=Mus musculus GN=Tuba3a PE=1 SV=1 - [TBA3_MOUSE]|Tubulin alpha-1A chain OS=Mus musculus GN=Tuba1a PE=1 SV=1 - [TBA1A_MOUSE]|Tubulin alpha-1C chain OS=Mus musculus GN=Tuba1c PE=1 SV=1 - [TBA1C_MOUSE]	Tuba1b;Tuba3a;Tuba1a;Tuba1c	4	Shared	4	tIGGGDDSFNTFFSETGAGk+aVFVDLEPTVIDEVR+dVNAAIATIk+tIGGGDDSFnTFFSETGAGk	P68369;P68373	TRUE	LIMMA	0.196107217	0.923322631	0.772908319	-0.103581841	-0.08829476	0.046372034	-0.464978608	0.262236805	0.111822493	-0.764667666	-0.827411183	-0.614713792	0.857193043	1.584408456	1.433994144	0.557503985	0.650821662	0.707457859	0.547464819	0.008012595	0.023661828	0.750074297	0.808033961	0.886512866	0.746063981	0.06277104	0.112178419	0.892906427	0.911788213	0.971225354	-1.655035738	-1.655035738	-1.655035738	-1.655035738	-1.655035738	-1.655035738	0.609441065	2.869403456	2.401961922	-0.321900581
Q9Z1Q5	Chloride intracellular channel protein 1 OS=Mus musculus GN=Clic1 PE=1 SV=3 - [CLIC1_MOUSE]	Clic1	1	Unique	5	eEFASTcPDDEEIELAYEQVAR+gVTFNVTTVDTk+nSNPALNDNLEk+gFTIPEAFR+gVTFNVTTVDTkR	Q9Z1Q5	TRUE	LIMMA	0.399255211	-0.319332692	-0.144036241	-0.471454579	-0.220036208	0.150919424	-0.259982696	-0.978570599	-0.803274149	-1.130692486	-0.957086596	-0.508318484	1.058493119	0.339905216	0.515201666	0.187783329	0.517014179	0.810157331	0.224393092	0.32872797	0.657200953	0.153635691	0.544930969	0.642001667	0.458787383	0.576873654	0.798099741	0.432550438	0.753967785	0.858688327	-2.30218964	-2.30218964	-2.30218964	-2.30218964	-2.30218964	-2.30218964	1.244240701	-0.995169809	-0.448875178	-1.469243127
Q91VI7	Ribonuclease inhibitor OS=Mus musculus GN=Rnh1 PE=1 SV=1 - [RINI_MOUSE]	Rnh1	1	Unique	11	sLLELQmSSNPLGDEGVQELck+aLSQPDTVLR+lDDcGLTEVR+iLcQGLk+lLcEGLQDPQcR+dLcDVVASk+eLHLNDNPmGDAGLk+eLVLSNNDLHEPGVR+eLSLASNELkDEGAR+eLHLNDNPMGDAGLk+aLEEERPSLR	Q91VI7	FALSE	LIMMA	0.778809369	0.438714651	0.441594743	0.428777371	0.62568091	0.463618877	0.366658476	0.026563758	0.02944385	0.016626478	0.164882203	0.051467984	1.190960262	0.850865544	0.853745636	0.840928264	1.086479617	0.87576977	0.000626075	0.037840871	0.036696736	0.042038773	0.009692161	0.028929314	0.011142768	0.165807209	0.145404753	0.217375599	0.097130366	0.160819934	-2.258382183	-2.258382183	-2.258382183	-2.258382183	-2.258382183	-2.258382183	3.88213742	2.186864502	2.201220923	2.137330064
Q9DBC7	cAMP-dependent protein kinase type I-alpha regulatory subunit OS=Mus musculus GN=Prkar1a PE=1 SV=3 - [KAP0_MOUSE]	Prkar1a	1	Unique	8	lTVADALEPVQFEDGQk+gAISAEVYTEEDAASYVR+qIQcLQk+sENEEFVEVGR+tDSREDEIsPPPPNPVVk+mYEEFLSk+vLGPcSDILkR+sLREcELYVQk	Q9DBC7	FALSE	LIMMA	0.662630385	0.569719071	0.37014842	0.062063121	0.238622088	0.616693253	0.208686491	0.115775178	-0.083795473	-0.391880773	-0.268902614	0.16274936	1.116574278	1.023662965	0.824092314	0.516007014	0.74614679	1.070637147	0.00585999	0.015869338	0.105751659	0.780998477	0.342879469	0.00965894	0.048938432	0.094954101	0.270568071	0.905577892	0.604648315	0.079442338	-2.57612833	-2.57612833	-2.57612833	-2.57612833	-2.57612833	-2.57612833	2.998921863	2.578425345	1.675211725	0.280884267
A0A075B5P3;P01867-2	Protein Ighg2b (Fragment) OS=Mus musculus GN=Ighg2b PE=1 SV=1 - [A0A075B5P3_MOUSE]|Isoform 2 of Ig gamma-2B chain C region OS=Mus musculus GN=Igh-3 - [IGG2B_MOUSE]	Ighg2b;Igh-3	2	Shared	16	tTPPSVYPLAPGcGDTTGSSVTLGcLVk+hEGLkNYYLk+ckVnNkDLPSPIER+kLEPSGPISTINPcPPckEcHk+ikGLVRAPQVYILPPPAEQLSR+lEPSGPISTINPcPPck+aPQVYILPPPAEQLSR+dVLmISLTPk+dVLMISLTPk+cPAPNLEGGPSVFIFPPNIk+cPAPNLEGGPSVFIFPPNIkDVLmISLTPk+kLEPSGPISTINPcPPck+vNNkDLPSPIER+vNnkDLPSPIER+vnNkDLPSPIER+lEPSGPISTINPcPPckEcHk	A0A075B5P3;P01867-2	TRUE	LIMMA	-1.481961741	-2.008137366	-1.555699307	-2.113331939	-1.342523266	-1.58636237	-2.126034015	-2.652209639	-2.199771581	-2.757404213	-2.062617959	-2.230434644	-0.837889468	-1.364065093	-0.911627034	-1.469259666	-0.622428573	-0.942290097	6.74E-05	8.29E-07	3.61E-05	3.54E-07	0.000716585	2.78E-05	0.002151748	5.63E-05	0.001320946	3.20E-05	0.01795322	0.001327803	2.414238681	2.414238681	2.414238681	2.414238681	2.414238681	2.414238681	-4.727138975	-6.405525964	-4.96234594	-6.74107401
Q01853	Transitional endoplasmic reticulum ATPase OS=Mus musculus GN=Vcp PE=1 SV=4 - [TERA_MOUSE]	Vcp	1	Unique	42	lIVDEAINEDNSVVSLSQPk+lDQLIYIPLPDEk+aVANETGAFFFLINGPEImSk+nAPAIIFIDELDAIAPk+eSIESEIRR+aHVIVmAATNRPNSIDPALRR+aHVIVmAATNRPNSIDPALR+eLQELVQYPVEHPDkFLk+nVFIIGATNRPDIIDPAILRPGR+eVDIGIPDATGRLEILQIHTk+qTNPSAMEVEEDDPVPEIR+mTnGFSGADLTEIcQR+eAVcIVLSDDTcSDEk+aIANEcQANFISIk+vINQILTEmDGmSTk+aIANEcqANFISIk+mTnGFSGADLTEIcQR+vINQILTEmDGMSTk+lGDVISIQPcPDVk+dVDLEFLAk+vINQILTEMDGmSTk+iVSQLLTLmDGLk+iVSQLLTLMDGLk+lAGE…	Q01853	FALSE	LIMMA	0.251057799	0.142653792	0.330653821	0.103663519	0.397188162	-0.142479232	-0.171127639	-0.279531647	-0.091531617	-0.31852192	-0.074829508	-0.56466467	0.673243238	0.564839231	0.75283926	0.525848957	0.869205832	0.279706207	0.232664	0.493656071	0.119555264	0.618147844	0.09558423	0.494180201	0.469508456	0.710066381	0.293658744	0.826820341	0.318574841	0.765720701	-1.769159068	-1.769159068	-1.769159068	-1.769159068	-1.769159068	-1.769159068	1.221705276	0.694186323	1.609037917	0.504450641
P70296	Phosphatidylethanolamine-binding protein 1 OS=Mus musculus GN=Pebp1 PE=1 SV=3 - [PEBP1_MOUSE]	Pebp1	1	Unique	8	yNLGAPVAGTcYQAEWDDYVPk+lYTLVLTDPDAPSRkDPk+vDYAGVTVDELGk+lYTLVLTDPDAPSR+lYEQLSGk+vLTPTQVmNRPSSISWDGLDPGk+vLTPTQVMNRPSSISWDGLDPGk+gNDISSGTVLSDYVGSGPPSGTGLHR	P70296	FALSE	LIMMA	0.247236914	0.16775953	-0.223972465	-0.037300769	0.287155888	-0.048612974	-0.39057679	-0.470054174	-0.861786168	-0.675114472	-0.425941511	-0.686426678	0.885050617	0.805573233	0.413841239	0.600512935	1.000253287	0.589200729	0.432951185	0.59349347	0.477011539	0.905278912	0.415513484	0.87676734	0.661408073	0.778183668	0.670244428	0.960230765	0.665833754	0.970174233	-1.395208716	-1.395208716	-1.395208716	-1.395208716	-1.395208716	-1.395208716	0.796371025	0.540367644	-0.721434266	-0.120148933
Q8BH61	Coagulation factor XIII A chain OS=Mus musculus GN=F13a1 PE=1 SV=3 - [F13A_MOUSE]	F13a1	1	Unique	15	aVPPNNSNAAEVDLPTEELQGLVPR+aVPPNnSNAAEVDLPTEELQGLVPR+qDGTHVVEAVDATHIGk+lSVQSSPEcIVGk+qIGGDGMQDITDTYk+gTYIPVPVVk+lALETALmYGAk+eSFEETLDPFSSk+lALETALMYGAk+cGPASVQAVk+tLNTEGVVk+lIASMTSDSLR+aEMDLSGR+gNPIkVSR+hVYGELDLQIQR	Q8BH61	TRUE	LIMMA	0.40886635	-0.084254756	0.031057495	-1.090979481	0.059800464	0.271905665	-0.177191158	-0.670312264	-0.555000013	-1.677036989	-0.595431749	-0.314151843	0.994923858	0.501802752	0.617115003	-0.504921974	0.715032677	0.857963173	0.163561382	0.770040414	0.914129786	0.000727432	0.852707256	0.349184428	0.380513873	0.883728551	0.952742628	0.014272576	0.929171682	0.644775115	-1.872256044	-1.872256044	-1.872256044	-1.872256044	-1.872256044	-1.872256044	1.433300056	-0.295358976	0.108873497	-3.824479444
Q9QUM0	Integrin alpha-IIb OS=Mus musculus GN=Itga2b PE=1 SV=2 - [ITA2B_MOUSE]	Itga2b	1	Unique	34	gAVDIDDNGYPDLIVGAYGASk+gPQALSTPTLLLTGTQLYGR+vVmLPVAIQAEATVELR+lTATAGDSPLLIGADNVLELk+hGSVSIVVGAPR+dkHGSVSIVVGAPR+dkPIcHTTGAFLR+lHGEQmASYFGHSVAVTDVNGDGR+hDLLVGAPLYmESR+dkPIcHTTGAFLRDEADFR+lEHTYELHNIGPGTVnGLR+iEAANDGEGAYEAELAVHLPPGAHYmR+gNSFPASLVVAAEEGDREQEDLDRWVSR+ncVLDQTk+vALcELGNPMk+fGSAIAPLGDLNR+fTYDNSNPVFFDGYR+iILDcGEDDLcVPQLR+iILDcGEDDLcVPqLR+nLGFQIFQTFk+vVMLPVAIQAEATVELR+ncVLDQTk+vQTQLLR+aNTM…	Q9QUM0	FALSE	LIMMA	0.05395375	0.154101237	0.335043797	0.336950771	0.229855041	0.344227152	-0.281236979	-0.181089492	-0.000146932	0.001760041	-0.144899588	0.009036423	0.38914448	0.489291967	0.670234527	0.6721415	0.604609669	0.679417882	0.743497873	0.353507588	0.050093407	0.048893069	0.218709091	0.044544363	0.865729137	0.598427345	0.171200656	0.235090797	0.488570308	0.208664824	-2.045256493	-2.045256493	-2.045256493	-2.045256493	-2.045256493	-2.045256493	0.330693473	0.944517719	2.053551343	2.065239569
A8DUK4;E9Q223;P02088;P02089;P02104	Beta-globin OS=Mus musculus GN=Hbbt1 PE=1 SV=1 - [A8DUK4_MOUSE]|Protein Hbb-bs (Fragment) OS=Mus musculus GN=Hbb-bs PE=1 SV=1 - [E9Q223_MOUSE]|Hemoglobin subunit beta-1 OS=Mus musculus GN=Hbb-b1 PE=1 SV=2 - [HBB1_MOUSE]|Hemoglobin subunit beta-2 OS=Mus musculus GN=Hbb-b2 PE=1 SV=2 - [HBB2_MOUSE]|Hemoglobin subunit epsilon-Y2 OS=Mus musculus GN=Hbb-y PE=1 SV=2 - [HBE_MOUSE]	Hbbt1;Hbb-bs;Hbb-b1;Hbb-b2;Hbb-y	5	Shared	2	lLVVYPWTQR+lLVVYPWTqR	A8DUK4;E9Q223;P02088;P02089;P02104	TRUE	LIMMA	1.113866024	0.787937429	2.397760784	1.203247852	1.760731943	0.171103875	-0.048209556	-0.374138151	1.235685205	0.041172273	0.461491948	-0.990971704	2.275941603	1.950013009	3.559836364	2.365323432	3.059971939	1.333179455	0.059554024	0.17528895	0.000245469	0.042943248	0.009816455	0.764654052	0.206757384	0.411619401	0.005377529	0.219544195	0.097789256	0.921781835	0.004671586	0.004671586	0.004671586	0.004671586	0.004671586	0.004671586	1.96922148	1.393007127	4.239039471	2.127241038
P20029	78 kDa glucose-regulated protein OS=Mus musculus GN=Hspa5 PE=1 SV=3 - [GRP78_MOUSE]	Hspa5	1	Unique	39	eLEEIVQPIISk+iEIESFFEGEDFSETLTR+nGRVEIIANDQGNR+mkETAEAYLGkk+kVTHAVVTVPAYFNDAQR+iEWLESHQDADIEDFkAk+vYEGERPLTk+nQLTSNPENTVFDAk+nQLTSNPENTVFDAk+nqLTSNPENTVFDAk+sQIFSTASDNQPTVTIk+iTPSYVAFTPEGER+nELESYAYSLk+tFAPEEISAmVLTk+tFAPEEISAMVLTk+lTPEEIER+dAGTIAGLNVmR+tWNDPSVQQDIk+dAGTIAGLNVMR+fEELNMDLFR+vTHAVVTVPAYFNDAQR+tkPYIQVDIGGGQTk+tkPYIQVDIGGGqTk+kSQIFSTASDNQPTVTIk+tkPYIqVDIGGGQTk+vTHAVVTVPAYFnDAQR+iINEP…	P20029	FALSE	LIMMA	-0.075031547	-0.414753985	-0.179882185	-0.286005592	-0.334648586	-0.019346393	-0.336839756	-0.676562194	-0.441690394	-0.547813801	-0.627359062	-0.281154602	0.186776662	-0.152945776	0.081926024	-0.024197383	-0.04193811	0.242461816	0.561032206	0.003117611	0.169807491	0.033445914	0.026622393	0.880492718	0.756920974	0.034224745	0.363857235	0.190742436	0.163438544	0.970174233	-2.26367255	-2.26367255	-2.26367255	-2.26367255	-2.26367255	-2.26367255	-0.588784844	-3.25464249	-1.411564983	-2.244332754
D3YYR8;Q921I1	Serotransferrin (Fragment) OS=Mus musculus GN=Trf PE=1 SV=1 - [D3YYR8_MOUSE]|Serotransferrin OS=Mus musculus GN=Tf PE=1 SV=1 - [TRFE_MOUSE]	Trf;Tf	2	Shared	1	aVSSFFSGScVPcADPVAFPk	D3YYR8;Q921I1	TRUE	LIMMA	-0.829149039	-0.039639206	-1.341941108	-0.364222515	-0.706972675	-0.279976566	-1.46657658	-0.677066746	-1.979368648	-1.001650055	-1.41963833	-0.917404106	-0.191721499	0.597788334	-0.704513567	0.273205025	0.00569298	0.357450975	0.012767602	0.899312521	0.00019556	0.25096195	0.051726627	0.375053699	0.078165564	0.954993072	0.004683369	0.558321769	0.228593791	0.668609686	2.817599344	2.817599344	2.817599344	2.817599344	2.817599344	2.817599344	-2.672377218	-0.127758588	-4.325124525	-1.173902284
P11499	Heat shock protein HSP 90-beta OS=Mus musculus GN=Hsp90ab1 PE=1 SV=3 - [HS90B_MOUSE]	Hsp90ab1	1	Unique	16	gFEVVYmTEPIDEYcVQQLk+yHTSQSGDEmTSLSEYVSR+kHLEINPDHPIVETLR+hLEINPDHPIVETLR+rAPFDLFENkk+sIYYITGESk+nPDDITQEEYGEFYk+eQVANSAFVER+sLVSVTk+iEDVGsDEEDDSGkDk+dNSTMGYMMAk+fYEAFSk+sLTNDWEDHLAVk+hSqFIGYPITLYLEk+akFENLck+rAPFDLFENk	P11499	TRUE	LIMMA	-0.05626208	0.486654481	0.017675979	0.490372413	-0.032600524	0.187611835	-0.499703205	0.043213355	-0.425765146	0.046931287	-0.528382774	-0.255829291	0.387179046	0.930095606	0.461117105	0.933813538	0.463181726	0.63105296	0.79638549	0.032707021	0.935352754	0.031507244	0.893568416	0.39260569	0.89689749	0.150037702	0.962845739	0.184566714	0.952689079	0.685163555	-1.975601199	-1.975601199	-1.975601199	-1.975601199	-1.975601199	-1.975601199	-0.260660843	2.254658344	0.081892381	2.27188343
P14847	C-reactive protein OS=Mus musculus GN=Crp PE=1 SV=2 - [CRP_MOUSE]	Crp	1	Unique	4	gYTVGPDASIILGQEQDSYGGDFDAk+eSDTSYVSLEAESk+aQGDVFIkPQLWS+sFSVFSYATk	P14847	TRUE	LIMMA	-0.816572769	-1.82821382	-0.608991041	-1.988913788	-0.835181719	-1.523038461	-1.686976923	-2.698617974	-1.479395195	-2.859317942	-1.808323147	-2.393442615	0.053831385	-0.957809666	0.261413113	-1.118509634	0.137959709	-0.652634307	0.064804051	0.000200751	0.162396224	7.35E-05	0.089491856	0.001316264	0.217032738	0.004670324	0.352616334	0.002442131	0.308439125	0.021435352	2.68672842	2.68672842	2.68672842	2.68672842	2.68672842	2.68672842	-1.927391415	-4.315210789	-1.43742744	-4.694517754
Q9CZ13	Cytochrome b-c1 complex subunit 1, mitochondrial OS=Mus musculus GN=Uqcrc1 PE=1 SV=2 - [QCR1_MOUSE]	Uqcrc1	1	Unique	6	yFYDQcPAVAGYGPIEQLPDYNR+iQEVDAQMLR+tDLTDYLNR+mVLAAAGGVEHQQLLDLAQk+nALVSHLDGTTPVcEDIGR+eHTAYLIk	Q9CZ13	TRUE	LIMMA	0.340743162	0.427942771	0.588453862	0.268431987	0.084059125	0.470774714	-0.133647553	-0.046447945	0.114063147	-0.205958729	-0.446325819	-0.003616001	0.815133878	0.902333486	1.062844578	0.742822702	0.614444069	0.94516543	0.15191508	0.075098007	0.016998873	0.255478378	0.747302081	0.051646405	0.365426451	0.251381509	0.091664451	0.563367012	0.879714262	0.225485714	-2.085409483	-2.085409483	-2.085409483	-2.085409483	-2.085409483	-2.085409483	1.475662195	1.853299018	2.548427127	1.16250296
P08113	Endoplasmin OS=Mus musculus GN=Hsp90b1 PE=1 SV=2 - [ENPL_MOUSE]	Hsp90b1	1	Unique	21	lISLTDENALAGNEELTVk+eGVkFDESEkTk+dISTNYYASQk+gVVDSDDLPLNVSR+eEASDYLELDTIk+eVEEDEYk+eAESSPFVER+nLGTIAk+sGTSEFLNk+sGYLLPDTk+lIINSLYk+fAFQAEVNR+eSDDPmAYIHFTAEGEVTFk+gTTITLVLkEEASDYLELDTIk+vFITDDFHDmmPk+tDDEVVQREEEAIqLDGLNASQIR+tDDEVVQREEEAIQLDGLnASQIR+tDDEVVQREEEAIQLDGLNASQIR+eGVkFDESEk+eVEEDEYkAFYk+lGVIEDHSNR	P08113	TRUE	LIMMA	-0.178809425	-0.013780187	-0.194412428	0.185979212	-0.126470024	-0.001556472	-0.512427969	-0.34739873	-0.528030971	-0.147639332	-0.499466895	-0.335175016	0.154809118	0.319838357	0.139206116	0.519597755	0.246526847	0.332062071	0.280825053	0.933016121	0.241911975	0.262416617	0.49217351	0.992424864	0.519981351	0.967821976	0.450232745	0.565558947	0.721751068	0.998248234	-2.517303834	-2.517303834	-2.517303834	-2.517303834	-2.517303834	-2.517303834	-1.101123948	-0.084859584	-1.197208588	1.145276114
A0A0R4J0X5;P07758;P22599;Q00897	Alpha-1-antitrypsin 1-1 OS=Mus musculus GN=Serpina1a PE=1 SV=4 - [A1AT1_MOUSE]|Alpha-1-antitrypsin 1-2 OS=Mus musculus GN=Serpina1b PE=1 SV=2 - [A1AT2_MOUSE]|Alpha-1-antitrypsin 1-3 OS=Mus musculus GN=Serpina1c PE=1 SV=2 - [A1AT3_MOUSE]|Alpha-1-antitrypsin 1-4 OS=Mus musculus GN=Serpina1d PE=1 SV=1 - [A1AT4_MOUSE]|Alpha-1-antitrypsin 1-3 OS=Mus musculus GN=Serpina1c PE=1 SV=1 - [A0A0R4J0X5_MOUSE]	Serpina1a;Serpina1b;Serpina1c;Serpina1d	4	Shared	10	iFNnGADLSGITEENAPLk+iFnNGADLSGITEENAPLk+iFnnGADLSGITEENAPLk+sFQHLLQTLNRPDSELQLSTGnGLFVNNDLk+sFQHLLQTLNRPDSELQLSTGNGLFVNNDLk+iFNNGADLSGITEENAPLk+tLmSPLGITR+tLMSPLGITR+sFQHLLQTLNRPDSELQLSTGNGLFVNnDLk+sFQHLLQTLNRPDSELQLSTGNGLFVnNDLk	A0A0R4J0X5;P07758;P22599;Q00897	TRUE	LIMMA	0.662145378	-0.713177598	-0.028554614	-0.88216893	0.687889175	-0.503811459	-0.290725539	-1.666048516	-0.981425531	-1.835039847	-0.377452897	-1.456682377	1.615016295	0.239693319	0.924316303	0.070701987	1.753231248	0.449059458	0.165173271	0.136085318	0.951374549	0.068182341	0.196067382	0.287230619	0.382352057	0.354300465	0.970390689	0.282573766	0.461410016	0.587631988	2.061071607	2.061071607	2.061071607	2.061071607	2.061071607	2.061071607	1.427628674	-1.537657473	-0.061565612	-1.90201382
Q99KR7	Peptidyl-prolyl cis-trans isomerase F, mitochondrial OS=Mus musculus GN=Ppif PE=1 SV=1 - [PPIF_MOUSE]	Ppif	1	Unique	11	gAnSSSGNPLVYLDVGADGQPLGR+iESFGSk+kIVITDcGQLS+hVGPGVLSmANAGPnTNGSQFFIcTIk+hVGPGVLSmANAGPNTnGSQFFIcTIk+hVGPGVLSMANAGPNTNGSQFFIcTIk+vIPAFMcQAGDFTNHnGTGGR+hVGPGVLSmAnAGPNTNGSQFFIcTIk+vIPAFmcQAGDFTNHNGTGGR+sIYGSRFPDENFTLk+vIPAFMcQAGDFTNHNGTGGR	Q99KR7	TRUE	LIMMA	-0.111287578	-0.037971411	-0.231069209	0.328052923	-0.968366722	-0.113042152	-0.68870448	-0.615388312	-0.808486111	-0.249363979	-1.613938444	-0.690459054	0.466129324	0.539445491	0.346347693	0.905469825	-0.322795	0.46437475	0.695329395	0.893560226	0.418390501	0.253604752	0.004785942	0.69078584	0.839649637	0.954993072	0.621220354	0.561322505	0.063108559	0.888197082	-1.697718735	-1.697718735	-1.697718735	-1.697718735	-1.697718735	-1.697718735	-0.3959617	-0.135102449	-0.82214528	1.167213769
Q9WTI7-3	Isoform 3 of Unconventional myosin-Ic OS=Mus musculus GN=Myo1c - [MYO1C_MOUSE]	Myo1c	1	Unique	7	vLQSLGSEPIQYAVPVVk+lLQFYAETcPAPER+nVLDTSWPTPPPALR+lLQSNPVLEAFGNAk+dGIIDFTSGSELLITk+aSALGSDGVR+cPENAFFLDHVR	Q9WTI7-3	FALSE	LIMMA	0.336573788	0.064666953	0.309665063	0.024573443	0.151322284	0.128603018	-0.185632766	-0.457539601	-0.21254149	-0.497633111	-0.432522392	-0.393603536	0.858780342	0.586873507	0.831871617	0.546779997	0.735166961	0.650809572	0.196857138	0.801157924	0.233942227	0.92371694	0.598868319	0.617111448	0.424358624	0.902688747	0.441574237	0.967567975	0.791926152	0.845170093	-1.91026852	-1.91026852	-1.91026852	-1.91026852	-1.91026852	-1.91026852	1.324140152	0.254411105	1.218276523	0.096676224
P15508;Q3UGX2	Spectrin beta chain, erythrocytic OS=Mus musculus GN=Sptb PE=1 SV=1 - [E9Q397_MOUSE]|Spectrin beta chain, erythrocytic OS=Mus musculus GN=Sptb PE=1 SV=4 - [SPTB1_MOUSE]|Spectrin beta 1 OS=Mus musculus GN=Sptb PE=1 SV=1 - [Q3UGX2_MOUSE]	Sptb	1	Unique	100	lVTQDNFGYDLAAVEAAk+lPLAQSADYGTNLQTVQLFmk+kHEAIETDTAAYEER+hkAFEDELR+hNLEHAFDVAER+aWLQDAHR+dVLAIRDR+gVmEHLEHQAQGFPEEFRDSPDVTNR+eSQYLMESHPEQkEDIGQR+hRELPEDVGLDASTAESFHR+kNQTLQNEILGHAPR+dVVSERLEALHk+kFEDFLVSmENNR+hkAFEDELRGLDAHLk+rLENmYHLFQLk+ekEQIYSSLDYGkDLTSVLILQR+lLSGEDVGQDEGATR+wDAPDDELDnDNSSAR+qIFQEADDmVAQk+lLTSPDVSYDEAR+vIEGQTDPDYqLLGQR+aITAATLQFAEGk+qIFQEADDMVAQk+dLEDETLWVEER+gNTLTQcLGFQEFQk+f…	P15508;Q3UGX2	FALSE	LIMMA	0.342459187	0.252772333	0.216883809	0.011362189	0.234973434	-0.015207681	0.040842944	-0.04884391	-0.084732434	-0.290254053	-0.102243777	-0.316823924	0.644075429	0.554388576	0.518500052	0.312978432	0.572190645	0.286408562	0.027586761	0.09686539	0.151478846	0.93889685	0.164058841	0.918283666	0.128725045	0.291070639	0.337074827	0.96952323	0.421736104	0.980606525	-2.281827295	-2.281827295	-2.281827295	-2.281827295	-2.281827295	-2.281827295	2.332652668	1.721752782	1.477298945	0.077393285
Q61704	Inter-alpha-trypsin inhibitor heavy chain H3 OS=Mus musculus GN=Itih3 PE=1 SV=3 - [ITIH3_MOUSE]	Itih3	1	Unique	17	scPTcTDSLLnGDFTIVYDVNR+gHVSFkPSLDQQR+fTVSVNVAAGSk+eVSFDVELPk+sLPEGVVDGIEVYSTk+vTFELTYEELLk+fTVSVnVAAGSk+eSPGNVQIVnGYFVHFFAPQGLPVVPk+eSPGNVQIVNGYFVHFFAPQGLPVVPk+nSYPHFYDGSEIVVAGR+sTSIIImLTDGDANTGESRPEk+sTSIIIMLTDGDANTGESRPEk+nIHDQSmTNINDGLLk+nSYPHFYDGSEIVVAGR+vTFELTYEELLkR+nIHDQSMTNINDGLLk+sTSIIImLTDGDANTGESRPEkIQENVR	Q61704	FALSE	LIMMA	0.492055572	0.449913279	0.212450947	0.295109325	-0.161181383	0.763135947	0.038145996	-0.003996297	-0.241458629	-0.158800251	-0.668667717	0.309226371	0.945965148	0.903822855	0.666360523	0.749018901	0.346304951	1.217045523	0.034712354	0.051905911	0.345024391	0.193098753	0.519739546	0.001885971	0.147019683	0.199997571	0.556309129	0.485001594	0.73759987	0.027179681	1.460266196	1.460266196	1.460266196	1.460266196	1.460266196	1.460266196	2.227105506	2.036364179	0.96157975	1.335701981
Q91VB8	Alpha globin 1 OS=Mus musculus GN=Hba-a1 PE=1 SV=1 - [Q91VB8_MOUSE]	Hba-a1	1	Unique	9	kVADALANAAGHLDDLPGALSALSDLHAHk+vADALANAAGHLDDLPGALSALSDLHAHk+kVADALAnAAGHLDDLPGALSALSDLHAHk+kVADALAnAAGHLDDLPGALSALSDLHAHkLR+vADALAnAAGHLDDLPGALSALSDLHAHk+vADALAnAAGHLDDLPGALSALSDLHAHkLR+vADALANAAGHLDDLPGALSALSDLHAHkLR+kVADALANAAGHLDDLPGALSALSDLHAHkLR+vADALANAAGHLDDLPGALSALSDLHAHkLRVDPVNFk	Q91VB8	TRUE	LIMMA	-0.086660096	0.45958992	1.08064043	1.201615908	0.481478072	-0.306811912	-0.809705299	-0.263455283	0.357595227	0.478570705	-0.32691104	-1.029857115	0.636385107	1.182635123	1.803685633	1.924661111	1.289867185	0.416233291	0.807413254	0.202910256	0.004919238	0.002086304	0.231946759	0.391227024	0.90183298	0.448253991	0.040768338	0.030671431	0.50396971	0.683964797	1.526151593	1.526151593	1.526151593	1.526151593	1.526151593	1.526151593	-0.246234952	1.305873257	3.070518687	3.414256952
G3X9Q3	Histocompatibility (Minor) HA-1, isoform CRA_a OS=Mus musculus GN=Hmha1 PE=1 SV=1 - [G3X9Q3_MOUSE]	Hmha1	1	Unique	11	sWPISISDTEVGLDTSSGDLk+rPLAHEcLGEALR+kLQEAEANLRk+cEGGVDAALQYAk+lcQAFENGk+qLPEPLISFR+kDWTEAPGLEPPATSLSTVAk+fYHELVGLAk+nkAEEAMATYR+kLQEAEANLR+lRELMQDLPAENR	G3X9Q3	FALSE	LIMMA	-0.17335657	0.156554696	0.24232406	0.211724715	-0.042740493	0.114784444	-0.674039309	-0.344128042	-0.258358678	-0.288958024	-0.602520812	-0.385898295	0.327326168	0.657237435	0.743006799	0.712407453	0.517039827	0.615467182	0.483143064	0.526183597	0.329129574	0.392837067	0.876552327	0.641530027	0.701598071	0.737273639	0.54194895	0.679421862	0.944543851	0.858688327	-2.602786337	-2.602786337	-2.602786337	-2.602786337	-2.602786337	-2.602786337	-0.711334168	0.642391023	0.994328529	0.868770207
Q9DBR7	Protein phosphatase 1 regulatory subunit 12A OS=Mus musculus GN=Ppp1r12a PE=1 SV=2 - [MYPT1_MOUSE]	Ppp1r12a	1	Unique	11	fDDGAVFLAAcSSGDTDEVLk+wIGSETDLEPPVVk+lAYVTPTIPR+lYEQILAENEk+lASTSDIEEkENR+lSSSLDNkEk+aQLHDTNmELTDLk+aQLHDTNMELTDLk+wIGSETDLEPPVVkR+lYEQILAENEkLk+lkDEnGALIR	Q9DBR7	FALSE	LIMMA	-0.102647452	-0.048689548	-0.230573692	-0.241093917	-0.191180119	0.042494669	-0.509326198	-0.455368294	-0.637252438	-0.647772663	-0.64586078	-0.364184077	0.304031295	0.357989198	0.176105055	0.16558483	0.263500541	0.449173416	0.608411434	0.807617003	0.25456042	0.234062866	0.395492096	0.831678616	0.789447924	0.907037441	0.464452579	0.536861095	0.647946558	0.948783627	-2.360953647	-2.360953647	-2.360953647	-2.360953647	-2.360953647	-2.360953647	-0.518552435	-0.245968929	-1.16480777	-1.217953642
P99024	Tubulin beta-5 chain OS=Mus musculus GN=Tubb5 PE=1 SV=1 - [TBB5_MOUSE]	Tubb5	1	Unique	4	aLTVPELTQQVFDAk+iSVYYNEATGGk+mAVTFIGNSTAIQELFkR+mAVTFIGNSTAIQELFkR	P99024	TRUE	LIMMA	-0.729194491	-0.574033521	0.701853003	-0.349452643	-0.370473474	0.413500192	-1.337401111	-1.182240141	0.093646383	-0.957659263	-1.050469148	-0.194706429	-0.12098787	0.0341731	1.310059624	0.258753978	0.309522199	1.021706812	0.0206304	0.063305567	0.025359702	0.248409848	0.273136864	0.174170513	0.106655892	0.22583377	0.116661794	0.55617483	0.541333902	0.453430424	-2.793707444	-2.793707444	-2.793707444	-2.793707444	-2.793707444	-2.793707444	-2.463135014	-1.939019127	2.370778618	-1.180410784
Q64442	Sorbitol dehydrogenase OS=Mus musculus GN=Sord PE=1 SV=3 - [DHSO_MOUSE]	Sord	1	Unique	14	vLVcGAGPVGmVTLLVAk+lENYPIPELGPNDVLLk+hNADFcYk+kPmVLGHEAAGTVTk+tLNVkPLVTHRFPLEk+amGAAQVVVTDLSASR+eVGADFTIQVGk+aMGAAQVVVTDLSASR+ycNTWPmAISmLASk+ycNTWPMAISMLASk+gSVSLGNk+eTPQEIASk+aVEAFETAk+akEVGADFTIQVGk	Q64442	FALSE	LIMMA	-0.568011458	-0.482401693	-0.467644892	-0.365319062	-0.343043208	-0.193144121	-0.951397071	-0.865787306	-0.851030505	-0.748704675	-0.771681354	-0.576529733	-0.184625846	-0.099016081	-0.08425928	0.01806655	0.085594937	0.190241492	0.005251961	0.015629477	0.018725254	0.0609691	0.112045456	0.310097009	0.045373041	0.094094654	0.09711489	0.264768479	0.344750242	0.609242705	-2.579756973	-2.579756973	-2.579756973	-2.579756973	-2.579756973	-2.579756973	-3.043808097	-2.585050282	-2.505972881	-1.957638535
O09164	Extracellular superoxide dismutase [Cu-Zn] OS=Mus musculus GN=Sod3 PE=1 SV=1 - [SODE_MOUSE]	Sod3	1	Unique	5	vQPSATLPPDQPQITGLVLFR+sVVVHAGEDDLGkGGNQASLQnGNAGRR+sVVVHAGEDDLGkGGNQASLqNGNAGRR+sVVVHAGEDDLGkGGNQASLQnGNAGR+sVVVHAGEDDLGkGGNQASLqNGNAGR	O09164	TRUE	LIMMA	0.210782009	0.934877243	-0.098460367	1.026851734	-0.168745868	0.501548679	-0.681176461	0.042918773	-0.990418837	0.134893264	-1.165985754	-0.390409791	1.102740479	1.826835712	0.793498103	1.918810204	0.828494018	1.393507149	0.631347771	0.0406413	0.82234617	0.025677675	0.730879368	0.258395298	0.809065262	0.173484552	0.903876325	0.162718576	0.873678318	0.553315901	1.844579855	1.844579855	1.844579855	1.844579855	1.844579855	1.844579855	0.485495141	2.153306922	-0.226784202	2.365152179
O35295	Transcriptional activator protein Pur-beta OS=Mus musculus GN=Purb PE=1 SV=3 - [PURB_MOUSE]	Purb	1	Unique	2	gGGGFGGGPGPGGLQSGQTIALPAQGLIEFR+fFFDVGcNk	O35295	TRUE	LIMMA	-0.628412891	-0.118507713	1.017461942	0.027924929	1.000292343	-0.461202171	-1.434079739	-0.924174561	0.211795094	-0.777741919	0.099529424	-1.266869019	0.177253957	0.687159136	1.82312879	0.833591777	1.901055263	0.344464678	0.12100693	0.764881981	0.015292126	0.943770804	0.030857758	0.250111232	0.318351835	0.881952245	0.085725393	0.970897507	0.175705802	0.545729912	-2.480284841	-2.480284841	-2.480284841	-2.480284841	-2.480284841	-2.480284841	-1.60245401	-0.302194882	2.594529795	0.071208619
P35279-2	Isoform 2 of Ras-related protein Rab-6A OS=Mus musculus GN=Rab6a - [RAB6A_MOUSE]	Rab6a	1	Unique	1	dSAAAVVVYDITNVNSFQQTTk	P35279-2	TRUE	LIMMA	1.750902875	-0.31493333	1.42739307	1.180665499	-0.021629597	1.688728749	0.588956579	-1.476879627	0.265446774	0.018719202	-1.32072505	0.526782452	2.912849172	0.847012967	2.589339367	2.342611795	1.277465856	2.850675045	0.004623026	0.582349385	0.017981786	0.046672609	0.972971273	0.00604913	0.042059209	0.771000111	0.095061391	0.228469867	0.987769322	0.060250813	-1.70844704	-1.70844704	-1.70844704	-1.70844704	-1.70844704	-1.70844704	3.095793486	-0.556837598	2.523791714	2.087549579
F7CFA5;P26443	Glutamate dehydrogenase 1, mitochondrial (Fragment) OS=Mus musculus GN=Glud1 PE=1 SV=1 - [F7CFA5_MOUSE]|Glutamate dehydrogenase 1, mitochondrial OS=Mus musculus GN=Glud1 PE=1 SV=1 - [DHE3_MOUSE]	Glud1	1	Unique	6	vYEGSILEADcDILIPAASEk+eLEDFkLQHGSILGFPk+iIAEGANGPTTPEADkIFLER+iIAEGAnGPTTPEADkIFLER+tFVVQGFGNVGLHSmR+tFVVQGFGNVGLHSMR	F7CFA5;P26443	TRUE	LIMMA	0.304165944	-0.11568722	0.455786678	-0.180403228	-0.061631146	-0.092101659	-0.171046569	-0.590899732	-0.019425835	-0.655615741	-0.592934887	-0.567314172	0.779378456	0.359525293	0.93099919	0.294809284	0.469672595	0.383110853	0.199875292	0.621136875	0.059403274	0.442402661	0.813484197	0.693716145	0.42800383	0.795545263	0.191781754	0.712069726	0.913011922	0.888197082	-1.10669644	-1.10669644	-1.10669644	-1.10669644	-1.10669644	-1.10669644	1.314978649	-0.500142198	1.970469613	-0.779924243
P61089	Ubiquitin-conjugating enzyme E2 N OS=Mus musculus GN=Ube2n PE=1 SV=1 - [UBE2N_MOUSE]	Ube2n	1	Unique	7	lELFLPEEYPmAAPk+lLAEPVPGIk+tNEAQAIETAR+lLAEPVPGIkAEPDESNAR+yFHVVIAGPQDSPFEGGTFk+icLDILkDk+iYHPNVDk	P61089	TRUE	LIMMA	0.418004888	0.24376222	0.38334515	0.30683717	-0.146251896	0.009951503	-0.407587855	-0.581830523	-0.442247593	-0.518755573	-1.069292643	-0.815641239	1.24359763	1.069354963	1.208937893	1.132429913	0.776788851	0.835544246	0.307727616	0.549326041	0.348806802	0.451934815	0.747365478	0.980430358	0.545007529	0.752762108	0.559086493	0.718467846	0.879714262	0.996337497	-2.631089776	-2.631089776	-2.631089776	-2.631089776	-2.631089776	-2.631089776	1.040187129	0.606591768	0.953937866	0.76355106
P01029	Complement C4-B OS=Mus musculus GN=C4b PE=1 SV=3 - [CO4B_MOUSE]	C4b	1	Unique	30	tLEIPGSSDPNIVPDGDFSSLVR+fAEDLRR+rGHIFVQTDQPIYNPGQR+iTQVLHFR+eGAIHREELVYNLDPLNNLGR+iLSLAQEQVGNSPEk+sQLLATLcSGDVcQcAEGk+gVFDLGDAVSk+dSSTWLTAFVLk+aLVALGAVDMALYAVGGR+eDLScPk+aNSFLGQk+vEYGFTVk+aTETQGVNLLFSSR+gTGFLSIEPLDPR+lTSLSDR+scGLFDLR+vQYTVcIWR+tSFPENWLWR+aSAGLLGAHAAAITAYALTLTk+sTQDTVVTLDALSAYWIASHTTEEk+kYVLPNFEVk+nNHNmLQEEDLIDEDDILVR+nNHNMLQEEDLIDEDDILVR+aAcFQLkDFLmEFSSR+lGQYSSPDAkR+dHAVDLIQk+gHI…	P01029	TRUE	LIMMA	1.423376799	0.876048807	1.763618255	0.193814439	0.850236261	0.995371307	0.848352474	0.301024483	1.188593931	-0.381209885	0.207339523	0.420346983	1.998401123	1.451073131	2.33864258	0.768838763	1.493133	1.570395631	2.60E-05	0.004249694	1.08E-06	0.494720396	0.011501244	0.001453192	0.001087225	0.041816472	9.80E-05	0.753566943	0.10611771	0.02275503	1.727649501	1.727649501	1.727649501	1.727649501	1.727649501	1.727649501	5.085453042	3.12995482	6.301070687	0.692461919
Q8VCF0	Mitochondrial antiviral-signaling protein OS=Mus musculus GN=Mavs PE=1 SV=1 - [MAVS_MOUSE]	Mavs	1	Unique	3	tNLLSGVTVSALSADTSLSSSSTGSAFAk+aPANTIPPER+vYQSYLPPGTSLR	Q8VCF0	TRUE	LIMMA	-0.658672702	-0.224142532	-1.02782615	-0.712657912	-0.933192892	-0.180442679	-1.581360337	-1.146830167	-1.950513785	-1.635345547	-1.964789029	-1.103130314	0.264014933	0.698545103	-0.105138515	0.210029723	0.098403245	0.742244956	0.154349383	0.621878489	0.030384318	0.124516894	0.074334885	0.691099636	0.369101278	0.795545263	0.130384353	0.386147571	0.277982241	0.888197082	-1.842079548	-1.842079548	-1.842079548	-1.842079548	-1.842079548	-1.842079548	-1.466597521	-0.499074702	-2.288552842	-1.586800734
P08032	Spectrin alpha chain, erythrocytic 1 OS=Mus musculus GN=Spta1 PE=1 SV=3 - [SPTA1_MOUSE]	Spta1	1	Unique	88	tALINADELPTDVASGEALLAR+kHGLLESDVTAR+hGLLESDVTAR+fAEDHFAHEATk+kHEALENDFAVHk+tGQEmIEDGHYASEAVAAR+hEALENDFAVHk+kHQLLEAEmLAR+fENVQSLAAAHHEk+lEESYHYQVFRR+hQLLEAEmLAR+gQkLEESYHYQVFR+aDkLmISHSADAPQIQQmk+lIDNDHYAkEEIAAR+kLAPDELPGFPQHR+nLLNRHEVILADIASHEPR+hWEQLLEASR+lADEQYQLLSSAHAVEmFHR+rLEGELVAHEPAVQNVLDTAESLRDk+rLEGELVAHEPAVQNVLDTAESLR+lSEIAELkDQLVAGEHSQAk+kGYVSLEDYTSFLIDkESENIk+eLLEATAQk+eIDNTLQNINSk+n…	P08032	FALSE	LIMMA	0.084891377	0.231633713	0.349718631	0.134089121	0.185376554	0.002454294	-0.195807031	-0.049064695	0.069020223	-0.146609287	-0.128453808	-0.278244114	0.365589785	0.512332122	0.630417039	0.414787529	0.499206915	0.283152702	0.539736995	0.101827027	0.016569123	0.335339756	0.235714814	0.985803918	0.741539386	0.297415174	0.090092876	0.63139527	0.50708346	0.997207501	-2.265299658	-2.265299658	-2.265299658	-2.265299658	-2.265299658	-2.265299658	0.62132612	1.695343876	2.559615917	0.98140796
Q61233	Plastin-2 OS=Mus musculus GN=Lcp1 PE=1 SV=4 - [PLSL_MOUSE]	Lcp1	1	Unique	14	vDTDGnGYIScNELNDLFk+vYALPEDLVEVNPk+yTLNILEDIGGGQk+aEcMLQQAER+gSVSDEEMmELR+sSSIASFk+qFVTATDVVR+aAcLPLPGYR+lENcNYAVDLGk+nWMNSLGVNPR+sSSIASFkDPk+ikVPVDWNR+rYTLNILEDIGGGQk+wANYHLENAGcTk	Q61233	FALSE	LIMMA	-0.276646746	-0.212851288	-0.151325741	-0.209738015	-0.278609746	-0.158910645	-0.679694831	-0.615899373	-0.554373826	-0.6127861	-0.729231205	-0.56195873	0.126401339	0.190196797	0.251722344	0.19331007	0.172011712	0.24413744	0.170221187	0.287789417	0.447378713	0.294747671	0.215134805	0.425205956	0.39098054	0.539315381	0.645883186	0.592954394	0.483570779	0.714121102	-2.971089947	-2.971089947	-2.971089947	-2.971089947	-2.971089947	-2.971089947	-1.410147971	-1.084964184	-0.771350792	-1.06909494
O08553;Q3TT92	Dihydropyrimidinase-related protein 3 OS=Mus musculus GN=Dpysl3 PE=1 SV=1 - [Q3TT92_MOUSE]|Dihydropyrimidinase-related protein 2 OS=Mus musculus GN=Dpysl2 PE=1 SV=2 - [DPYL2_MOUSE]	Dpysl3;Dpysl2	2	Shared	2	iVNDDQSFYADIYmEDGLIk+mSVIWDk	O08553;Q3TT92	TRUE	LIMMA	-0.071398155	-0.770993708	0.738792219	0.226297623	-0.526455069	-0.079585177	-0.886804542	-1.586400095	-0.076614167	-0.589108763	-1.438107123	-0.894991563	0.744008231	0.044412678	1.554198605	1.04170401	0.385196986	0.735821209	0.858618078	0.062856286	0.073904759	0.573406794	0.246081516	0.842618773	0.931241785	0.224723297	0.217604556	0.799039453	0.518426583	0.954245252	-2.193985634	-2.193985634	-2.193985634	-2.193985634	-2.193985634	-2.193985634	-0.179890764	-1.942552244	1.861419189	0.570166723
O08784	Treacle protein OS=Mus musculus GN=Tcof1 PE=1 SV=1 - [TCOF_MOUSE]	Tcof1	1	Unique	6	lLEQAWPLSEAQVQASVVk+gANLPcPGk+qQLAPGYPk+gkPPVPNSTVSAR+lGNVAPTPAkPAR+ekPDGELLGIk	O08784	FALSE	LIMMA	0.270044685	0.213344588	0.132282669	0.101317641	0.089615119	-0.152585025	-0.420787232	-0.477487329	-0.558549249	-0.589514276	-0.682758445	-0.843416942	0.960876602	0.904176505	0.823114586	0.792149558	0.861988683	0.538246892	0.429131053	0.531263929	0.697202358	0.765551662	0.813443549	0.653719314	0.657113229	0.740435003	0.826966254	0.900658554	0.913011922	0.867629912	-3.050695785	-3.050695785	-3.050695785	-3.050695785	-3.050695785	-3.050695785	0.803080761	0.63446142	0.393392916	0.301306608
P23953	Carboxylesterase 1C OS=Mus musculus GN=Ces1c PE=1 SV=4 - [EST1C_MOUSE]	Ces1c	1	Unique	7	iSEDcLYLNIYSPADLTk+eGASEEETnLSk+sFNTVPYIVGFNk+eGASEEETNLSk+iLSDMFSTEk+yISLEGFEQPVAVFLGVPFAkPPLGSLR+qkTESELLEISGk	P23953	TRUE	LIMMA	3.412612381	1.988708646	2.987765988	2.368658137	3.831615591	2.599185074	2.048199394	0.624295659	1.623353001	1.004245149	2.306155496	1.234772086	4.777025369	3.353121634	4.352178976	3.733071124	5.357075686	3.963598061	2.26E-05	0.005923693	0.000123492	0.001415326	2.14E-05	0.000576612	0.000969713	0.053270249	0.003473033	0.022596646	0.00124216	0.012520169	1.497726139	1.497726139	1.497726139	1.497726139	1.497726139	1.497726139	5.138508742	2.994479191	4.498800313	3.566584534
P14211	Calreticulin OS=Mus musculus GN=Calr PE=1 SV=1 - [CALR_MOUSE]	Calr	1	Unique	16	iDNSQVESGSLEDDWDFLPPk+kVHVIFNYk+fYGDLEkDkGLQTSQDAR+dmHGDSEYNImFGPDIcGPGTkk+gQTLVVQFTVkHEQNIDcGGGYVk+ckDDEFTHLYTLIVRPDNTYEVk+gQTLVVQFTVk+fYALSAk+eQFLDGDAWTNR+iDNSQVESGSLEDDWDFLPPkk+hEQNIDcGGGYVk+vHVIFNYk+dMHGDSEYNIMFGPDIcGPGTk+dmHGDSEYNImFGPDIcGPGTk+fYGDLEkDk+vHVIFnYk	P14211	FALSE	LIMMA	-0.448652911	-0.30655031	-0.152477733	0.350339666	-0.330349343	0.408677468	-1.015989615	-0.873887015	-0.719814437	-0.216997039	-0.964651062	-0.158659237	0.118683794	0.260786394	0.414858972	0.91767637	0.303952375	0.976014172	0.116165994	0.277015003	0.585506805	0.215684683	0.294358785	0.150784583	0.313205829	0.52824231	0.749899986	0.512762784	0.55935106	0.418674669	-2.290737653	-2.290737653	-2.290737653	-2.290737653	-2.290737653	-2.290737653	-1.624671605	-1.110086601	-0.552155657	1.26865756
D3YYR8;E9Q035;Q921I1	Serotransferrin (Fragment) OS=Mus musculus GN=Trf PE=1 SV=1 - [D3YYR8_MOUSE]|Protein Gm20425 OS=Mus musculus GN=Gm20425 PE=4 SV=1 - [E9Q035_MOUSE]|Serotransferrin OS=Mus musculus GN=Tf PE=1 SV=1 - [TRFE_MOUSE]	Trf;Gm20425;Tf	3	Shared	24	lcQLcPGcGcSSTQPFFGYVGAFk+lcQLcPGcGcSSTqPFFGYVGAFk+kGTDFQLnQLEGkk+kGTDFQLNQLEGkk+hTTIFEVLPEkADR+wcAVSEHENTk+tVLPPDGPR+dGGGDVAFVk+gTDFQLnQLEGk+gTDFQLNQLEGk+sAGWVIPIGLLFck+lcqLcPGcGcSSTQPFFGYVGAFk+tSYPDcIk+gTDFQLNqLEGk+kTSYPDcIk+cLkDGGGDVAFVk+gTDFQLnQLEGkk+gTDFQLNqLEGkk+gTDFQLNQLEGkk+lSEPRSPLEk+kGTDFQLnQLEGk+kGTDFQLNQLEGk+hTTIFEVLPEk+wcAVSEHEnTk	D3YYR8;E9Q035;Q921I1	FALSE	LIMMA	-0.431320197	-0.158148431	-0.767878021	-0.117901676	-0.538801637	-0.036594346	-0.910966787	-0.637795022	-1.247524611	-0.597548267	-1.075062828	-0.516240937	0.048326394	0.321498159	-0.28823143	0.361744915	-0.002540446	0.443052244	0.075966692	0.50407729	0.002860545	0.617764604	0.049000359	0.876645093	0.239751469	0.717700743	0.028934151	0.826820341	0.222896885	0.970174233	3.590587749	3.590587749	3.590587749	3.590587749	3.590587749	3.590587749	-1.847457325	-0.677391134	-3.289022597	-0.505003746
O09159	Lysosomal alpha-mannosidase OS=Mus musculus GN=Man2b1 PE=1 SV=4 - [MA2B1_MOUSE]	Man2b1	1	Unique	4	aSDSLEPPAADLFTGVLPNNYNPPk+sQGGSSLQDGSLELmVHR+hLVLLSSVSDAAAR+lLVDDDRGVSEPLLETDTGDkVR	O09159	TRUE	LIMMA	0.290006017	-0.63417896	0.078490254	0.228194424	-0.600191927	0.017744986	-0.436036858	-1.360221835	-0.64755262	-0.497848451	-1.411932538	-0.708297888	1.016048891	0.091863914	0.804533129	0.954237298	0.211548684	0.743787861	0.419245059	0.084243183	0.825952446	0.524063854	0.140691524	0.960332929	0.651470018	0.270522067	0.90494044	0.771643748	0.38679893	0.992742098	-0.669847139	-0.669847139	-0.669847139	-0.669847139	-0.669847139	-0.669847139	0.820617403	-1.794508601	0.222100457	0.645711829
Q62261;Q62261-2	Spectrin beta chain, non-erythrocytic 1 OS=Mus musculus GN=Sptbn1 PE=1 SV=2 - [SPTB2_MOUSE]|Isoform 2 of Spectrin beta chain, non-erythrocytic 1 OS=Mus musculus GN=Sptbn1 - [SPTB2_MOUSE]	Sptbn1	1	Unique	48	lVSQDNFGFDLPAVEAATk+kHYASEEIkEk+kHNLLASk+hYASEEIkEk+eLEAENYHDIkR+kHEAIETDIAAYEER+lQAAYAGDkADDIQkR+eAEkLESEHPDQAQAILSR+kLPEELGRDQNTVETLQR+eVVAGSHELGQDYEHVTmLQER+lYAGLkDLAEERR+mPLATSTDHGHNLQTVQLLIk+kkEIEELQSQAQALSQEGk+vDkLYAGLkDLAEER+hQILEQAVEDYAETVHQLSk+eIGQSVDEVEk+vIESTQDLGNDLAGVmALQR+gNLEVLLFTIQSk+vAVVNQIAR+mLTAQDMSYDEAR+fESLEPEMNNQASR+eNEVLEAWk+nDSFTAcIELGk+lEMNLGLQk+iTDLYTDLR+qALQDTLALYk+mWEVL…	Q62261;Q62261-2	FALSE	LIMMA	-0.284917385	-0.038051242	-0.103616806	-0.071421711	0.079161639	0.023935409	-0.558918403	-0.31205226	-0.377617824	-0.345422729	-0.227180812	-0.250065609	-0.010916367	0.235949776	0.170384213	0.202579308	0.38550409	0.297936427	0.042130104	0.777645144	0.44414489	0.596794497	0.599953653	0.858947415	0.16492518	0.888644319	0.642068312	0.814652002	0.792313777	0.964071392	-2.317045836	-2.317045836	-2.317045836	-2.317045836	-2.317045836	-2.317045836	-2.136302535	-0.285307139	-0.776915891	-0.535517975
Q61937	Nucleophosmin OS=Mus musculus GN=Npm1 PE=1 SV=1 - [NPM_MOUSE]	Npm1	1	Unique	4	mSVQPTVSLGGFEITPPVVLR+mSVQPTVSLGGFEITPPVVLR+mQASIEk+vTLATLk	Q61937	TRUE	LIMMA	-0.152144042	0.283563245	0.684794657	0.527355997	0.744630417	-0.352740358	-0.826041577	-0.390334291	0.010897121	-0.146541539	-0.008809933	-1.026637893	0.521753494	0.957460781	1.358692193	1.201253533	1.498070768	0.321157178	0.646589491	0.395148896	0.046660577	0.119848277	0.052545127	0.291982794	0.817524058	0.636498494	0.165548476	0.380083582	0.23002618	0.592146924	-1.593632074	-1.593632074	-1.593632074	-1.593632074	-1.593632074	-1.593632074	-0.463828107	0.86447423	2.087673011	1.607703669
O88569;O88569-3	Heterogeneous nuclear ribonucleoproteins A2/B1 OS=Mus musculus GN=Hnrnpa2b1 PE=1 SV=2 - [ROA2_MOUSE]|Isoform 3 of Heterogeneous nuclear ribonucleoproteins A2/B1 OS=Mus musculus GN=Hnrnpa2b1 - [ROA2_MOUSE]	Hnrnpa2b1	1	Unique	15	lFIGGLSFETTEESLR+yHTInGHNAEVR+yHTInGHNAEVRk+eESGkPGAHVTVk+gFGFVTFSSmAEVDAAmAARPHSIDGR+gFGFVTFSSMAEVDAAmAARPHSIDGR+dYFEEYGkIDTIEIITDR+nMGGPYGGGNYGPGGSGGSGGYGGR+lTDcVVMR+dYFEEYGk+gGGGNFGPGPGSNFR+gGGGNFGPGPGSnFR+nYYEqWGk+gFGFVTFDDHDPVDk+kLFIGGLSFETTEESLR	O88569;O88569-3	FALSE	LIMMA	-0.01887646	0.149991718	-0.051397965	0.049263814	0.139557591	-0.244675508	-0.462505236	-0.293637058	-0.495026742	-0.394364963	-0.35643446	-0.688304284	0.424752317	0.593620495	0.392230811	0.49289259	0.635549641	0.198953268	0.931002533	0.493392283	0.813707739	0.821301844	0.568142201	0.267404605	0.966616273	0.710066381	0.897861927	0.921102259	0.76924146	0.56262067	-2.019158867	-2.019158867	-2.019158867	-2.019158867	-2.019158867	-2.019158867	-0.087417186	0.694614033	-0.238024794	0.228141505
E9Q414	Apolipoprotein B-100 OS=Mus musculus GN=Apob PE=1 SV=1 - [APOB_MOUSE]	Apob	1	Unique	17	nLQQcDGFQPISTSVSPLALIk+sLPVGNTVFDLNk+iTDNDVLIAIDSAk+gFEPTLEALFGk+sPVLQDIAGYLLk+qGFFPDSVNk+dLDVVNIPLAR+aALQALR+fFSEGTNR+nSEEFAAAMSR+qIVLYPDkDEPk+tNQcTLkEVYGFNPEGk+nTASLkYENYELTLk+lFSGSNTLHLVSTTk+gTLQHcDFNVEYNEDGLFk+aALQALRk+sVGFHLPSR	E9Q414	TRUE	LIMMA	0.644435324	0.083988709	0.727522121	-0.913864958	0.352915938	0.066398662	-0.078249476	-0.638696092	0.004837321	-1.636549759	-0.455070231	-0.656286138	1.367120124	0.806673509	1.450206921	-0.191180158	1.160902108	0.789083462	0.078306589	0.813140854	0.048592773	0.015172438	0.377677168	0.851732105	0.244999578	0.909790368	0.168029396	0.117101019	0.632109859	0.959205883	1.244296028	1.244296028	1.244296028	1.244296028	1.244296028	1.244296028	1.832003923	0.238763516	2.068203481	-2.597939819
P52480	Pyruvate kinase PKM OS=Mus musculus GN=Pkm PE=1 SV=4 - [KPYM_MOUSE]	Pkm	1	Unique	3	lAPITSDPTEAAAVGAVEASFk+eAEAAIYHLQLFEELRR+rLAPITSDPTEAAAVGAVEASFk	P52480	TRUE	LIMMA	-0.959248207	0.109667717	-0.127545333	0.028320495	-0.553586614	0.571423504	-1.642491901	-0.573575976	-0.810789026	-0.654923199	-1.317476286	-0.11182019	-0.276004514	0.792911411	0.55569836	0.711564188	0.210303058	1.254667197	0.007730007	0.744194443	0.70442104	0.932781815	0.148428856	0.09751728	0.058179604	0.86658457	0.832172408	0.968936331	0.400448589	0.330847688	-1.728879306	-1.728879306	-1.728879306	-1.728879306	-1.728879306	-1.728879306	-2.884372504	0.329760896	-0.383517268	0.085157163
P27005	Protein S100-A8 OS=Mus musculus GN=S100a8 PE=1 SV=3 - [S10A8_MOUSE]	S100a8	1	Unique	7	mVTTEcPQFVQNINIENLFR+eLDINSDNAINFEEFLAmVIk+aLSNLIDVYHNYSnIQGNHHALYk+aLSNLIDVYHNYSNIqGNHHALYk+aLSNLIDVYHNYSNIQGnHHALYk+aLSNLIDVYHNYSNIQGNHHALYk+mVTTEcPQFVQNINIENLFR	P27005	FALSE	LIMMA	-0.246178946	-0.120868015	-0.363027248	0.188444781	-0.278262229	-0.148931894	-0.75930169	-0.63399076	-0.876149993	-0.324677963	-0.851950898	-0.662054638	0.266943798	0.392254729	0.150095496	0.701567525	0.295426439	0.364190851	0.333288932	0.63244056	0.15792297	0.457256925	0.328097301	0.556078384	0.571026855	0.801137486	0.346792592	0.722954274	0.591124265	0.813998785	-1.359614268	-1.359614268	-1.359614268	-1.359614268	-1.359614268	-1.359614268	-0.98565658	-0.48393397	-1.453496335	0.754499282
Q9D031	Ras suppressor protein 1 OS=Mus musculus GN=Rsu1 PE=1 SV=1 - [Q9D031_MOUSE]	Rsu1	1	Unique	4	lTVLPPELGNLDLTGQk+eIGELTQLk+dNDLISLPk+lTTVPPNVAELk	Q9D031	TRUE	LIMMA	-0.331368817	0.064874888	-0.029739603	0.095782228	-0.348509216	-0.475795388	-0.932325534	-0.53608183	-0.63069632	-0.505174489	-1.020399252	-1.076752105	0.2695879	0.665831605	0.571217114	0.696738945	0.323380819	0.125161329	0.267514713	0.826196562	0.919791185	0.745925573	0.296276586	0.115759718	0.505044985	0.919658989	0.95529326	0.891054335	0.562010972	0.365338567	-3.183313143	-3.183313143	-3.183313143	-3.183313143	-3.183313143	-3.183313143	-1.132829176	0.221783589	-0.10166886	0.327444518
Q8K1B8	Fermitin family homolog 3 OS=Mus musculus GN=Fermt3 PE=1 SV=1 - [URP2_MOUSE]	Fermt3	1	Unique	31	gSAPSDMLDSLTTIPELk+lPRPSSLPDkTQLHSR+ekEPEEEVHDLTk+hPEELSLLR+lFFGPQHRPVILR+gSAPSDMLDSLTTIPELkDHLR+gcEVVPDVNVSGQk+sQDEAPGDPTQqLNLk+vFVGEEDPEAQSVTLR+iDLAVGDVVk+lLVPSPEGmSEIYLR+vVLAGGVAPTLFR+gSAPSDmLDSLTTIPELk+lLVPSPEGMSEIYLR+dTTLSYYk+lTQLYEQAR+lTqLYEQAR+cQDEQQYAQWMAAcR+yYSFFDLDPk+iLEAHQNVAQLSLTEAQLR+lkGSAPSDmLDSLTTIPELk+iLEAHQnVAQLSLTEAQLR+aSFSkPLFQTVAAIcR+ePEEEVHDLTk+kDEILGIAnNR+vTGESHIGGVLLk+iVHEY…	Q8K1B8	FALSE	LIMMA	0.462586909	0.244316142	0.122384887	0.104923407	0.007911494	0.418259407	0.062112246	-0.156158521	-0.278089775	-0.295551256	-0.43983279	0.017784744	0.863061572	0.644790805	0.52285955	0.505398069	0.455655778	0.818734069	0.025230104	0.221112841	0.535526449	0.594925971	0.971316273	0.041302404	0.12102275	0.468552065	0.713962195	0.814463782	0.987537957	0.199883995	-2.369770705	-2.369770705	-2.369770705	-2.369770705	-2.369770705	-2.369770705	2.373090367	1.25335212	0.627839636	0.538261504
Q91X72	Hemopexin OS=Mus musculus GN=Hpx PE=1 SV=2 - [HEMO_MOUSE]	Hpx	1	Unique	46	eLGSPPGISLETIDAAFScPGSSR+gATYAFTGSHYWR+sGAQATWTEVSWPHEkVDGALcLDk+kWFWDFATR+rLEkELGSPPGISLETIDAAFScPGSSR+rLWWLDLk+lFQEEFPGIPYPPDAAVEcHRGEcQSEGVLFFQGNRk+lFQEEFPGIPYPPDAAVEcHRGEcQSEGVLFFQGnRk+lFQEEFPGIPYPPDAAVEcHRGEcQSEGVLFFqGNRk+lFQEEFPGIPYPPDAAVEcHRGEcqSEGVLFFqGNRk+gGnNLVSGYPk+gGnnLVSGYPk+sLPQPQkVnSILGcSQ+sLPQPqkVNSILGcSQ+sLPQPQkVNSILGcSQ+vYLIQGTQVYVFLTk+gGNNLVSGYPk+gGNnLVSGYPk+fNPVTGEVPPR+vDGALcL…	Q91X72	FALSE	LIMMA	-0.440356999	-0.717467843	-0.259403857	-0.322759025	-0.593870319	-0.378094582	-0.819248679	-1.096359524	-0.638295538	-0.701650705	-1.017484096	-0.756986263	-0.061465318	-0.338576163	0.119487823	0.056132656	-0.170256542	0.000797098	0.024423191	0.000612893	0.171273142	0.091771215	0.007808449	0.050449691	0.119081337	0.010997653	0.366274867	0.327593645	0.08679904	0.222563767	2.930567497	2.930567497	2.930567497	2.930567497	2.930567497	2.930567497	-2.387733298	-3.890302335	-1.406557021	-1.750085665
Q78PY7	Staphylococcal nuclease domain-containing protein 1 OS=Mus musculus GN=Snd1 PE=1 SV=1 - [SND1_MOUSE]	Snd1	1	Unique	18	nLPGLVQEGEPFSEEATLFTk+rGEFcIAk+vITEYLNAQESAk+vmQVLNADAIVVk+vMQVLNADAIVVk+dTNGENIAESLVAEGLATR+vADISGDTQk+aDDADEFGYSR+eVcFTIENk+lGTLPPAFSTR+sEAVVEYVFSGSR+vNVTVDYIRPASPATETVPAFSER+aAATQPDGkDTPDEPWAFPAR+sAYYkPLLSAEEAAk+nDISSHPPVEGSYAPR+dTNGENIAESLVAEGLATRR+lRPLYDIPYmFEAR+aGRSEAVVEYVFSGSR	Q78PY7	FALSE	LIMMA	0.1679879	0.254554684	0.180830924	0.16889602	-0.003288571	-0.216231479	-0.135763937	-0.049197152	-0.122920912	-0.134855816	-0.342893448	-0.519983315	0.471739736	0.55830652	0.484582761	0.472647857	0.336316307	0.087520357	0.2661267	0.0968746	0.232158309	0.263611584	0.984277933	0.155459902	0.504819256	0.291070639	0.440384165	0.565601402	0.993827215	0.423970338	-2.195807218	-2.195807218	-2.195807218	-2.195807218	-2.195807218	-2.195807218	1.136200747	1.721702711	1.22306566	1.142342901
Q8R0Y6	Cytosolic 10-formyltetrahydrofolate dehydrogenase OS=Mus musculus GN=Aldh1l1 PE=1 SV=1 - [AL1L1_MOUSE]	Aldh1l1	1	Unique	13	iLPNVPEVEDSTDFFk+rPQPEEGATYEGIQkk+iGFTGSTEVGk+vSLELGGk+fADGDVDAVLSR+fAELTLk+tDVAAPFGGFk+gVVNILPGSGSLVGQR+aNATEFGLASGVFTR+aGLILFGNDDR+fLFPEGIk+tAAcLAAGNTVVIkPAQVTPLTALk+lFVEDSIHDQFVQk	Q8R0Y6	FALSE	LIMMA	-0.412622378	-0.278988308	-0.677544504	0.196648831	0.160505263	-0.49768163	-0.973464389	-0.83983032	-1.238386516	-0.364193181	-0.466535168	-1.058523641	0.148219634	0.281853704	-0.116702492	0.757490843	0.787545694	0.063160382	0.142592248	0.3161065	0.01977255	0.477664339	0.603378355	0.07968501	0.353271282	0.565014169	0.100514167	0.744379307	0.792353114	0.293222413	-1.734949531	-1.734949531	-1.734949531	-1.734949531	-1.734949531	-1.734949531	-1.511500243	-1.021977764	-2.481951386	0.720355395
P62835;Q99JI6	Ras-related protein Rap-1b OS=Mus musculus GN=Rap1b PE=1 SV=2 - [RAP1B_MOUSE]|Ras-related protein Rap-1A OS=Mus musculus GN=Rap1a PE=1 SV=1 - [RAP1A_MOUSE]	Rap1b;Rap1a	2	Shared	6	sALTVQFVQGIFVEk+lVVLGSGGVGk+iNVnEIFYDLVR+cDLEDERVVGk+yDPTIEDSYRk+vVGkEQGQNLAR	P62835;Q99JI6	FALSE	LIMMA	-0.469451788	-0.704870947	0.088848794	0.016654687	-0.536214542	0.026388284	-0.874947418	-1.110366577	-0.316646836	-0.388840943	-0.989572438	-0.379107346	-0.063956158	-0.299375316	0.494344424	0.422150317	-0.082856645	0.431883915	0.024929913	0.001398538	0.656290354	0.933392714	0.022228495	0.894660806	0.120130667	0.019549521	0.798034526	0.968936331	0.149892768	0.973249914	-2.879616006	-2.879616006	-2.879616006	-2.879616006	-2.879616006	-2.879616006	-2.378487106	-3.571243098	0.450154235	0.084381311
Q5SW88;Q9D1G1	Protein Rab1a OS=Mus musculus GN=Rab1a PE=1 SV=1 - [Q5SW88_MOUSE]|Ras-related protein Rab-1B OS=Mus musculus GN=Rab1b PE=1 SV=1 - [RAB1B_MOUSE]	Rab1a;Rab1b	2	Shared	3	fADDTYTESYISTIGVDFk+qWLQEIDR+qWLQEIDRYASENVNk	Q5SW88;Q9D1G1	TRUE	LIMMA	-0.291829552	-0.700812346	-0.464596951	-0.349624335	-1.064524456	-0.743844097	-0.851545635	-1.260528428	-1.024313033	-0.909340417	-1.69030606	-1.303560179	0.26788653	-0.141096264	0.095119132	0.210091748	-0.438742852	-0.184128015	0.293832106	0.01609233	0.099929117	0.21058557	0.00169998	0.011148265	0.531922183	0.09529585	0.260792575	0.506028655	0.031522454	0.086658473	-2.803937723	-2.803937723	-2.803937723	-2.803937723	-2.803937723	-2.803937723	-1.071167693	-2.572349297	-1.705314762	-1.283304891
O89020	Afamin OS=Mus musculus GN=Afm PE=1 SV=2 - [AFAM_MOUSE]	Afm	1	Unique	34	aNVGFLPPFPTLDPEEk+hcFEHLk+tDFAFRR+sQSQVVnHIcSkQDSISSk+rHPDLSTPELLR+eAcIINANkDDRPEGLSLR+iGFkDLTTLLEDVSSmYEGccEGDVVHcIR+eEcSEVQEPEScFSPESSk+aAPQLPmEELVSLSk+vLNSINVAVFSk+vLnSINVAVFSk+aAPQLPMEELVSLSk+tANDAIQDMLcDMEGLPQk+wmPGITDEEWLcLFTk+aTcFQAk+fTESENVcQER+sLAmVQQEck+qFQELGk+sLAMVQQEck+cWADNTLPEcSk+vYmDFLEDccSR+fLVNLVk+vYMDFLEDccSR+fLVnLVk+eNPAGcYR+kANVGFLPPFPTLDPEEk+fTAAREEcSEVQEPEScFSPESSk+dSDPDkFF…	O89020	FALSE	LIMMA	0.104185941	0.485993325	0.251385378	0.664410014	0.446769698	0.338339977	-0.197013354	0.18479403	-0.049813917	0.363210719	0.110018649	0.037140682	0.405385236	0.78719262	0.552584672	0.965609308	0.783520747	0.639539272	0.483564635	0.002680573	0.09817451	0.000113125	0.011270643	0.029134005	0.701598071	0.031020414	0.258006167	0.003475934	0.105843594	0.160829581	3.657081168	3.657081168	3.657081168	3.657081168	3.657081168	3.657081168	0.710642457	3.314914537	1.714675901	4.531877908
Q8C196	Carbamoyl-phosphate synthase [ammonia], mitochondrial OS=Mus musculus GN=Cps1 PE=1 SV=2 - [CPSM_MOUSE]	Cps1	1	Unique	21	tAVDSGIALLTNFQVTk+ePLFGISTGNIITGLAAGAk+lRDADPILR+gILIGIQQSFRPR+tSAcFEPSLDYmVTk+tVLmNPNIASVQTNEVGLk+aTGYPLAFIAAk+tLGVDFIDVATk+iAPSFAVESMEDALk+aFAISGPFNVQFLVk+sIFSAVLDELk+eLSEPSSTR+gQNQPVLNITNR+lFAEAVQk+sLGQWLQEEk+cLGLTEAQTR+gTTITSVLPkPALVASR+vSQEHPVVLTk+qLFSDkLNEINEk+rTAVDSGIALLTNFQVTk+iLESDRkEPLFGISTGNIITGLAAGAk	Q8C196	TRUE	LIMMA	-2.018242874	-1.669455327	-1.527907433	-1.692497478	-1.515844937	-1.777217186	-2.416826722	-2.068039175	-1.92649128	-2.091081326	-1.961475226	-2.175801034	-1.619659026	-1.270871479	-1.129323585	-1.29391363	-1.070214648	-1.378633338	8.19E-11	4.01E-09	2.20E-08	3.06E-09	1.91E-07	1.15E-09	3.84E-08	8.71E-07	3.98E-06	7.68E-07	2.30E-05	3.13E-07	-0.158281208	-0.158281208	-0.158281208	-0.158281208	-0.158281208	-0.158281208	-10.4027872	-8.605004244	-7.875412856	-8.72377221
P04919	Band 3 anion transport protein OS=Mus musculus GN=Slc4a1 PE=1 SV=1 - [B3AT_MOUSE]	Slc4a1	1	Unique	26	sLESFLDcSLVLPPTDAPSEk+iTASmAHNREELLR+iTASMAHNREELLR+yHPDVPFVkR+rSHAEDLGNLEGVkPAVLTR+sHAEDLGNLEGVkPAVLTR+sHAEDLGnLEGVkPAVLTR+yLPSPAkPDPNLYNTLDLnGGkGGPGDEDDPLRR+dHEEVLEIPDRDSEEELENIIGQIAYR+aSGPGAAAqIQEVk+eLELQcLDGDDAk+iPPDSETTLVLVGR+aLLNLVPVQk+aLLNLVPVqk+aAATLMTER+yLPSPAkPDPNLYNTLDLnGGk+yLPSPAkPDPNLYnTLDLnGGk+sVTHAnALTVmGk+anFLEkPVLGFVR+aLLNLVPVQkELLR+sVTHANALTVmGk+sVTHANALTVMGk+sVTHAnALTVMGk+aNFLE…	P04919	FALSE	LIMMA	0.574471195	0.683052956	0.731850798	0.493497848	0.589251871	0.241681748	0.236014071	0.344595832	0.393393675	0.155040724	0.210845303	-0.096775376	0.912928319	1.021510079	1.070307922	0.831954972	0.967658439	0.580138871	0.001734024	0.000313519	0.000143404	0.005908178	0.003579876	0.154235106	0.021312138	0.006741162	0.00376667	0.06206719	0.051820691	0.422137596	-2.018874353	-2.018874353	-2.018874353	-2.018874353	-2.018874353	-2.018874353	3.487069315	4.146166114	4.442371497	2.995556988
P19221	Prothrombin OS=Mus musculus GN=F2 PE=1 SV=1 - [THRB_MOUSE]	F2	1	Unique	23	lYQGNLAVTTLGSPcLPWnSLPAk+lYQGNLAVTTLGSPcLPWNSLPAk+rEEcSVPVcGQEGR+sLkDTTEkELLDSYIDGR+kPVPFSDYIHPVcLPDkQTVTSLLR+gDAcEGDSGGPFVMk+nPDSSTTGPWcYTTDPTVR+tTVVmTPR+eEcSVPVcGQEGR+tTVVMTPR+yQDFDPEVk+dNLSPPLGQcLTER+eTFMDcLEGR+vTGWGNLR+eTWTTNINEIQPSVLQVVNLPIVERPVck+sGGSkDNLSPPLGQcLTER+tFGLGEADcGLRPLFEk+nPDSSTTGPWcYTTDPTVRR+tTDAEFHTFFNEk+tTDAEFHTFFnEk+kSPQELLcGASLISDR+dTTEkELLDSYIDGR+rGDAcEGDSGGPFVmk	P19221	FALSE	LIMMA	0.503079552	0.10944937	-0.134769411	0.248211729	-0.120763158	0.315309877	0.164332244	-0.229297937	-0.473516718	-0.090535578	-0.499494161	-0.02343743	0.841826859	0.448196677	0.203977896	0.586959036	0.257967846	0.654057184	0.005159024	0.512603271	0.421072608	0.144153954	0.518103977	0.066794005	0.045288984	0.724002105	0.623378857	0.418457602	0.736502037	0.266170571	2.518054322	2.518054322	2.518054322	2.518054322	2.518054322	2.518054322	3.051102487	0.663794114	-0.817356388	1.505367136
E9QPU1	von Willebrand factor OS=Mus musculus GN=Vwf PE=1 SV=2 - [E9QPU1_MOUSE]	Vwf	1	Unique	59	iLDELLQTcVDPQDcPVcEVAGR+lQGDcSDLRR+yVTSQIHGARPGASk+rPLRDESHFEVVESGR+vIAPATFHTIcQQDScHQER+kLSLDVSPATcHNNImk+fEAcHHAVSPLPYLQNcR+vVQcSQRPcEDScQPGFSYVLHEGEccGR+rLPGDIQVVPIGVGPHANmQELER+iDRPEASHITLLLTASQEPPR+rLPGDIQVVPIGVGPHANMQELER+yPPGTSLSQDcNTcIcR+yTGSQVASTSEVLk+lTGScSYVIFQNk+iDGnGNFQVLMSDR+fAEEAcALLTSSk+tcGLcGDFNIFAEDDFR+mDVSPDATR+cIVQTDAISR+lSPVYSGk+vEDAVFVQQR+aFVVGmMER+sVMVDLcTTcR+iDGNGNFQVLmSDR…	E9QPU1	FALSE	LIMMA	-0.160556819	0.071604953	-0.030245838	0.068564817	-0.130846705	-0.31392542	-0.439603063	-0.207441291	-0.309292082	-0.210481427	-0.44282989	-0.592971664	0.118489425	0.350651197	0.248800406	0.347611061	0.18113648	-0.034879175	0.247756631	0.602487211	0.825504349	0.617904335	0.396677	0.028913996	0.482524243	0.784606495	0.90494044	0.826820341	0.648908583	0.160819934	-2.050653798	-2.050653798	-2.050653798	-2.050653798	-2.050653798	-2.050653798	-1.182084594	0.527184782	-0.222682157	0.504802062
A0A0R4J0I1;P07759;Q03734	Serine protease inhibitor A3K OS=Mus musculus GN=Serpina3k PE=1 SV=2 - [SPA3K_MOUSE]|Serine protease inhibitor A3M OS=Mus musculus GN=Serpina3m PE=1 SV=2 - [SPA3M_MOUSE]|MCG1051009 OS=Mus musculus GN=Serpina3k PE=1 SV=1 - [A0A0R4J0I1_MOUSE]	Serpina3k;Serpina3m	2	Shared	3	iSFDPQDTFESEFYLDEk+iSFDPQDTFESEFYLDEkR+dLQILAEFHEk	A0A0R4J0I1;P07759;Q03734	TRUE	LIMMA	-0.257583826	-1.947230827	-1.203665845	-1.879847954	0.204115691	0.054092187	-1.076479829	-2.76612683	-2.022561849	-2.698743958	-0.711437874	-0.764803816	0.561312178	-1.128334823	-0.384769842	-1.06095195	1.119669256	0.872988191	0.52373474	4.43E-05	0.005569739	6.94E-05	0.650699272	0.893087069	0.732733698	0.001472053	0.044462351	0.002378517	0.827268599	0.973177113	2.386378009	2.386378009	2.386378009	2.386378009	2.386378009	2.386378009	-0.646228072	-4.885226079	-3.019765144	-4.716175465
A0A0N4SV66;F8WIX8	Histone H2A OS=Mus musculus GN=H2afj PE=1 SV=1 - [A0A0N4SV66_MOUSE]|Histone H2A OS=Mus musculus GN=Hist1h2al PE=3 SV=1 - [F8WIX8_MOUSE]	H2afj;Hist1h2al	2	Shared	1	vTIAQGGVLPNIQAVLLPk	A0A0N4SV66;F8WIX8	TRUE	LIMMA	1.873059901	0.18172328	2.17060372	1.95528261	2.60532513	0.711086043	0.500278969	-1.191057652	0.797822788	0.582501679	1.070509389	-0.661694889	3.245840833	1.554504212	3.543384651	3.328063542	4.140140871	2.083866975	0.009384812	0.787777615	0.003166274	0.006989568	0.001732568	0.29692478	0.064735807	0.895938263	0.030722257	0.06961781	0.031524989	0.596857606	-1.667641874	-1.667641874	-1.667641874	-1.667641874	-1.667641874	-1.667641874	2.803150469	0.271960175	3.248443273	2.92620186
Q06890	Clusterin OS=Mus musculus GN=Clu PE=1 SV=1 - [CLUS_MOUSE]	Clu	1	Unique	16	lFDSDPITVVLPEEVSk+rPHFLYPk+eLHDPHYFSPIGFPHk+fmDTVAEk+eIQNAVQGVk+fMDTVAEk+iDSLLESDR+aSGIIDTLFQDR+lFDSDPITVVLPEEVSkDNPk+sLLnSLEEAkk+vSTVTTHSSDSEVPSR+eDALEDTRDSEmk+yINkEIQNAVQGVk+sLLNSLEEAkk+kSLLNSLEEAk+vSTVTTHSSDSEVPSRVTEVVVk	Q06890	FALSE	LIMMA	0.209230013	-0.131269381	-0.349558573	0.012086809	-0.529512043	0.456538624	-0.271587235	-0.612086629	-0.83037582	-0.468730438	-1.067082068	-0.024278623	0.690047261	0.349547866	0.131258675	0.492904057	0.008057982	0.937355872	0.379432972	0.57962186	0.14718767	0.959202138	0.053283102	0.061829134	0.61597769	0.769541624	0.330197014	0.977978731	0.232530599	0.253624041	1.390216548	1.390216548	1.390216548	1.390216548	1.390216548	1.390216548	0.894004956	-0.560892177	-1.493605491	0.051644921
P06745	Glucose-6-phosphate isomerase OS=Mus musculus GN=Gpi PE=1 SV=4 - [G6PI_MOUSE]	Gpi	1	Unique	17	tLASLSPETSLFIIASk+aVLHVALR+mIPcDFLIPVQTQHPIRk+fNNFSLNLNTNHGHILVDYSk+eVmQmLVELAk+eVMQMLVELAk+iLLANFLAQTEALmk+dVMPEVNR+eLFEADPER+fAAYFQQGDmESNGk+eWFLEAAk+mIPcDFLIPVQTQHPIR+eWFLEAAkDPSAVAk+nLVNkEVMQmLVELAk+sNTPIkVDGk+hFVALSTNTAk+kIEPELEGSSAVTSHDSSTnGLISFIk	P06745	FALSE	LIMMA	-0.112790565	0.457874417	-0.098385172	0.457405764	0.417071724	0.308237519	-0.446705196	0.123959786	-0.432299803	0.123491133	0.043743817	-0.025677112	0.221124066	0.791789048	0.235529459	0.791320396	0.790399632	0.64215215	0.493796804	0.009077991	0.550153147	0.00914049	0.029948238	0.068940371	0.711320738	0.068588089	0.726021999	0.083292614	0.173847341	0.269427219	-2.070702782	-2.070702782	-2.070702782	-2.070702782	-2.070702782	-2.070702782	-0.69395819	2.817130151	-0.60532719	2.814246706
P49813	Tropomodulin-1 OS=Mus musculus GN=Tmod1 PE=1 SV=2 - [TMOD1_MOUSE]	Tmod1	1	Unique	5	tLENELDELDPDNALLPAGLR+lADLTGPIIPk+tLNVESNFISGAGILR+lVEALPHNTSLVELk+yRDLDEDEILGALTEEELR	P49813	TRUE	LIMMA	-0.077991354	0.272175717	-0.448180029	0.281187722	-0.046542417	0.067558792	-0.713038134	-0.362871064	-1.083226809	-0.353859059	-0.756546302	-0.567487989	0.557055427	0.907222497	0.186866751	0.916234502	0.663461468	0.702605572	0.802763144	0.38655802	0.158911095	0.371260545	0.893895556	0.828680462	0.898246209	0.629491266	0.347131747	0.659681176	0.952689079	0.948261312	-1.716963237	-1.716963237	-1.716963237	-1.716963237	-1.716963237	-1.716963237	-0.252311312	0.880520839	-1.449915739	0.909675748
Q02053	Ubiquitin-like modifier-activating enzyme 1 OS=Mus musculus GN=Uba1 PE=1 SV=1 - [UBA1_MOUSE]	Uba1	1	Unique	25	sLPASLVEPDFVMTDFAk+qPAENVNQYLTDSk+mLQTSSVLVSGLR+yDGQVAVFGSDFQEk+lAGTQPLEVLEAVQR+aENYDISPADR+gGIVSQVk+lDQPmTEIVSR+dNPGVVTcLDEAR+qNSLDEDLIR+nIILGGVk+sIPIcTLk+lDQPMTEIVSR+qFLDYFk+aTLPSPDkLPGFk+aVTLHDQGTTQWADLSSQFYLR+qLLHNFPPDQLTSSGAPFWSGPk+gGIVSQVkVPk+qNRYDGQVAVFGSDFQEk+lkSDTAAAAVR+qMNPYIQVTSHQNR+eRLDQPMTEIVSR+qNSLDEDLIRk+nFPNAIEHTLQWAR+qFLFRPWDVTk	Q02053	FALSE	LIMMA	0.292695582	0.528631405	0.255719219	0.16964251	0.19641053	0.21864792	-0.128499449	0.107436373	-0.165475812	-0.251552522	-0.274499831	-0.202547111	0.713890613	0.949826436	0.676914251	0.590837541	0.667320891	0.639842951	0.165160471	0.015866926	0.223282241	0.415425933	0.3992542	0.295899753	0.382352057	0.094954101	0.430568537	0.693579214	0.651210885	0.595688535	-2.254225083	-2.254225083	-2.254225083	-2.254225083	-2.254225083	-2.254225083	1.427673539	2.578491492	1.247314908	0.827460805
O35490	Betaine--homocysteine S-methyltransferase 1 OS=Mus musculus GN=Bhmt PE=1 SV=1 - [BHMT1_MOUSE]	Bhmt	1	Unique	6	lNAGEVVIGDGGFVFALEk+qGFIDLPEFPFGLEPR+vNEAAcDIAR+eATTEQQLR+eAYNLGVR+yIGGccGFEPYHIR	O35490	TRUE	LIMMA	-1.573527299	-0.86030021	-1.21611825	-0.670563537	-0.484689924	-1.210514049	-2.182831372	-1.469604283	-1.825422323	-1.27986761	-1.165912587	-1.819818122	-0.964223226	-0.250996138	-0.606814177	-0.061259464	0.196532738	-0.601209976	1.45E-05	0.007431461	0.000353512	0.032260111	0.155666016	0.000371502	0.000696549	0.060545968	0.007063728	0.187306468	0.409138748	0.009097607	0.028785421	0.028785421	0.028785421	0.028785421	0.028785421	0.028785421	-5.305620505	-2.900760883	-4.100508411	-2.261006628
Q99LC5	Electron transfer flavoprotein subunit alpha, mitochondrial OS=Mus musculus GN=Etfa PE=1 SV=2 - [ETFA_MOUSE]	Etfa	1	Unique	7	gLLPEELTPLILETQk+tIYAGNALcTVk+lGGEVScLVAGTk+lNVAPVSDIIEIk+vVQDLck+cDkVVQDLck+sDRPELTGAk	Q99LC5	FALSE	LIMMA	-0.43087586	-0.307347518	-0.203106887	-0.862492033	-0.486513506	-0.602862859	-0.880749416	-0.757221074	-0.652980443	-1.312365589	-0.989487432	-1.052736415	0.018997696	0.142526038	0.246766669	-0.412618476	0.016460421	-0.152989303	0.059738905	0.172150998	0.362088906	0.000540077	0.05741262	0.010565019	0.206757384	0.406891003	0.573322104	0.011572569	0.242532949	0.084546114	-2.949715947	-2.949715947	-2.949715947	-2.949715947	-2.949715947	-2.949715947	-1.967694538	-1.403573717	-0.9275347	-3.938769882
P80314	T-complex protein 1 subunit beta OS=Mus musculus GN=Cct2 PE=1 SV=4 - [TCPB_MOUSE]	Cct2	1	Unique	19	vQDDEVGDGTTSVTVLAAELLR+hGINcFINR+vAEIEHAEkEk+lkGSGNLEAIHVIk+sLHDALcVLAQTVkDPR+eAVAMESFAk+dAALMVTNDGATILk+fWQDLmNIAGTTLSSk+lSSFIGAIAIGDLVk+iGVNQPk+nIGVDNPAAk+gATQQILDEAER+lAVEAVLR+lGGSLADSYLDEGFLLDkk+tVYGGGcSEMLMAHAVTQLANR+eALLSSAVDHGSDEAR+eAESLIAkk+tPGkEAVAMESFAk+iHPQTIISGWR	P80314	FALSE	LIMMA	-0.419398374	-0.077140478	-0.215807109	-0.134369376	-0.413462613	0.077784888	-0.800135461	-0.457877566	-0.596544197	-0.515106463	-0.839139617	-0.3029522	-0.038661286	0.303596609	0.164929978	0.246367712	0.012214392	0.458521975	0.03211621	0.680607359	0.254686001	0.474824351	0.056449861	0.678096682	0.139284283	0.829307208	0.464452579	0.741728014	0.239709512	0.881734015	-2.292863963	-2.292863963	-2.292863963	-2.292863963	-2.292863963	-2.292863963	-2.263067672	-0.416248927	-1.1644921	-0.725055244
O55135	Eukaryotic translation initiation factor 6 OS=Mus musculus GN=Eif6 PE=1 SV=2 - [IF6_MOUSE]	Eif6	1	Unique	3	tSIEDQDELSSLLQVPLVAGTVNR+nSLPDSVQIR+aSFENNcEVGcFAk	O55135	TRUE	LIMMA	-0.364903529	-0.339392663	0.026505066	-1.085347015	-1.256863762	-1.308763466	-1.01958741	-0.994076545	-0.628178815	-1.740030896	-1.988822593	-1.963447347	0.289780352	0.315291218	0.681188947	-0.430663134	-0.524904931	-0.654079585	0.262489343	0.296543697	0.934342573	0.002130879	0.001563129	0.000347525	0.501078742	0.546598571	0.962414219	0.030983365	0.030927142	0.008706847	-1.369674923	-1.369674923	-1.369674923	-1.369674923	-1.369674923	-1.369674923	-1.145097317	-1.065042121	0.083175079	-3.405908293
P08249	Malate dehydrogenase, mitochondrial OS=Mus musculus GN=Mdh2 PE=1 SV=3 - [MDHM_MOUSE]	Mdh2	1	Unique	16	vAVLGASGGIGQPLSLLLk+lTLYDIAHTPGVAADLSHIETR+iQEAGTEVVk+eGVVEcSFVQSk+gcDVVVIPAGVPR+gYLGPEQLPDcLk+tIIPLISQcTPk+mIAEAIPELk+vDFPQDQLATLTGR+fVFSLVDAmNGk+eTEcTYFSTPLLLGk+iFGVTTLDIVR+fVFSLVDAMNGk+vDFPqDQLATLTGR+vNVPVIGGHAGk+kGEDFVk	P08249	FALSE	LIMMA	-0.561409176	0.240418518	-0.166511942	0.082784073	-0.095073863	-0.091294802	-0.931013158	-0.129185463	-0.536115923	-0.286819908	-0.508303677	-0.460898783	-0.191805195	0.6100225	0.203092039	0.452388055	0.31815595	0.27830918	0.004348894	0.192882781	0.363095426	0.649187724	0.640344478	0.616061131	0.040585526	0.434753783	0.574522104	0.840733942	0.819489966	0.845170093	-2.556936312	-2.556936312	-2.556936312	-2.556936312	-2.556936312	-2.556936312	-3.120605348	1.336371663	-0.925560319	0.460157106
P35505	Fumarylacetoacetase OS=Mus musculus GN=Fah PE=1 SV=2 - [FAAA_MOUSE]	Fah	1	Unique	1	iGVAIGDQILDLSVIk	P35505	TRUE	LIMMA	-0.865712822	-1.962068822	-1.329343288	-0.218733903	-1.094959992	-1.959631169	-1.939218597	-3.035574596	-2.402849062	-1.292239678	-2.295175935	-3.033136943	0.207792952	-0.888563047	-0.255837514	0.854771871	0.10525595	-0.886125394	0.109454859	0.0008712	0.017169078	0.678903492	0.072048196	0.000881788	0.300839219	0.013977817	0.092276709	0.857168163	0.273497641	0.016505645	-0.374112766	-0.374112766	-0.374112766	-0.374112766	-0.374112766	-0.374112766	-1.656782305	-3.754964489	-2.544068172	-0.41860817
P00920	Carbonic anhydrase 2 OS=Mus musculus GN=Ca2 PE=1 SV=4 - [CAH2_MOUSE]	Ca2	1	Unique	31	aVQQPDGLAVLGIFLk+aVqQPDGLAVLGIFLk+aVQqPDGLAVLGIFLk+ePITVSSEQmSHFR+yAAELHLVHWNTk+vLEALHSIkTk+sIVNNGHSFNVEFDDSqDNAVLk+sIVNNGHSFNVEFDDSQDnAVLk+iGPASQGLQk+dFPIANGDR+dFPIAnGDR+gGPLSDSYR+sIVNNGHSFNVEFDDSQDNAVLk+qSPVDIDTATAQHDPALQPLLISYDk+tLNFNEEGDAEEAmVDNWRPAQPLk+qSPVDIDTATAqHDPALQPLLISYDk+qSPVDIDTATAQHDPALqPLLISYDk+qSPVDIDTATAqHDPALqPLLISYDk+tLNFNEEGDAEEAMVDNWRPAQPLk+sIVNnGHSFNVEFDDSQDNAVLk+sIVnNGHSFN…	P00920	TRUE	LIMMA	1.024417826	0.839944866	0.996765995	0.624629262	1.406612331	-0.00804668	-0.173799415	-0.358272375	-0.201451246	-0.573587978	0.066964729	-1.206263921	2.222635067	2.038162107	2.194983236	1.822846503	2.746259932	1.190170561	0.090657528	0.161628052	0.099226695	0.293913424	0.040311643	0.989096323	0.267099076	0.389942642	0.259375076	0.592632908	0.20579157	0.997815798	-0.043545551	-0.043545551	-0.043545551	-0.043545551	-0.043545551	-0.043545551	1.756457092	1.440161504	1.709045526	1.070983412
Q923D2	Flavin reductase (NADPH) OS=Mus musculus GN=Blvrb PE=1 SV=3 - [BLVRB_MOUSE]	Blvrb	1	Unique	18	tGLTTLAQAVQAGYEVTVLVR+hDLGHFmLR+dSSRLPSEGPQPAHVVVGDVR+vISkHDLGHFmLR+lQDVTDDHIR+vVAcTSAFLLWDPTk+nIVTAMk+iLQESGLk+iAIFGATGR+qAADVDkTVAGQEAVIVLLGTGNDLSPTTVmSEGTR+yVAVmPPHIGDQPLTGAYTVTLDGR+yVAVMPPHIGDQPLTGAYTVTLDGR+vVAcTSAFLLWDPTkVPPR+lPSEGPQPAHVVVGDVR+cLTTNEYDGHTTYPSHQYD+kIAIFGATGR+yVAVmPPHIGDQPLTGAYTVTLDGRGPSR+yVAVMPPHIGDQPLTGAYTVTLDGRGPSR	Q923D2	FALSE	LIMMA	0.210163262	0.288632194	0.169008659	-0.019783579	0.391555943	-0.057665455	-0.378623395	-0.300154463	-0.419777998	-0.608570236	-0.266727551	-0.646452112	0.798949919	0.877418851	0.757795315	0.569003077	1.049839438	0.531121201	0.469852741	0.323057844	0.560413268	0.945487621	0.232548481	0.842081935	0.690737152	0.572158455	0.73220478	0.972042294	0.504304491	0.954162626	-0.543503962	-0.543503962	-0.543503962	-0.543503962	-0.543503962	-0.543503962	0.733322184	1.007123647	0.589721522	-0.069030798
P52430	Serum paraoxonase/arylesterase 1 OS=Mus musculus GN=Pon1 PE=1 SV=2 - [PON1_MOUSE]	Pon1	1	Unique	7	gIETGAEDLEILPNGLTFFSTGLk+eVTPVELPNcNLVk+iFFYDAENPPGSEVLR+iQNILSEDPk+lNAFREVTPVELPNcNLVk+lLIGTVFHk+sFDPSkPGk	P52430	TRUE	LIMMA	0.52541604	-0.437888669	0.232967348	-0.278078114	0.584775483	0.427723798	-0.239470452	-1.20277516	-0.531919144	-1.042964605	-0.270393612	-0.337162694	1.290302531	0.326997823	0.997853839	0.486808378	1.439944578	1.192610289	0.169900933	0.250078415	0.536881686	0.461750234	0.171771976	0.260966988	0.390520353	0.500925828	0.714648501	0.727336693	0.43101797	0.555477898	3.312817482	3.312817482	3.312817482	3.312817482	3.312817482	3.312817482	1.41124468	-1.17614996	0.625740186	-0.746905746
P29699	Alpha-2-HS-glycoprotein OS=Mus musculus GN=Ahsg PE=1 SV=1 - [FETUA_MOUSE]	Ahsg	1	Unique	26	aQNVPLPVSTLVEFVIAATDcTAk+vmHTQcHSTPDsAEDVR+vmHTQcHSTPDsAEDVRk+vMHTQcHSTPDsAEDVR+aNLmHNLGGEEVSVAck+hAFSPVASVESASGETLHSPk+qLTEHAVEGDcDFHILkQDGQFR+qLTEHAVEGDcDFHILk+vGQPGAAGPVSPmcPGR+vGQPGAAGPVSPMcPGR+vGqPGAAGPVSPMcPGR+cNLLAEk+qVLNQIDk+cnLLAEk+hAFSPVAsVEsASGETLHSPk+qVLnQIDkVk+aNLmHnLGGEEVSVAck+anLmHNLGGEEVSVAck+eVTDPAkcNLLAEk+eVTDPAkcnLLAEk+qVLNQIDkVk+aNLMHNLGGEEVSVAck+hAFSPVASVEsASGETLHSPk+hAFSPVAS…	P29699	FALSE	LIMMA	-0.200651318	0.077597267	-0.541233031	0.354158451	-0.410725101	0.014924023	-0.858469055	-0.58022047	-1.199050768	-0.303659285	-1.146187689	-0.642893714	0.457166418	0.735415004	0.116584706	1.011976188	0.324737487	0.67274176	0.536287287	0.810392767	0.1027904	0.278711998	0.26158407	0.963176652	0.740435649	0.90858838	0.264923813	0.578100544	0.529837882	0.993056776	2.682268794	2.682268794	2.682268794	2.682268794	2.682268794	2.682268794	-0.626660644	0.242346542	-1.690342444	1.106083753
P01837	Ig kappa chain C region OS=Mus musculus PE=1 SV=1 - [IGKC_MOUSE]	Ig kappa chain C region OS=Mus musculus	1	Unique	12	hNSYTcEATHk+wkIDGSER+tSTSPIVk+dSTYSmSSTLTLTk+qnGVLNSWTDQDSk+qnGVLnSWTDQDSk+dSTYSMSSTLTLTk+qNGVLNSWTDQDSk+dSTYSmSSTLTLTkDEYER+iDGSERQnGVLNSWTDQDSk+dSTYSMSSTLTLTkDEYER+qnGVLNSWTDQDSkDSTYSMSSTLTLTkDEYER	P01837	TRUE	LIMMA	-0.066840886	-0.964691941	-0.623157429	-1.436452061	-0.237688536	-0.787401427	-0.899163599	-1.797014655	-1.455480143	-2.268774774	-1.16825362	-1.619724141	0.765481828	-0.132369227	0.209165285	-0.604129347	0.692876548	0.044921287	0.870217593	0.02478115	0.13596229	0.001493235	0.604151218	0.062727244	0.938509503	0.125452356	0.31675907	0.023495011	0.79247705	0.255697916	2.479735723	2.479735723	2.479735723	2.479735723	2.479735723	2.479735723	-0.164985748	-2.381183619	-1.538161768	-3.545645994
Q00623	Apolipoprotein A-I OS=Mus musculus GN=Apoa1 PE=1 SV=2 - [APOA1_MOUSE]	Apoa1	1	Unique	41	tQLAPHSEQMRESLAQR+tQLAPHSEQmRESLAQR+tHVDSLRTQLAPHSEQmR+sNPTLnEYHTR+tHLkTLGEk+aRPALEDLR+qEmNkDLEEVkQk+lSPVAEEFRDR+hSLmPmLETLk+lAELkSNPTLNEYHTR+qkVQPYLDEFQkk+vkDFANVYVDAVkDSGR+tQLAPHSEQmR+tQLAPHSEQMR+vAPLGAELQESAR+vQPYLDEFQk+dFAnVYVDAVk+dFANVYVDAVk+vAPLGAELqESAR+dFWDNLEk+vQPYLDEFQkk+qkVAPLGAELQESAR+vkDFANVYVDAVk+vqPYLDEFQkk+vkDFAnVYVDAVk+dLEEVkQk+qEMNkDLEEVk+qkVQPYLDEFQk+dFANVYVDAVkDSGR+hSLMPMLETLk…	Q00623	TRUE	LIMMA	0.654224419	0.737465921	1.076859427	0.941742251	0.80675186	0.419821109	0.214102775	0.297344277	0.636737782	0.501620606	0.314680903	-0.020300536	1.094346063	1.177587566	1.516981071	1.381863895	1.298822818	0.859942753	0.005124223	0.001942451	3.04E-05	0.000162145	0.002343497	0.060716265	0.045229255	0.025218689	0.001165184	0.0046325	0.038490798	0.250637358	2.984959529	2.984959529	2.984959529	2.984959529	2.984959529	2.984959529	3.053866202	3.442430743	5.026691931	4.395975978
P10605	Cathepsin B OS=Mus musculus GN=Ctsb PE=1 SV=2 - [CATB_MOUSE]	Ctsb	1	Unique	6	sGVYkHEAGDmmGGHAIR+vAFGEDIDLPETFDAR+eIMAEIYk+nFYNVDISYLk+scEAGYSPSYkEDk+gENHcGIESEIVAGIPR	P10605	FALSE	LIMMA	0.317313647	0.08471623	-0.363099497	-0.084100816	-0.2270767	0.258089795	-0.084999183	-0.3175966	-0.765412327	-0.486413646	-0.676876117	-0.144223034	0.719626476	0.487029059	0.039213332	0.318212013	0.222722718	0.660402625	0.117085139	0.668825652	0.074964055	0.671081845	0.309105381	0.198888514	0.313607152	0.824201721	0.21956648	0.851797961	0.573323591	0.486321239	-0.457781235	-0.457781235	-0.457781235	-0.457781235	-0.457781235	-0.457781235	1.620394837	0.432612157	-1.854204999	-0.429469484
E9Q2D1;E9Q5F4;P68033;P68134;Q8BFZ3	Actin, cytoplasmic 1 OS=Mus musculus GN=Actb PE=1 SV=1 - [ACTB_MOUSE]|Actin, alpha cardiac muscle 1 OS=Mus musculus GN=Actc1 PE=1 SV=1 - [ACTC_MOUSE]|Actin, alpha skeletal muscle OS=Mus musculus GN=Acta1 PE=1 SV=1 - [ACTS_MOUSE]|Actin, cytoplasmic 1 (Fragment) OS=Mus musculus GN=Actb PE=1 SV=1 - [E9Q2D1_MOUSE]|Actin, cytoplasmic 1 (Fragment) OS=Mus musculus GN=Actb PE=1 SV=1 - [E9Q5F4_MOUSE]|Beta…	Actb;Actc1;Acta1;Actbl2	4	Shared	6	hQGVmVGmGQk+hQGVMVGMGQk+hQGVmVGMGQk+hQGVMVGmGQk+hQGVmVGMGqk+hQGVMVGMGqk	E9Q2D1;E9Q5F4;P68033;P68134;Q8BFZ3	FALSE	LIMMA	-0.073527533	0.193867153	0.167475357	0.271865905	0.018493015	0.304616575	-0.682879665	-0.415484979	-0.441876775	-0.337486227	-0.662783379	-0.304735557	0.535824599	0.803219285	0.776827489	0.881218037	0.69976941	0.913968707	0.806137817	0.519028346	0.577100311	0.367683809	0.955948886	0.313768153	0.90102638	0.731174448	0.743518874	0.655471356	0.98303205	0.612675585	-2.771487718	-2.771487718	-2.771487718	-2.771487718	-2.771487718	-2.771487718	-0.247900636	0.653629853	0.564648996	0.91660536
Q8CFQ9	Fusion, derived from t(1216) malignant liposarcoma (Human) OS=Mus musculus GN=Fus PE=1 SV=1 - [Q8CFQ9_MOUSE]	Fus	1	Unique	5	aPkPDGPGGGPGGSHmGGNYGDDRR+tGQPMINLYTDR+lkGEATVSFDDPPSAk+aAIDWFDGkEFSGNPIk+tGQPmINLYTDRETGk	Q8CFQ9	TRUE	LIMMA	0.132482844	-0.366183149	-0.23308722	0.349679601	-0.017351432	0.678702468	-0.522742996	-1.02140899	-0.888313061	-0.30554624	-0.749916192	0.023476628	0.787708685	0.289042692	0.422138621	1.004905441	0.715213329	1.333928309	0.681222186	0.261244635	0.471341153	0.28284154	0.961556976	0.042868952	0.836758795	0.511426638	0.664173786	0.582519021	0.985459746	0.203951167	-2.755753096	-2.755753096	-2.755753096	-2.755753096	-2.755753096	-2.755753096	0.415398199	-1.1481624	-0.730841883	1.096415743
E9Q5J9;P21107-2	Isoform 2 of Tropomyosin alpha-3 chain OS=Mus musculus GN=Tpm3 - [TPM3_MOUSE]|Tropomyosin alpha-3 chain OS=Mus musculus GN=Tpm3 PE=1 SV=1 - [E9Q5J9_MOUSE]	Tpm3	1	Unique	4	tEERAELAESR+lVIIEGDLERTEERAELAESR+lMDQNLk+tIDDLEDkLk	E9Q5J9;P21107-2	TRUE	LIMMA	-0.434977904	-0.286306426	-0.616055987	0.356689672	0.252345027	-0.333666693	-1.053079169	-0.904407691	-1.234157253	-0.261411594	-0.438713197	-0.951767959	0.183123361	0.33179484	0.002045278	0.974790937	0.94340325	0.284434572	0.160057338	0.349955299	0.050708922	0.246400845	0.459798723	0.277455826	0.375852019	0.594267159	0.172037641	0.553934625	0.69742123	0.576690253	-2.495076198	-2.495076198	-2.495076198	-2.495076198	-2.495076198	-2.495076198	-1.445784438	-0.95162851	-2.047653803	1.185569133
Q6IRU2	Tropomyosin alpha-4 chain OS=Mus musculus GN=Tpm4 PE=1 SV=3 - [TPM4_MOUSE]	Tpm4	1	Unique	32	aEGDAAALNRR+hITDEADRkYEEVAR+ySEkEDkYEEEIk+kIQALQQQADDAEDRAQGLQR+kLVILEGELkR+rIQLLEEELDR+aEVSELk+kIQALQQQADDAEDR+iQALQQQADDAEDR+tIDDLEEk+eENVGLHQTLDQTLnELNcI+eENVGLHQTLDqTLNELNcI+lVILEGELk+mEILEMQLk+eENVGLHQTLDQTLNELNcI+eENVGLHQTLDQTLNELncI+iQALQqQADDAEDR+mEILEMQLk+iQLLEEELDR+mEILEMqLk+iQALQQQADDAEDRAQGLQR+cGDLEEELkNVTnNLk+cGDLEEELkNVTNNLk+ekAEGDAAALNR+kIQALqQQADDAEDR+sLEAASEkYSEk+iQALQQqADDAEDRAQ…	Q6IRU2	FALSE	LIMMA	-0.068968545	0.024053748	0.18448497	0.035825954	-0.082100231	-0.152282853	-0.357254727	-0.264232433	-0.103801212	-0.252460228	-0.40441398	-0.440569035	0.219317636	0.31233993	0.472771151	0.324112135	0.240213519	0.136003328	0.627152679	0.865208507	0.199961141	0.80047008	0.605140944	0.287672381	0.805022642	0.939015031	0.403127784	0.910947257	0.793136441	0.588166318	-2.429004885	-2.429004885	-2.429004885	-2.429004885	-2.429004885	-2.429004885	-0.491499662	0.171417405	1.314719626	0.25531123
P15327	Bisphosphoglycerate mutase OS=Mus musculus GN=Bpgm PE=1 SV=2 - [PMGE_MOUSE]	Bpgm	1	Unique	16	ekmALNHGEEQVR+hYGALIGLNR+sYNVTPPPIEESHPYFHEIYSDRR+aVGPHQFLGNQEAIQAAIkk+vcDVPLDQLPR+fcSWVDQk+lNNDGLEEAR+aVGPHQFLGNQEAIQAAIk+sILISAHGnSSR+ykVcDVPLDQLPR+fcSWVDQkLNNDGLEEAR+mALnHGEEQVR+sESLkDVLER+mALNHGEEQVR+mALNHGEEQVR+sILISAHGNSSR	P15327	TRUE	LIMMA	0.437589179	0.658517322	0.92564698	0.591166216	1.057862646	-0.439437556	-0.421242721	-0.200314577	0.06681508	-0.267665684	0.097659392	-1.298269456	1.296421079	1.517349222	1.784478879	1.449998115	2.018065901	0.419394343	0.304733755	0.127155817	0.035682897	0.169053011	0.032092779	0.302736629	0.542578174	0.338631639	0.143595914	0.454670236	0.179130339	0.601227561	0.329152539	0.329152539	0.329152539	0.329152539	0.329152539	0.329152539	1.046777525	1.57527006	2.214283396	1.41415633
G3X9T8;Q61147	Ceruloplasmin OS=Mus musculus GN=Cp PE=1 SV=2 - [CERU_MOUSE]|Ceruloplasmin OS=Mus musculus GN=Cp PE=1 SV=1 - [G3X9T8_MOUSE]	Cp	1	Unique	58	nmATRPYSIHAHGVk+iYHSHVDAPk+rDTANLFPHk+qFTDSSFREQVkR+rAEDEHLGILGPPIHANVGDk+aEVEDkVYVHLk+vTFHNkGQHPLSIQPmGVSFTAENEGTYYGPPGR+iYHSHVDAPkDIASGLIGPLILck+tESSTVVPTLPGEVR+emGPTYADPVcLSk+sLTLLmNPDTk+eMGPTYADPVcLSk+sLTLLMNPDTk+eTFTYEWTVPk+lISVDTEQSNFYLQnGPDR+lISVDTEQSNFYLqNGPDR+aLYFEYTDGTFSk+dLYSGLIGPLIVcR+dIASGLIGPLILck+mYSInGYTFGSLPGLSMcAADR+eYTDGSFTNR+gSLLADGR+dNEEFLESNk+vFFEQGATR+tYTWQIPER+aGLQAFFQVR+q…	G3X9T8;Q61147	FALSE	LIMMA	0.370568218	0.159958939	0.125742849	0.091211598	0.287462545	0.29363512	0.02109224	-0.189517038	-0.223733129	-0.25826438	-0.103263476	-0.055840858	0.720044196	0.509434917	0.475218826	0.440687576	0.678188567	0.643111097	0.038526604	0.355603368	0.466336507	0.596328123	0.142595167	0.096053536	0.157441752	0.601350036	0.660654505	0.814652002	0.390080339	0.327931201	3.324433134	3.324433134	3.324433134	3.324433134	3.324433134	3.324433134	2.17844612	0.940344892	0.739199984	0.536202357
Q5SUH6	Clathrin interactor 1 OS=Mus musculus GN=Clint1 PE=1 SV=1 - [Q5SUH6_MOUSE]	Clint1	1	Unique	8	hIHITQATETTTTR+sLENYHFVDEHGkDQGINIR+aTNVVmNYSEIESk+aTNVVMNYSEIESk+yVGVSSDSVGGFR+qDAFANFANFSk+tIDLGAAAHYTGDk+eLVEFAQDDDRLR	Q5SUH6	FALSE	LIMMA	-0.415364586	-0.257233289	-0.144121546	-0.121469082	-0.257082104	0.004621021	-0.826789286	-0.668657989	-0.555546246	-0.532893782	-0.717068902	-0.406803678	-0.003939887	0.15419141	0.267303153	0.289955617	0.202904694	0.416045721	0.047997644	0.210174965	0.478078184	0.549348998	0.261224122	0.981764666	0.18114522	0.456055871	0.671164072	0.787553422	0.529677851	0.996408906	-2.049002125	-2.049002125	-2.049002125	-2.049002125	-2.049002125	-2.049002125	-2.074125771	-1.284496109	-0.719671882	-0.606556655
Q9QUG9	RAS guanyl-releasing protein 2 OS=Mus musculus GN=Rasgrp2 PE=1 SV=2 - [GRP2_MOUSE]	Rasgrp2	1	Unique	9	aQSVSLEGSAPSPSPTHTHHR+eTHSHVSPDTIk+lkETHSHVSPDTIk+sSRPPEIREEEVQSVEDGVFDIHL+eEEVQSVEDGVFDIHL+gcIEAFDDSGk+hSSLIDIESVPTYk+kDNSNSLQMk+aFSFSLPRPGR	Q9QUG9	TRUE	LIMMA	-0.665533724	-0.535243233	-0.219723448	-0.314862887	-0.481969658	-0.555554726	-1.301591263	-1.171300772	-0.855780987	-0.950920426	-1.193103606	-1.191612265	-0.029476185	0.100814306	0.416334091	0.321194652	0.229164289	0.080502813	0.040956629	0.09557211	0.484138192	0.318424201	0.175470365	0.084256088	0.162581942	0.289179009	0.675016307	0.617846304	0.435268073	0.304913422	-2.128565694	-2.128565694	-2.128565694	-2.128565694	-2.128565694	-2.128565694	-2.149659352	-1.728823921	-0.709701925	-1.017000228
P54775	26S protease regulatory subunit 6B OS=Mus musculus GN=Psmc4 PE=1 SV=2 - [PRS6B_MOUSE]	Psmc4	1	Unique	7	rFDAQTGADREVQR+eFLHAQEEVkR+kIEFPLPDRR+lIFSTITSk+mNLSEEVDLEDYVARPDk+aDTLDPALLRPGR+rLIFSTITSk	P54775	FALSE	LIMMA	0.307706095	0.862272248	0.496942445	0.01067373	-0.024720711	0.439654323	-0.131661081	0.422905072	0.057575269	-0.428693446	-0.515948147	0.000287147	0.74707327	1.301639424	0.93630962	0.450040905	0.466506725	0.879021499	0.162006458	0.00042323	0.028136794	0.960571742	0.9184391	0.049861026	0.378405738	0.00856187	0.124911101	0.978542734	0.966200307	0.221382043	-2.176130353	-2.176130353	-2.176130353	-2.176130353	-2.176130353	-2.176130353	1.438813394	4.031928133	2.32367008	0.049909655
Q61768	Kinesin-1 heavy chain OS=Mus musculus GN=Kif5b PE=1 SV=3 - [KINH_MOUSE]	Kif5b	1	Unique	13	vHEmEkEHLNk+eLQTLHNLRk+sATLASIDAELQk+dVLEGYNGTIFAYGQTSSGk+lYLVDLAGSEk+iSFLENNLEQLTk+lITDLQDQNQk+tQMLDQEELLASTR+sLTEYLQNVEQk+fQGEDTVmIASkPYAFDR+fQGEDTVMIASkPYAFDR+qISSLRDEVEAk+sHSIFLINVk	Q61768	FALSE	LIMMA	-0.119548482	-0.103728157	0.167923228	0.10647156	-0.054879042	-0.040419439	-0.483528969	-0.467708644	-0.196057259	-0.257508927	-0.461821598	-0.404399926	0.244432004	0.26025233	0.531903715	0.470452047	0.352063514	0.323561048	0.505708681	0.563216556	0.351851863	0.553009134	0.783903588	0.821300285	0.718851197	0.760213976	0.563412742	0.789286043	0.899321587	0.945522953	-2.949092455	-2.949092455	-2.949092455	-2.949092455	-2.949092455	-2.949092455	-0.674779606	-0.585483341	0.94782608	0.60096821
E9PVC5;E9Q9E1	Eukaryotic translation initiation factor 4 gamma 1 OS=Mus musculus GN=Eif4g1 PE=1 SV=1 - [E9PVC5_MOUSE]|Eukaryotic translation initiation factor 4 gamma 1 OS=Mus musculus GN=Eif4g1 PE=1 SV=1 - [E9Q9E1_MOUSE]	Eif4g1	1	Unique	4	eRPSQPEGLRk+iTkPGSIDSNNQLFAPGGR+iHNAENIQPGEQk+aWkPSSk	E9PVC5;E9Q9E1	TRUE	LIMMA	-1.899481518	-1.397259996	-1.484127786	-1.615257892	-1.778050071	-1.180567126	-2.638817513	-2.136595991	-2.223463781	-2.354593887	-2.604652842	-1.919903121	-1.160145524	-0.657924001	-0.744791792	-0.875921898	-0.9514473	-0.441231131	1.56E-05	0.000625194	0.000332286	0.000126927	0.00015248	0.002922031	0.000737963	0.011061715	0.006764107	0.003792675	0.006056433	0.035659213	-2.717570671	-2.717570671	-2.717570671	-2.717570671	-2.717570671	-2.717570671	-5.278240858	-3.882677841	-4.124064301	-4.48844599
P97372	Proteasome activator complex subunit 2 OS=Mus musculus GN=Psme2 PE=1 SV=4 - [PSME2_MOUSE]	Psme2	1	Unique	5	aSkDTHVmDYR+aLVHERDEAAYGALR+iEDGNDFGVAIQEk+vEAFQTTISk+tkVEAFQTTISk	P97372	TRUE	LIMMA	0.673939319	0.675580917	0.529974962	0.234962419	0.192694838	-0.184420178	0.162832518	0.164474117	0.018868161	-0.276144382	-0.378739937	-0.695526979	1.18504612	1.186687718	1.041081763	0.74606922	0.764129614	0.326686623	0.011720583	0.011540591	0.042667675	0.353537438	0.49451998	0.465085247	0.073130151	0.079132012	0.157382354	0.646168034	0.723563151	0.740725012	-2.419542283	-2.419542283	-2.419542283	-2.419542283	-2.419542283	-2.419542283	2.708975751	2.715574341	2.130294642	0.944458169
P26369	Splicing factor U2AF 65 kDa subunit OS=Mus musculus GN=U2af2 PE=1 SV=3 - [U2AF2_MOUSE]	U2af2	1	Unique	1	gAkEEHGGLIRsPR	P26369	TRUE	LIMMA	-0.866079363	-1.264735141	-0.686316964	-1.094583513	-1.294843818	-0.54902091	-2.048435378	-2.447091156	-1.868672979	-2.276939528	-2.616758029	-1.731376925	0.316276652	-0.082379127	0.49603905	0.087772501	0.027070393	0.633335104	0.144275452	0.036982867	0.243705633	0.068192502	0.054532044	0.348788782	0.354913252	0.163437177	0.451250282	0.282573766	0.236499158	0.644775115	-2.984084163	-2.984084163	-2.984084163	-2.984084163	-2.984084163	-2.984084163	-1.504892257	-2.197593203	-1.192538616	-1.901939158
Q60787	Lymphocyte cytosolic protein 2 OS=Mus musculus GN=Lcp2 PE=1 SV=2 - [LCP2_MOUSE]	Lcp2	1	Unique	7	nHSPLsPPHPNHEEPSR+yQcTLTHAAGcL+yQEESQVYLLGTGLR+fLNLTENDIQk+iNQDGTFLVR+kmPLLLIDGk+kINQDGTFLVR	Q60787	FALSE	LIMMA	-0.150792989	-0.129019425	-0.12574285	-0.51210252	-0.30128523	-0.37442974	-0.560637005	-0.53886344	-0.535586865	-0.921946535	-0.759504769	-0.784273755	0.259051026	0.28082459	0.284101165	-0.102258505	0.156934309	0.035414276	0.456436887	0.523405866	0.533928054	0.016289195	0.188266088	0.071671199	0.68132504	0.734798666	0.712122715	0.121683276	0.451408812	0.275925645	-2.462410653	-2.462410653	-2.462410653	-2.462410653	-2.462410653	-2.462410653	-0.755889887	-0.646744117	-0.630319414	-2.567049821
P01898	H-2 class I histocompatibility antigen, Q10 alpha chain OS=Mus musculus GN=H2-Q10 PE=1 SV=3 - [HA10_MOUSE]	H2-Q10	1	Unique	6	tDPPkTHVTHHPGSEGDVTLR+aYLEAEcVEWLLR+gYLQYAYDGR+gYLQYAYDGRDYIALNEDLk+yFETSVSRPGLGEPR+kWEQAGAAEYYR	P01898	TRUE	LIMMA	1.173360133	0.170767115	0.99701419	0.988663542	1.085441031	0.737873738	0.562577791	-0.440015228	0.386231848	0.3778812	0.402565613	0.127091396	1.784142475	0.781549457	1.607796532	1.599445885	1.76831645	1.348656081	0.000528918	0.570581738	0.002431918	0.002610134	0.003033482	0.019772986	0.010015616	0.76419374	0.025884824	0.036329942	0.046168467	0.126275719	2.347200064	2.347200064	2.347200064	2.347200064	2.347200064	2.347200064	3.946761085	0.574399098	3.353596816	3.325508243
Q91YI0	Argininosuccinate lyase OS=Mus musculus GN=Asl PE=1 SV=1 - [ARLY_MOUSE]	Asl	1	Unique	5	lHPNDEDIHTANER+sSVEWQIR+lkELIGEAAGk+dVLFPGYTHLQR+hLWNVDVQGSk	Q91YI0	TRUE	LIMMA	-0.143905122	-0.203105223	-0.161390788	0.113947152	-0.020643302	0.145542532	-0.677824614	-0.737024715	-0.69531028	-0.41997234	-0.617583441	-0.38837696	0.39001437	0.33081427	0.372528705	0.647866644	0.576296838	0.679462024	0.584445529	0.441478941	0.539941463	0.66464033	0.94389838	0.580202324	0.772853872	0.66941197	0.716913716	0.848225418	0.977432285	0.827412745	-1.229265999	-1.229265999	-1.229265999	-1.229265999	-1.229265999	-1.229265999	-0.553727966	-0.78152216	-0.621010505	0.438453641
Q60598;Q921L6	Src substrate cortactin OS=Mus musculus GN=Cttn PE=1 SV=2 - [SRC8_MOUSE]|Cortactin, isoform CRA_a OS=Mus musculus GN=Cttn PE=1 SV=1 - [Q921L6_MOUSE]	Cttn	1	Unique	11	tVQGSGHQEHINIHk+tVPIEAVTSk+dYSSGFGGk+sAVGFEYQGk+aNFENLAk+yGLFPANYVELRQ+yGLFPANYVELR+mDkNASTFEEVVQVPSAYQk+mDkNASTFEEVVQVPSAYQk+fGVQTDRQDk+lQLHESQk	Q60598;Q921L6	FALSE	LIMMA	-0.039161325	0.357643008	-0.025094514	0.119157865	-0.440709204	-0.100180216	-0.449225707	-0.052421374	-0.435158895	-0.290906517	-0.89917512	-0.510244597	0.370903056	0.767707389	0.384969868	0.529222246	0.017756712	0.309884166	0.845961934	0.084683779	0.900906149	0.555622708	0.058873081	0.619909599	0.924535936	0.270522067	0.948674855	0.790434576	0.245633785	0.847270484	-3.122112991	-3.122112991	-3.122112991	-3.122112991	-3.122112991	-3.122112991	-0.196201045	1.791817085	-0.12572531	0.596989437
Q9R1P1	Proteasome subunit beta type-3 OS=Mus musculus GN=Psmb3 PE=1 SV=1 - [PSB3_MOUSE]	Psmb3	1	Unique	5	gkNcVAIAADRR+fGIQAQmVTTDFQk+fGIQAQMVTTDFQk+lNLYELk+fRLNLYELk	Q9R1P1	TRUE	LIMMA	0.417403944	0.071953009	0.117005714	-0.15091169	0.513567271	-0.024836723	-0.397976781	-0.743427716	-0.698375011	-0.966292415	-0.398056093	-0.840217448	1.232784669	0.887333734	0.932386439	0.664469035	1.425190635	0.790544002	0.302510737	0.857527311	0.77045494	0.706822463	0.257525426	0.950575096	0.540470363	0.936175063	0.873036711	0.86889238	0.527181843	0.989458908	-2.274000789	-2.274000789	-2.274000789	-2.274000789	-2.274000789	-2.274000789	1.051700523	0.181294447	0.294810273	-0.380240546
Q9QUT0	Ammonium transporter Rh type A OS=Mus musculus GN=Rhag PE=1 SV=1 - [RHAG_MOUSE]	Rhag	1	Unique	4	fFQHANHNHVEHEV+fFQHANHnHVEHEV+fFQHAnHNHVEHEV+fFQHAnHnHVEHEV	Q9QUT0	TRUE	LIMMA	-0.261104344	0.07578021	-0.546169368	-0.027898947	-0.428816057	0.123811427	-0.779626119	-0.442741566	-1.064691143	-0.546420722	-1.008541026	-0.394710348	0.257417431	0.594301985	-0.027647592	0.490622829	0.150908912	0.642333202	0.310313902	0.766347572	0.03972979	0.912821427	0.140537054	0.627810251	0.548019613	0.882288456	0.152328489	0.964670909	0.38679893	0.851897558	-1.005503629	-1.005503629	-1.005503629	-1.005503629	-1.005503629	-1.005503629	-1.03452998	0.300251223	-2.163995343	-0.11053932
Q99KH8	Serine/threonine-protein kinase 24 OS=Mus musculus GN=Stk24 PE=1 SV=1 - [STK24_MOUSE]	Stk24	1	Unique	5	gEPPHSELHPmk+nLEnGTLQLSDLER+sQAcGGNLGSIEELR+nNPPTLEGNYSkPLk+aDPEELFTkLEk	Q99KH8	TRUE	LIMMA	0.232426946	0.219414866	0.49131748	-1.072448283	-0.092645245	0.147606786	-0.617888703	-0.630900783	-0.358998169	-1.922763932	-1.043327042	-0.702708863	1.082742595	1.069730515	1.34163313	-0.222132634	0.858036552	0.997922435	0.579167907	0.600472702	0.245816778	0.015411701	0.842858081	0.724213415	0.769407954	0.783863564	0.454251819	0.117143806	0.923994874	0.900979027	-3.00406231	-3.00406231	-3.00406231	-3.00406231	-3.00406231	-3.00406231	0.561567915	0.530129363	1.187074638	-2.591147698
P24270	Catalase OS=Mus musculus GN=Cat PE=1 SV=4 - [CATA_MOUSE]	Cat	1	Unique	25	nAIHTYTQAGSHmAAk+nAIHTYTQAGSHmAAk+rFNSANEDNVTQVR+nAIHTYTQAGSHMAAk+vFEHIGkR+akVFEHIGk+aSQRPDVLTTGGGNPIGDkLNImTAGSR+dAILFPSFIHSQkR+nFTDVHPDYGAR+lVNADGEAVYck+lGPNYLQIPVNcPYR+eAETFPFNPFDLTk+fNSANEDNVTQVR+fnSANEDNVTQVR+dAQLFIQk+vLNEEER+lNIMTAGSR+dAILFPSFIHSQk+gPLLVQDVVFTDEMAHFDR+fSTVTGESGSADTVRDPR+aSQRPDVLTTGGGNPIGDk+nFTDVHPDYGAR+dAQLFIQkk+lFAYPDTHR+lcENIAGHLk	P24270	TRUE	LIMMA	0.440164854	0.038020698	0.212712128	-0.107423095	0.551132586	-0.540753602	-0.486585036	-0.888729193	-0.714037763	-1.034172985	-0.48500529	-1.467503493	1.366914745	0.964770588	1.139462018	0.819326796	1.587270463	0.385996288	0.338073005	0.933468058	0.641140611	0.813619851	0.284403853	0.241317632	0.575590056	0.967821976	0.786835909	0.916941126	0.549638306	0.534674509	-0.713559323	-0.713559323	-0.713559323	-0.713559323	-0.713559323	-0.713559323	0.97577301	0.084285627	0.471547765	-0.238139314
O55222	Integrin-linked protein kinase OS=Mus musculus GN=Ilk PE=1 SV=2 - [ILK_MOUSE]	Ilk	1	Unique	16	gDDTPLHLAASHGHR+hSGIDFk+vALEGLRPTIPPGISPHVck+lWLDNTENDLNQGDDHGFSPLHWAcR+mYAPAWVAPEALQk+mYAPAWVAPEALQk+fDmIVPILEk+sVmIDEDmTAR+icMNEDPAk+wQGnDIVVk+sAVVEmLImR+sAVVEmLIMR+dFNEEcPR+iPYkDTFWk+gmAFLHTLEPLIPR+lNENHSGELWk	O55222	FALSE	LIMMA	-0.50218023	-0.141810827	-0.079200714	-0.178522549	-0.041582764	0.102532423	-0.86378064	-0.503411238	-0.440801125	-0.54012296	-0.445864314	-0.259067988	-0.140579819	0.219789584	0.282399697	0.183077862	0.362698786	0.464132834	0.008330219	0.427642202	0.656412188	0.319693293	0.834273276	0.565165334	0.06083301	0.656884838	0.798034526	0.61904938	0.92047021	0.820893328	-2.431289859	-2.431289859	-2.431289859	-2.431289859	-2.431289859	-2.431289859	-2.85316362	-0.805705737	-0.449983059	-1.014285337
Q9Z1X4	Interleukin enhancer-binding factor 3 OS=Mus musculus GN=Ilf3 PE=1 SV=2 - [ILF3_MOUSE]	Ilf3	1	Unique	3	sIGTANRPmGAGEALRR+lFPDTPLALEANkk+lNQLkPGLQYk	Q9Z1X4	FALSE	LIMMA	-0.251372343	-0.165939374	-0.174944949	0.316384542	0.274409617	0.25298505	-0.787189015	-0.701756046	-0.710761621	-0.21943213	-0.324651634	-0.282831622	0.284444329	0.369877299	0.360871723	0.852201215	0.873470869	0.788801723	0.343919384	0.530114403	0.508211848	0.235883644	0.355236247	0.340885726	0.580085673	0.740227446	0.696359271	0.540656599	0.613795468	0.639983191	-2.605926139	-2.605926139	-2.605926139	-2.605926139	-2.605926139	-2.605926139	-0.963822926	-0.636252066	-0.670781641	1.213095569
P07901	Heat shock protein HSP 90-alpha OS=Mus musculus GN=Hsp90aa1 PE=1 SV=4 - [HS90A_MOUSE]	Hsp90aa1	1	Unique	20	lGIHEDSQNRk+kHLEINPDHSIIETLR+rAPFDLFENRk+hLEINPDHSIIETLR+rAPFDLFENR+eLISNSSDALDk+nPDDITNEEYGEFYk+tLVSVTk+dNSTMGYmAAk+dQVANSAFVER+dNSTMGYMAAk+fYEQFSk+yYTSASGDEMVSLkDYcTR+eLHINLIPSk+sLTNDWEEHLAVk+iMkDILEk+tkFENLck+hIYFITGETk+kISELIR+kLSELLR	P07901	TRUE	LIMMA	-0.204709072	0.290483576	0.385885667	0.075903941	0.131306611	-0.087161972	-0.596736553	-0.101543905	-0.006141814	-0.31612354	-0.306993437	-0.479189453	0.187318409	0.682511057	0.777913148	0.467931422	0.569606659	0.304865509	0.293114914	0.139874958	0.053435813	0.694004246	0.543533654	0.651582361	0.531260587	0.359227219	0.177411256	0.863726339	0.753774556	0.866205612	-2.911574337	-2.911574337	-2.911574337	-2.911574337	-2.911574337	-2.911574337	-1.072794553	1.522302822	2.022265245	0.397780781
A0A0N4SVL9;Q9CQR6	Serine/threonine-protein phosphatase 6 catalytic subunit OS=Mus musculus GN=Ppp6c PE=1 SV=1 - [PPP6_MOUSE]|Serine/threonine-protein phosphatase OS=Mus musculus GN=Ppp6c PE=1 SV=1 - [A0A0N4SVL9_MOUSE]	Ppp6c	1	Unique	2	aHQLVHEGYk+yLPENDLkR	A0A0N4SVL9;Q9CQR6	TRUE	LIMMA	0.38602916	-0.175741863	0.558156264	0.052076592	0.517512674	-0.010090355	-0.05769299	-0.619464013	0.114434114	-0.391645558	0.021416229	-0.453812505	0.82975131	0.267980287	1.001878414	0.495798742	1.01360912	0.433631795	0.085422526	0.423132053	0.015656954	0.811335688	0.041525548	0.963090555	0.258569858	0.654698859	0.086547924	0.916269187	0.207808196	0.993056776	-2.166878253	-2.166878253	-2.166878253	-2.166878253	-2.166878253	-2.166878253	1.78733099	-0.813692098	2.584286608	0.241116777
P70333	Heterogeneous nuclear ribonucleoprotein H2 OS=Mus musculus GN=Hnrnph2 PE=1 SV=1 - [HNRH2_MOUSE]	Hnrnph2	1	Unique	3	yGDGGSSFQSTTGHcVHmR+aTENDIYNFFSPLNPMR+vTGEADVEFATHEDAVAAmAk	P70333	TRUE	LIMMA	-0.521711651	-0.407088567	-0.393742683	-0.046815584	-0.863879352	-0.229644384	-1.256868494	-1.14224541	-1.128899526	-0.781972427	-1.68580969	-0.964801227	0.213445191	0.328068276	0.34141416	0.688341258	-0.041949015	0.505512459	0.156697217	0.265535754	0.281158389	0.896906263	0.040127469	0.526587708	0.371984575	0.515712552	0.492859458	0.958198553	0.20579157	0.791083047	-1.502905627	-1.502905627	-1.502905627	-1.502905627	-1.502905627	-1.502905627	-1.457963039	-1.13764008	-1.100343986	-0.130829725
Q99K41	EMILIN-1 OS=Mus musculus GN=Emilin1 PE=1 SV=1 - [EMIL1_MOUSE]	Emilin1	1	Unique	10	rPPQEccPPELGRR+rGSELGGAAGQGGHPPGYTSLASR+aSGPVPVPSGPSEELLR+qLQEScSVcLTGLDGFR+lDVVTGSLTVLSGR+gDEGcGAcGGVQEELGR+qQQLVGPAMAR+aVDTVFnGR+lMSSMEER+aVDTVFNGR	Q99K41	TRUE	LIMMA	-0.18172715	0.042736606	0.032489619	-0.246861175	-0.074133262	-0.158857831	-0.778433426	-0.55396967	-0.564216657	-0.84356745	-0.74127116	-0.755564106	0.414979126	0.639442882	0.629195895	0.349845101	0.593004636	0.437848445	0.536917847	0.884143171	0.911783279	0.403034752	0.821184945	0.589030344	0.740992131	0.95020512	0.952149135	0.687927963	0.914948129	0.830842319	-2.227162943	-2.227162943	-2.227162943	-2.227162943	-2.227162943	-2.227162943	-0.625684206	0.147141577	0.111861334	-0.849939803
Q6R891	Neurabin-2 OS=Mus musculus GN=Ppp1r9b PE=1 SV=1 - [NEB2_MOUSE]	Ppp1r9b	1	Unique	3	vAPARPPPkPR+vFQPPPPPPAPSGDGATEkER+aQLEQSVEENkER	Q6R891	TRUE	LIMMA	-0.144070214	-0.857914216	-0.939107165	-0.716458578	-1.098070728	-0.442424212	-0.938717412	-1.652561414	-1.733754363	-1.511105776	-1.986513304	-1.237071409	0.650576983	-0.063267019	-0.144459968	0.078188619	-0.209628152	0.352222986	0.712526749	0.035397552	0.02232801	0.075245078	0.017361028	0.263006298	0.849140001	0.158365147	0.108980005	0.298142602	0.129506551	0.557185953	-2.350995051	-2.350995051	-2.350995051	-2.350995051	-2.350995051	-2.350995051	-0.372473885	-2.218020168	-2.42793346	-1.852305913
Q8R016	Bleomycin hydrolase OS=Mus musculus GN=Blmh PE=1 SV=1 - [BLMH_MOUSE]	Blmh	1	Unique	14	kcFPESHTTEATR+icFVNDPRPQHk+tLYNNQPIDFLk+iGPITPLQFYk+dNQEGTFVk+vSALIQk+lYTVDYLSNmVGGR+lGLSDmNVYDHELVFGVSLk+lNSDPQFVLAQNVGTTHDLLDIcLR+lGLSDMNVYDHELVFGVSLk+tLYNNQPIDFLkk+mNDILNHk+mNDILNHk+nLVHSGATk	Q8R016	FALSE	LIMMA	0.301358679	0.20658998	-0.152455414	-0.169717653	0.440433568	0.120978846	-0.223392574	-0.318161272	-0.677206667	-0.694468905	-0.146256168	-0.403772406	0.826109931	0.731341233	0.372295838	0.3550336	1.027123303	0.645730098	0.248629615	0.425880102	0.5556962	0.512183236	0.134956975	0.639664583	0.483166262	0.656190337	0.730388427	0.762771284	0.381558045	0.858067358	-1.777017962	-1.777017962	-1.777017962	-1.777017962	-1.777017962	-1.777017962	1.179848382	0.808819761	-0.596877697	-0.66446103
P40124	Adenylyl cyclase-associated protein 1 OS=Mus musculus GN=Cap1 PE=1 SV=4 - [CAP1_MOUSE]	Cap1	1	Unique	22	hAEmVHTGLkLER+lEAVSHTSDmHcGYGDSPSk+gkINSITVDNckk+lEAVSHTSDMHcGYGDSPSk+sGPkPFSAPkPqTSPSPkPATk+aLLATASQcQQPAGNk+nSLDcEIVSAk+cVnTTLQIk+emNDAAmFYTNR+emNDAAMFYTNR+iNSITVDNck+eMNDAAmFYTNR+qVAYIYk+cVNTTLQIk+tLWnGQk+eMNDAAMFYTNR+ePALLELEGk+sALFAQINQGESITHALk+gkINSITVDNck+kEPALLELEGk+wRVENQENVSNLVIDDTELk+eFHTTGLAWSk	P40124	FALSE	LIMMA	-0.308322124	-0.047341948	-0.171557932	-0.021867952	-0.23059401	0.044298271	-0.682704503	-0.421724327	-0.545940311	-0.396250331	-0.649166235	-0.330084108	0.066060255	0.327040431	0.202824447	0.352514427	0.187978214	0.41868065	0.102481614	0.797048053	0.355053929	0.905394129	0.267935246	0.809822751	0.288240601	0.901070986	0.566867964	0.960230765	0.536524422	0.941481252	-2.784720365	-2.784720365	-2.784720365	-2.784720365	-2.784720365	-2.784720365	-1.691941224	-0.259792558	-0.941437266	-0.120002056
P80317	T-complex protein 1 subunit zeta OS=Mus musculus GN=Cct6a PE=1 SV=3 - [TCPZ_MOUSE]	Cct6a	1	Unique	7	hkSETDTSLIR+gIDPFSLDALAk+aQLGVQAFADALLIIPk+mLVSGAGDIk+mLVSGAGDIk+sVTLLVk+aLQFLEQVk	P80317	FALSE	LIMMA	-0.07798652	-0.21157683	-0.142502611	0.155769093	-0.018644004	-0.409539948	-0.483020831	-0.616611141	-0.547536921	-0.249265218	-0.47148613	-0.814574259	0.327047791	0.19345748	0.2625317	0.560803404	0.434198122	-0.004505638	0.695614626	0.292945496	0.476177012	0.436536752	0.933233094	0.04768076	0.839649637	0.542732355	0.669360608	0.709780789	0.971720009	0.215689217	-2.763262414	-2.763262414	-2.763262414	-2.763262414	-2.763262414	-2.763262414	-0.39557033	-1.073179269	-0.722814721	0.79010618
P61982	14-3-3 protein gamma OS=Mus musculus GN=Ywhag PE=1 SV=2 - [1433G_MOUSE]	Ywhag	1	Unique	5	aYSEAHEISkEHmQPTHPIR+nVTELNEPLSNEER+yLAEVATGEk+aYSEAHEISk+yLAEVATGEkR	P61982	TRUE	LIMMA	-0.211867898	0.360574715	-0.064460061	-0.183767174	-0.66245965	0.781460348	-0.852788672	-0.280346059	-0.705380835	-0.824687949	-1.37903086	0.140539574	0.429052876	1.001495489	0.576460713	0.4571536	0.054111559	1.422381122	0.502988894	0.258157348	0.837895283	0.560850317	0.068551031	0.018768901	0.716638157	0.5082614	0.910585565	0.792833977	0.264852558	0.122260624	-2.312517616	-2.312517616	-2.312517616	-2.312517616	-2.312517616	-2.312517616	-0.679136062	1.155811211	-0.206624752	-0.589060052
P70274	Selenoprotein P OS=Mus musculus GN=Sepp1 PE=1 SV=3 - [SEPP1_MOUSE]	Sepp1	1	Unique	3	lSkESEAAPSScccHcR+iAYcEER+lVYHLGLPYSFLTFPYVEEAIk	P70274	TRUE	LIMMA	0.252250393	-0.191160291	0.157837293	1.27460377	0.266087757	0.733287938	-0.552897728	-0.996308413	-0.647310828	0.469455649	-0.634095209	-0.071860184	1.057398515	0.61398783	0.962985415	2.079751892	1.166270723	1.53843606	0.525377265	0.629754744	0.690393223	0.003135633	0.54887516	0.072505027	0.733456388	0.799368078	0.823171472	0.041015085	0.755892769	0.276845104	2.687295787	2.687295787	2.687295787	2.687295787	2.687295787	2.687295787	0.643653374	-0.48777314	0.40274469	3.25233593
P30416	Peptidyl-prolyl cis-trans isomerase FKBP4 OS=Mus musculus GN=Fkbp4 PE=1 SV=5 - [FKBP4_MOUSE]	Fkbp4	1	Unique	6	aEVAAGDHPTDAEmkGER+rGEAHLAVNDFDLAR+vLQLYPSNk+lQAFSAAIEScNk+fSFDLGkGEVIk+fQIPPHAELR	P30416	FALSE	LIMMA	-0.787252629	-0.66854684	-0.280378377	-0.392463439	-0.136886924	-0.524763258	-1.24295337	-1.124247581	-0.736079118	-0.84816418	-0.646375842	-0.980463999	-0.331551888	-0.212846099	0.175322364	0.063237302	0.372601993	-0.069062517	0.001479727	0.005648157	0.217311584	0.088437892	0.585625544	0.025640372	0.019433344	0.051245419	0.424088658	0.323279703	0.7801155	0.151562054	-2.332900312	-2.332900312	-2.332900312	-2.332900312	-2.332900312	-2.332900312	-3.549199135	-3.014033591	-1.264039849	-1.769356936
Q9JII6	Alcohol dehydrogenase [NADP(+)] OS=Mus musculus GN=Akr1a1 PE=1 SV=3 - [AK1A1_MOUSE]	Akr1a1	1	Unique	5	hHPEDVEPALRk+gLEVTAYSPLGSSDR+yIVPMITVDGk+dAGHPLYPFNDPY+aVPREELFVTSk	Q9JII6	TRUE	LIMMA	0.374868514	0.056195243	-0.142333419	0.472448806	0.443106156	-0.376277814	-0.060887695	-0.379560966	-0.578089628	0.036692597	-0.044084096	-0.812034023	0.810624723	0.491951452	0.29342279	0.908205015	0.930296408	0.059478395	0.088774031	0.793120408	0.508039349	0.03468692	0.072870169	0.087645288	0.263570664	0.898501971	0.696359271	0.192462179	0.274951109	0.311638323	-1.711168065	-1.711168065	-1.711168065	-1.711168065	-1.711168065	-1.711168065	1.767385807	0.264942695	-0.671056799	2.227445846
Q9DBD0	Inhibitor of carbonic anhydrase OS=Mus musculus GN=Ica PE=1 SV=1 - [ICA_MOUSE]	Ica	1	Unique	29	kPVTEAQScHLAR+vAQEHFGkDk+rILFNQQELFGR+gLkHEDFELLcLDGTR+sSPFQLFGSPHGEDLLFTDAAHGLLR+vLPAGGPAVTcVR+cLQDGTADVSFVk+eTAAATFFSSScVPcADGk+tYLGPQYLTLmDNFR+cVNAPLEGYYVVAVVk+tYLGPQYLTLMDNFR+mFPSLcQLcAGk+mFPSLcQLcAGk+iLFNQQELFGR+iLFnQQELFGR+wcAVGQQER+gTGFQLNQLR+fDAFFSR+cVNAPLEGYYVVAVVkk+kVLPAGGPAVTcVR+vLPAGGPAVTcVRk+sVDGkEDSIQELLR+vPSHVVVAR+wcVVSDHEATk+tHYYVVAMAk+aDRDQYELLcmDNTR+rPVEEYEQcYLAR+aDRDQYELLcMDNTR…	Q9DBD0	FALSE	LIMMA	0.503076071	0.58484992	0.337794531	0.612623545	0.46237078	0.534559555	0.244980816	0.326754665	0.079699276	0.35452829	0.173811513	0.2764643	0.761171326	0.842945175	0.595889786	0.870718799	0.750930047	0.79265481	0.000454753	8.15E-05	0.012285594	4.53E-05	0.002839729	0.000235271	0.009086682	0.00246441	0.074237809	0.001757559	0.04425358	0.006570996	2.673564557	2.673564557	2.673564557	2.673564557	2.673564557	2.673564557	4.004512215	4.655436391	2.688862386	4.876515917
Q8CG19	Latent-transforming growth factor beta-binding protein 1 OS=Mus musculus GN=Ltbp1 PE=1 SV=2 - [LTBP1_MOUSE]	Ltbp1	1	Unique	17	hPPEASVQIHQVSR+hGQTQEYLLkPk+tQTVHSTYSHQQLIPHVYPVAAk+vkFPPNIVNIHVk+gWNGQcLDVDEcLQPk+lcQIPVLGASmPk+gWnGQcLDVDEcLQPk+lcQIPVLGASMPk+aLAGPPAER+cFQETIGSQcGk+tFNVALDAR+vQEGYTcDcFDGYHLDmAk+dkcQcPPNFTGk+ikVVFTPSIck+fPPNIVNIHVk+vVIcHLPcmNGGQcSSR+eIcPGGMGYTVSGVHR	Q8CG19	FALSE	LIMMA	0.009535476	0.49233512	-0.301806059	-0.137341301	0.382469376	-0.048268581	-0.36437656	0.118423084	-0.675718095	-0.511253338	-0.03557699	-0.422180618	0.383447513	0.866247157	0.072105978	0.236570735	0.800515741	0.325643455	0.95861215	0.011826831	0.109152535	0.457186335	0.071290732	0.792916157	0.977826424	0.080417516	0.276661328	0.722954274	0.272370985	0.933668808	-2.550102438	-2.550102438	-2.550102438	-2.550102438	-2.550102438	-2.550102438	0.052392476	2.705125096	-1.658267123	-0.754618928
A2A839;F6S4K9;P48193	Protein 4.1 (Fragment) OS=Mus musculus GN=Epb41 PE=1 SV=1 - [A2A838_MOUSE]|Protein 4.1 OS=Mus musculus GN=Epb41 PE=1 SV=1 - [A2A839_MOUSE]|Protein 4.1 OS=Mus musculus GN=Epb41 PE=1 SV=2 - [41_MOUSE]|Isoform 2 of Protein 4.1 OS=Mus musculus GN=Epb41 - [41_MOUSE]|Protein 4.1 (Fragment) OS=Mus musculus GN=Epb41 PE=1 SV=1 - [F6S4K9_MOUSE]	Epb41	1	Unique	7	hHASISELkk+sEIPTkDVPIVHTETk+tQTVTISDTANAVk+tQTVTISDTAnAVk+vVVHQETEISEE+iVITGDADIDHDQVLVQAIk+rGEEPAEPAEPEPTEAWk	A2A839;F6S4K9;P48193	TRUE	LIMMA	0.625793916	0.817630117	0.788645222	0.103811193	0.334126126	0.537622265	0.100478183	0.292314383	0.263329489	-0.42150454	-0.253194719	0.012306532	1.151109649	1.34294585	1.313960955	0.629126926	0.92144697	1.062937998	0.021373444	0.003593392	0.004755493	0.688033423	0.252985949	0.045227572	0.109318383	0.037741376	0.03981656	0.863235493	0.524157274	0.210137235	-2.175919707	-2.175919707	-2.175919707	-2.175919707	-2.175919707	-2.175919707	2.447411016	3.19766125	3.084304522	0.405994131
P29351	Tyrosine-protein phosphatase non-receptor type 6 OS=Mus musculus GN=Ptpn6 PE=1 SV=2 - [PTN6_MOUSE]	Ptpn6	1	Unique	7	hkEEVYENVHSk+ykNILPFDHSR+dLSGPDAETLLk+tLQISPLDNGDLVR+gQESEYGNITYPPAVR+tGIEEASGAFVYLR+vDDQVTHIR	P29351	FALSE	LIMMA	-0.103366888	0.234738622	-0.064187626	-0.158013386	0.019957522	0.29894795	-0.640631087	-0.302525576	-0.601451825	-0.695277585	-0.580722112	-0.238316248	0.43389731	0.772002821	0.473076572	0.379250812	0.620637157	0.836212149	0.695836411	0.377537263	0.808016068	0.550871592	0.946096136	0.26328191	0.839649637	0.622554683	0.894226413	0.788307898	0.978544019	0.557185953	-2.563795202	-2.563795202	-2.563795202	-2.563795202	-2.563795202	-2.563795202	-0.395266059	0.897620231	-0.245447942	-0.60422955
P53996;P53996-2	Isoform 2 of Cellular nucleic acid-binding protein OS=Mus musculus GN=Cnbp - [CNBP_MOUSE]|Cellular nucleic acid-binding protein OS=Mus musculus GN=Cnbp PE=1 SV=2 - [CNBP_MOUSE]	Cnbp	1	Unique	2	eQccYNcGkPGHLAR+cYScGEFGHIQk	P53996;P53996-2	TRUE	LIMMA	-0.404539642	-0.3314572	-0.446864957	0.599528396	-0.003636916	-0.075282167	-1.225446382	-1.152363939	-1.267771696	-0.221378344	-0.921438552	-0.896188906	0.416367097	0.48944954	0.374041782	1.420435135	0.91416472	0.745624573	0.320564514	0.414278093	0.273534575	0.145424575	0.993565933	0.852005717	0.556916241	0.65117867	0.48418593	0.419942244	0.997855147	0.959205883	-2.846289812	-2.846289812	-2.846289812	-2.846289812	-2.846289812	-2.846289812	-1.012425902	-0.829525265	-1.118351849	1.500416802
Q61699-2	Isoform HSP105-beta of Heat shock protein 105 kDa OS=Mus musculus GN=Hsph1 - [HS105_MOUSE]	Hsph1	1	Unique	13	nNLGAEAPHQnGEcHPNEk+nNLGAEAPHqNGEcHPNEk+aEDVSAIEIVGGATR+vLGTAFDPFLGGk+tIGVAAk+nAVEEcVYEFR+aFNDPFIQk+aGGIETIANEFSDR+qAYIDkLEELmk+fIcEQEHEk+lVEHFcAEFk+yNHIDESEmk+yNHIDESEMk	Q61699-2	FALSE	LIMMA	0.121050488	0.032425034	0.459262531	0.14129815	0.379364141	0.323397049	-0.287809499	-0.376434953	0.050402544	-0.267561837	-0.077755222	-0.085462938	0.529910475	0.441285021	0.868122518	0.550158138	0.836483503	0.732257036	0.548237142	0.871819598	0.029138397	0.483956876	0.099989863	0.116092413	0.746496894	0.941484228	0.127775938	0.747926869	0.325992976	0.365696104	-2.253223631	-2.253223631	-2.253223631	-2.253223631	-2.253223631	-2.253223631	0.608258121	0.162930282	2.307716135	0.709999182
Q91VM5	RNA binding motif protein, X-linked-like-1 OS=Mus musculus GN=Rbmxl1 PE=2 SV=1 - [RMXL1_MOUSE]	Rbmxl1	1	Unique	1	dSYGGPPRREPLPSR	Q91VM5	TRUE	LIMMA	0.137685735	0.155330614	-0.741968043	0.276871104	-0.344762355	0.556601025	-0.690305133	-0.672660254	-1.56995891	-0.551119763	-1.270484288	-0.271389842	0.965676602	0.983321481	0.086022825	1.104861972	0.580959577	1.384591893	0.735343785	0.703032392	0.076935817	0.498108615	0.451010227	0.178889233	0.86244678	0.842062266	0.223333294	0.755631002	0.689643337	0.45845741	-1.083948658	-1.083948658	-1.083948658	-1.083948658	-1.083948658	-1.083948658	0.34163266	0.385414006	-1.84100783	0.686986288
P15508;Q3UGX2;Q62261;Q62261-2	Spectrin beta chain, non-erythrocytic 1 OS=Mus musculus GN=Sptbn1 PE=1 SV=2 - [SPTB2_MOUSE]|Isoform 2 of Spectrin beta chain, non-erythrocytic 1 OS=Mus musculus GN=Sptbn1 - [SPTB2_MOUSE]|Spectrin beta chain, erythrocytic OS=Mus musculus GN=Sptb PE=1 SV=1 - [E9Q397_MOUSE]|Spectrin beta chain, erythrocytic OS=Mus musculus GN=Sptb PE=1 SV=4 - [SPTB1_MOUSE]|Spectrin beta 1 OS=Mus musculus GN=Sptb PE=…	Sptbn1;Sptb;Sptbn2	3	Shared	2	vHLENmGSHDIVDGNHR+hRPDLIDFDkLk	P15508;Q3UGX2;Q62261;Q62261-2	TRUE	LIMMA	-0.681818731	1.199825652	-0.458230037	-0.120141119	-0.660754608	0.102706799	-1.448310283	0.433334101	-1.224721588	-0.88663267	-1.517718215	-0.663784752	0.08467282	1.966317204	0.308261514	0.646350433	0.196208998	0.86919835	0.07900003	0.003433707	0.230253965	0.749986274	0.125138205	0.785247377	0.246219185	0.0367881	0.438303428	0.892906427	0.365454522	0.929686868	-2.011370186	-2.011370186	-2.011370186	-2.011370186	-2.011370186	-2.011370186	-1.827500643	3.215931229	-1.228208685	-0.322018099
P62830	60S ribosomal protein L23 OS=Mus musculus GN=Rpl23 PE=1 SV=1 - [RL23_MOUSE]	Rpl23	1	Unique	3	kkVHPAVVIR+gSAITGPVAk+nLYIISVk	P62830	TRUE	LIMMA	-0.029834456	-0.09807727	0.63160018	0.141769023	0.046183647	0.197619641	-0.472280255	-0.540523068	0.189154381	-0.300676775	-0.448485794	-0.244826157	0.412611342	0.344368529	1.074045979	0.584214822	0.540853089	0.64006544	0.890874955	0.652553023	0.006879585	0.516077105	0.849365955	0.367158598	0.951337616	0.813692648	0.050924566	0.766118109	0.927694472	0.66022582	-3.084196145	-3.084196145	-3.084196145	-3.084196145	-3.084196145	-3.084196145	-0.138533254	-0.455411794	2.93277099	0.658289995
A2AQ07;P68372;P99024;Q7TMM9;Q922F4;Q9CWF2	Tubulin beta-5 chain OS=Mus musculus GN=Tubb5 PE=1 SV=1 - [TBB5_MOUSE]|Tubulin beta-4B chain OS=Mus musculus GN=Tubb4b PE=1 SV=1 - [TBB4B_MOUSE]|Tubulin beta-2A chain OS=Mus musculus GN=Tubb2a PE=1 SV=1 - [TBB2A_MOUSE]|Tubulin beta-2B chain OS=Mus musculus GN=Tubb2b PE=1 SV=1 - [TBB2B_MOUSE]|Tubulin beta-1 chain OS=Mus musculus GN=Tubb1 PE=1 SV=1 - [TBB1_MOUSE]|Tubulin beta-6 chain OS=Mus musculu…	Tubb5;Tubb4b;Tubb2a;Tubb2b;Tubb1;Tubb6	6	Shared	1	iREEYPDR	A2AQ07;P68372;P99024;Q7TMM9;Q922F4;Q9CWF2	TRUE	LIMMA	-2.224914049	-1.177023043	-1.107877136	-1.572731898	-1.293912727	-1.570077644	-3.152333807	-2.1044428	-2.035296894	-2.500151655	-2.330799538	-2.497497402	-1.297494292	-0.249603285	-0.180457379	-0.64531214	-0.257025916	-0.642657887	3.95E-05	0.014845577	0.02104931	0.001747767	0.01641425	0.001774126	0.001465904	0.090887299	0.104461669	0.026725249	0.126087766	0.026265132	-1.915596637	-1.915596637	-1.915596637	-1.915596637	-1.915596637	-1.915596637	-4.928705591	-2.607381643	-2.45420727	-3.483969414
P26043	Radixin OS=Mus musculus GN=Rdx PE=1 SV=3 - [RADI_MOUSE]	Rdx	1	Unique	8	akEEAERLDR+eIHkPGYLANDR+kTQNDVLHAENVk+aFAAQEDLEk+qLQALSSELAQAR+iALLEEAk+iALLEEAkk+kENPLQFk	P26043	TRUE	LIMMA	-0.616659166	-0.693886135	-1.272445041	-0.990015729	-0.935065817	-0.923725834	-1.115268952	-1.192495921	-1.771054827	-1.488625515	-1.492528505	-1.42233562	-0.11804938	-0.195276349	-0.773835255	-0.491405943	-0.37760313	-0.425116049	0.017295439	0.008213527	1.72E-05	0.000373842	0.001924653	0.00076304	0.095315136	0.063845957	0.000765781	0.008735256	0.033759657	0.014618939	-2.447322142	-2.447322142	-2.447322142	-2.447322142	-2.447322142	-2.447322142	-2.54085789	-2.85906082	-5.242931917	-4.079221418
Q9R0P5	Destrin OS=Mus musculus GN=Dstn PE=1 SV=3 - [DEST_MOUSE]	Dstn	1	Unique	8	hEYQANGPEDLNR+hFVGmLPEkDcR+fPGIkHEYQANGPEDLNR+cIVVEEGkEILVGDVGATITDPFk+yALYDASFETk+aVIFcLSADkk+hEYQAnGPEDLNR+hFVGMLPEk	Q9R0P5	TRUE	LIMMA	-1.066424313	-0.175773753	-0.545539144	0.259992695	-0.717840541	-0.394557281	-1.749424299	-0.85877374	-1.22853913	-0.423007291	-1.48145774	-1.077557267	-0.383424326	0.507226233	0.137460843	0.942992682	0.045776658	0.288442706	0.003504041	0.601433527	0.112717585	0.441172077	0.064297776	0.245914972	0.034583822	0.784606495	0.283272511	0.712069726	0.258084944	0.540448761	-2.305549917	-2.305549917	-2.305549917	-2.305549917	-2.305549917	-2.305549917	-3.207785537	-0.528724351	-1.64097213	0.782053445
Q60668-3	Isoform 3 of Heterogeneous nuclear ribonucleoprotein D0 OS=Mus musculus GN=Hnrnpd - [HNRPD_MOUSE]	Hnrnpd	1	Unique	7	iDASkNEEDEGHSnSSPR+yHNVGLSk+gFcFITFkEEEPVkk+iREYFGGFGEVESIELPmDNk+iFVGGLSPDTPEEk+gFcFITFkEEEPVk+dLkDYFSk	Q60668-3	TRUE	LIMMA	-0.089983625	0.046105903	0.049343638	0.339902378	0.416983869	0.593948305	-0.820207032	-0.684117504	-0.68087977	-0.39032103	-0.39943072	-0.136275102	0.640239782	0.77632931	0.779567045	1.070125785	1.233398458	1.324171712	0.802110399	0.897778007	0.890645739	0.347634375	0.303588038	0.106579034	0.898065854	0.954993072	0.941996185	0.640349859	0.566882619	0.347475388	-2.282926938	-2.282926938	-2.282926938	-2.282926938	-2.282926938	-2.282926938	-0.25316503	0.129716961	0.138826187	0.956300614
Q9D023	Mitochondrial pyruvate carrier 2 OS=Mus musculus GN=Mpc2 PE=1 SV=1 - [MPC2_MOUSE]	Mpc2	1	Unique	1	kLRPLYNHPAGPR	Q9D023	TRUE	LIMMA	-0.282375948	-0.429975162	-0.202374879	0.108461322	-0.630865625	-0.246258243	-1.0553304	-1.202929614	-0.97532933	-0.66449313	-1.495054974	-1.019212695	0.490578504	0.34297929	0.570579573	0.881415773	0.233323723	0.526696209	0.459600649	0.263408774	0.595174432	0.7753924	0.145591906	0.518454418	0.683524801	0.513418537	0.758517323	0.905088986	0.395490272	0.785508727	-2.888485831	-2.888485831	-2.888485831	-2.888485831	-2.888485831	-2.888485831	-0.750532981	-1.142840041	-0.537896453	0.288281632
Q9CQS2	H/ACA ribonucleoprotein complex subunit 3 OS=Mus musculus GN=Nop10 PE=3 SV=1 - [NOP10_MOUSE]	Nop10	1	Unique	2	kFDPmGQQTcSAHPAR+fSPDDkYSR	Q9CQS2	TRUE	LIMMA	0.118283821	0.93769918	-0.230952449	0.516922335	-0.113935528	0.671157753	-0.752174369	0.06724099	-1.101410639	-0.353535855	-1.087137371	-0.199300437	0.988742011	1.80815737	0.639505741	1.387380525	0.859266314	1.541615943	0.782297087	0.035769559	0.590285563	0.233284892	0.811792931	0.125139141	0.889214352	0.159591031	0.754833167	0.535453766	0.912261198	0.381627511	-2.967391688	-2.967391688	-2.967391688	-2.967391688	-2.967391688	-2.967391688	0.279172999	2.213153836	-0.545093042	1.220038017
P11983	T-complex protein 1 subunit alpha OS=Mus musculus GN=Tcp1 PE=1 SV=3 - [TCPA_MOUSE]	Tcp1	1	Unique	14	aFHNEAQVNPER+dDkHGSYENAVHSGALDD+sLHDALcVVkR+qAGVFEPTIVk+sQNVMAAASIANIVk+yINENLIINTDELGR+icDDELILIk+dcLINAAk+yFVEAGAMAVR+yPVNSVNILk+fATEAAITILR+iAcLDFSLQk+yINENLIINTDELGRDcLINAAk+lLEVEHPAAk	P11983	FALSE	LIMMA	0.029705629	0.275317843	0.273792169	-0.248088978	-0.065937719	-0.580165217	-0.313914128	-0.068301914	-0.069827588	-0.591708735	-0.450116286	-0.923784974	0.373325386	0.6189376	0.617411927	0.095530779	0.318240849	-0.23654546	0.860394449	0.11165372	0.113557702	0.149891355	0.727191568	0.001816919	0.932547328	0.314038139	0.284287038	0.42562872	0.872204431	0.026656324	-2.614354146	-2.614354146	-2.614354146	-2.614354146	-2.614354146	-2.614354146	0.17760558	1.646084836	1.636963059	-1.483287464
O08915	AH receptor-interacting protein OS=Mus musculus GN=Aip PE=1 SV=1 - [AIP_MOUSE]	Aip	1	Unique	5	lREDGIQkR+vLELDPALAPVVSR+gELPDFQDGTk+nIAEGkDPLEGQR+aVPVIHQEGNR	O08915	TRUE	LIMMA	-0.129453946	-0.219039481	0.210103275	0.427107355	-0.024113069	0.675195711	-0.710188699	-0.799774235	-0.370631478	-0.153627398	-0.673394262	0.094460958	0.451280808	0.361695272	0.790838028	1.007842109	0.625168124	1.255930465	0.65074052	0.445319948	0.463906345	0.142727274	0.939759495	0.024374865	0.818957448	0.671758123	0.658649942	0.416810345	0.974788042	0.146204298	-2.733018143	-2.733018143	-2.733018143	-2.733018143	-2.733018143	-2.733018143	-0.457966233	-0.774890913	0.743277502	1.510967825
Q7TNG5	Echinoderm microtubule-associated protein-like 2 OS=Mus musculus GN=Eml2 PE=1 SV=1 - [EMAL2_MOUSE]	Eml2	1	Unique	16	eGkPLPPHVR+hYLGHNDDIk+qITSADTVR+gDTLYVGTTR+aQFVTcGQDk+aVccVAFSk+vVLWGSDYSk+lLVSADDFGk+cLAVHPDmVTIATGQVAGTTk+gRPVPmLIPDELAPTYSLDTR+gRPVPMLIPDELAPTYSLDTR+sAGFHPSGSVLAVGTVTGR+tVAEGRGDTLYVGTTR+lkLDWVYGYR+sHIYFWSLEGGSLSk+vHLFSYPccQPR	Q7TNG5	FALSE	LIMMA	0.18097214	0.354268595	0.134206229	-0.103409397	-0.122910894	-0.124186623	-0.170416369	0.002880087	-0.217182279	-0.454797905	-0.51577519	-0.475575132	0.532360648	0.705657104	0.485594738	0.247979112	0.269953402	0.227201886	0.299645253	0.048281713	0.43966886	0.550628802	0.525952611	0.474207663	0.537118652	0.191568926	0.63840059	0.788307898	0.741249525	0.748664255	-2.396275698	-2.396275698	-2.396275698	-2.396275698	-2.396275698	-2.396275698	1.058084004	2.071290832	0.784659257	-0.604600401
P05132;P68181;P68181-4	cAMP-dependent protein kinase catalytic subunit alpha OS=Mus musculus GN=Prkaca PE=1 SV=3 - [KAPCA_MOUSE]|cAMP-dependent protein kinase catalytic subunit beta OS=Mus musculus GN=Prkacb PE=1 SV=2 - [KAPCB_MOUSE]|Isoform 4 of cAMP-dependent protein kinase catalytic subunit beta OS=Mus musculus GN=Prkacb - [KAPCB_MOUSE]	Prkaca;Prkacb	2	Shared	5	qIEHTLNEkR+nLLQVDLTk+kVEAPFIPk+fPSHFSSDLk+qIEHTLNEk	P05132;P68181;P68181-4	FALSE	LIMMA	0.061529505	-0.441846871	-0.338728946	-0.2598168	-0.399075168	-0.052816459	-0.417178083	-0.920554459	-0.817436535	-0.738524389	-0.934286523	-0.531524047	0.540237094	0.036860718	0.139978642	0.218890789	0.136136187	0.42589113	0.793790185	0.068969522	0.157863974	0.274922704	0.137500748	0.822433689	0.894978678	0.238464684	0.346792592	0.575305997	0.383652701	0.945522953	-2.726849963	-2.726849963	-2.726849963	-2.726849963	-2.726849963	-2.726849963	0.264063937	-1.89625812	-1.453710682	-1.115046297
Q9DCL9	Multifunctional protein ADE2 OS=Mus musculus GN=Paics PE=1 SV=4 - [PUR6_MOUSE]	Paics	1	Unique	3	vTSAHkGPDETLR+tkEVYELLDTPGR+iATGSFLkR	Q9DCL9	TRUE	LIMMA	-0.977186066	1.045746678	-0.507756161	-0.316260267	-0.380415396	0.153305242	-1.567872362	0.455060382	-1.098442457	-0.906946563	-1.040822751	-0.437381054	-0.38649977	1.636432974	0.082930135	0.274426029	0.27999196	0.743991538	0.002169956	0.001180737	0.089008506	0.281315203	0.247232933	0.598370404	0.02485918	0.017168126	0.244372583	0.581372852	0.518797603	0.835800835	-2.86641863	-2.86641863	-2.86641863	-2.86641863	-2.86641863	-2.86641863	-3.398727555	3.637186585	-1.766014597	-1.099977293
Q9CX86	Heterogeneous nuclear ribonucleoprotein A0 OS=Mus musculus GN=Hnrnpa0 PE=1 SV=1 - [ROA0_MOUSE]	Hnrnpa0	1	Unique	6	aVPkEDIHAGGGGAR+lFIGGLNVQTSESGLR+aEIIADk+gHFEAFGTLTDcVVVVNPQTk+aEIIADkQSGk+gFGFVYFQSHDAADk	Q9CX86	TRUE	LIMMA	-0.085525618	0.492195811	0.729187462	0.217264737	-0.152742982	0.013396327	-0.648526235	-0.070804807	0.166186845	-0.345735881	-0.782196808	-0.54960429	0.477474999	1.055196428	1.29218808	0.780265354	0.476710843	0.576396944	0.757432726	0.083987296	0.01311399	0.434979494	0.622255409	0.961380782	0.876068571	0.270522067	0.076820624	0.709780789	0.806965711	0.992742098	-3.028084268	-3.028084268	-3.028084268	-3.028084268	-3.028084268	-3.028084268	-0.312092501	1.796077301	2.660886218	0.792823208
P35235	Tyrosine-protein phosphatase non-receptor type 11 OS=Mus musculus GN=Ptpn11 PE=1 SV=2 - [PTN11_MOUSE]	Ptpn11	1	Unique	16	eSAAHDYTLR+tWPDHGVPSDPGGVLDFLEEVHHk+vYENVGLmQQQR+gVDcDIDVPk+nGDVIELk+vIVMTTk+sNPGDFTLSVR+yWPDEYALk+yDVGGGER+mVFQENSR+kNPmVETLGTVLQLk+lAETTDkVk+ekGVDcDIDVPk+eAEkLLTEk+wFHPNITGVEAENLLLTR+nGAVTHIk	P35235	FALSE	LIMMA	-0.286919244	-0.050620454	-0.195745895	-0.058111143	-0.139414428	-0.150134097	-0.649679795	-0.413381005	-0.558506445	-0.420871693	-0.544993054	-0.512894648	0.075841306	0.312140097	0.167014656	0.304649408	0.266164197	0.212626454	0.116109891	0.776602871	0.277651166	0.744683995	0.486276245	0.402856198	0.313205829	0.887818726	0.488698884	0.891049144	0.71697679	0.695706595	-2.864253209	-2.864253209	-2.864253209	-2.864253209	-2.864253209	-2.864253209	-1.624933559	-0.286683017	-1.108583965	-0.329105655
P26041	Moesin OS=Mus musculus GN=Msn PE=1 SV=3 - [MOES_MOUSE]	Msn	1	Unique	16	kVTAQDVRk+lkQIEEQTkk+aLTSELANARDESkk+eRQEAEEAkEALLQASR+eVWFFGLQYQDTk+sGYLAGDk+aLLENEk+aFSTWLk+aLTSELANAR+kTQEQLASEmAELTAR+aLTSELANARDESk+sGYLAGDkLLPQR+qEAEEAkEALLQASR+ekEELMEk+gMLREDAVLEYLk+tANDMIHAENMR	P26041	FALSE	LIMMA	-0.189387924	-0.030034313	-0.40912992	-0.019616487	-0.250914247	-0.161596908	-0.698510453	-0.539156842	-0.918252448	-0.528739015	-0.820130538	-0.670719437	0.319734604	0.479088215	0.099992609	0.489506042	0.318302044	0.34752562	0.451535196	0.904456935	0.110648385	0.937506554	0.373366682	0.520006336	0.677468046	0.955694511	0.279799526	0.969352015	0.627479507	0.785508727	-3.010401904	-3.010401904	-3.010401904	-3.010401904	-3.010401904	-3.010401904	-0.764233289	-0.121196861	-1.650953753	-0.079158014
E9QN39	Transmembrane protein 40 OS=Mus musculus GN=Tmem40 PE=1 SV=1 - [E9QN39_MOUSE]	Tmem40	1	Unique	2	rGsGSAEGEVEASQLRR+eTEDHYQETELHk	E9QN39	TRUE	LIMMA	0.884646282	0.017956818	-0.44697026	-0.61355764	-0.588954589	0.55600641	0.085184343	-0.781505121	-1.246432199	-1.413019579	-1.482780211	-0.243455529	1.684108222	0.817418758	0.35249168	0.1859043	0.304871032	1.35546835	0.031406408	0.963543266	0.261058703	0.126822324	0.187356927	0.164833196	0.137858048	0.983472396	0.470281082	0.390416171	0.450675536	0.437540113	-2.259860742	-2.259860742	-2.259860742	-2.259860742	-2.259860742	-2.259860742	2.273358073	0.046145312	-1.14862117	-1.5767163
P70404	Isocitrate dehydrogenase [NAD] subunit gamma 1, mitochondrial OS=Mus musculus GN=Idh3g PE=1 SV=1 - [IDHG1_MOUSE]	Idh3g	1	Unique	2	gNIETNHNLPPSHk+lGDGLFLQccR	P70404	TRUE	LIMMA	0.373173084	0.439114334	0.606070744	0.284401297	0.449313308	0.44589256	-0.221328668	-0.155387418	0.011568993	-0.310100454	-0.215359857	-0.148609191	0.967674835	1.033616085	1.200572496	0.878903049	1.113986472	1.040394312	0.208424528	0.141085056	0.04600601	0.334656736	0.176553324	0.135297048	0.437267986	0.360082278	0.165023762	0.63139527	0.43662428	0.39265937	-1.487870553	-1.487870553	-1.487870553	-1.487870553	-1.487870553	-1.487870553	1.28959445	1.517471201	2.094431516	0.982820976
A6ZI44;A6ZI47	Fructose-bisphosphate aldolase OS=Mus musculus GN=Aldoa PE=1 SV=1 - [A6ZI44_MOUSE]|Fructose-bisphosphate aldolase OS=Mus musculus GN=Aldoart2 PE=1 SV=1 - [A6ZI47_MOUSE]	Aldoa;Aldoart2	2	Shared	3	rLQSIGTENTEENR+gILAADESTGSIAk+gILAADESTGSIAkR	A6ZI44;A6ZI47	TRUE	LIMMA	-0.058096586	-0.2865629	-0.624194581	0.346970659	-0.478341487	-0.060009065	-0.605686689	-0.834153003	-1.171784683	-0.200619444	-1.090565834	-0.607599167	0.489493516	0.261027202	-0.076604478	0.894560762	0.133882859	0.487581038	0.829138158	0.292088198	0.027033334	0.204290613	0.120404373	0.823609854	0.914859345	0.542378142	0.121444923	0.499530427	0.357155776	0.946207158	-2.484635964	-2.484635964	-2.484635964	-2.484635964	-2.484635964	-2.484635964	-0.21796713	-1.075128455	-2.341857075	1.301766657
A1BN54;P57780;Q7TPR4;Q9JI91	Alpha actinin 1a OS=Mus musculus GN=Actn1 PE=1 SV=1 - [A1BN54_MOUSE]|Alpha-actinin-4 OS=Mus musculus GN=Actn4 PE=1 SV=1 - [ACTN4_MOUSE]|Alpha-actinin-1 OS=Mus musculus GN=Actn1 PE=1 SV=1 - [ACTN1_MOUSE]|Alpha-actinin-2 OS=Mus musculus GN=Actn2 PE=1 SV=2 - [ACTN2_MOUSE]	Actn1;Actn4;Actn2	3	Shared	2	kHEAFESDLAAHQDR+gYEEWLLNEIR	A1BN54;P57780;Q7TPR4;Q9JI91	TRUE	LIMMA	-0.737896946	-0.121371739	-0.135634647	-0.688818944	0.880675467	-0.280337203	-1.731275878	-1.114750671	-1.129013579	-1.682197876	-0.229955942	-1.273716135	0.255481986	0.872007193	0.857744285	0.304559988	1.991306877	0.713041729	0.138935324	0.80375504	0.781280806	0.16604564	0.11522523	0.567001505	0.34675276	0.904259125	0.87897464	0.450675542	0.34910565	0.820893328	-2.032978985	-2.032978985	-2.032978985	-2.032978985	-2.032978985	-2.032978985	-1.526078065	-0.251014386	-0.280512151	-1.424577628
Q6NZB0	DnaJ homolog subfamily C member 8 OS=Mus musculus GN=Dnajc8 PE=1 SV=2 - [DNJC8_MOUSE]	Dnajc8	1	Unique	2	qREEEIEAQEk+aFEAVDk	Q6NZB0	TRUE	LIMMA	-0.187875135	-0.126312643	-0.201940757	-0.054246008	-0.233429041	0.924126695	-0.907188883	-0.845626391	-0.921254505	-0.773559756	-1.03764626	0.204812947	0.531438613	0.593001105	0.517372991	0.66506774	0.570788178	1.643440442	0.596060377	0.721158563	0.569003201	0.878057404	0.556064767	0.013784601	0.781234868	0.853199158	0.737512937	0.948869019	0.761607631	0.099955575	-2.846340526	-2.846340526	-2.846340526	-2.846340526	-2.846340526	-2.846340526	-0.536595378	-0.360765038	-0.576768591	-0.154933527
P09671	Superoxide dismutase [Mn], mitochondrial OS=Mus musculus GN=Sod2 PE=1 SV=3 - [SODM_MOUSE]	Sod2	1	Unique	4	hHAAYVNNLNATEEk+yHEALAk+gELLEAIkR+nVRPDYLk	P09671	TRUE	LIMMA	-1.5640858	-0.34428041	-0.968231729	-0.724835431	-1.093678289	-0.844662063	-2.124830762	-0.905025372	-1.528976691	-1.285580394	-1.720610216	-1.405407026	-1.003340837	0.216464553	-0.407486766	-0.164090468	-0.466746362	-0.2839171	4.76E-06	0.218256041	0.00148656	0.013274885	0.001353635	0.004635884	0.000281705	0.465700947	0.019137251	0.107821195	0.027383778	0.049996934	-2.599060888	-2.599060888	-2.599060888	-2.599060888	-2.599060888	-2.599060888	-5.730482287	-1.261371204	-3.547397957	-2.655644978
A0A0R4IZW8	Calpain small subunit 1 OS=Mus musculus GN=Capns1 PE=1 SV=1 - [A0A0R4IZW8_MOUSE]	Capns1	1	Unique	6	vVTRHPDLk+sHYSNIEANESEEVR+sMVAVMDSDTTGk+lGFEEFk+tDGFGIDTcR+yLWNNIk	A0A0R4IZW8	TRUE	LIMMA	-0.106311566	0.173716513	0.00174144	-0.371214271	0.070038723	0.304751742	-0.640041152	-0.360013073	-0.531988146	-0.904943857	-0.526689095	-0.228977844	0.42741802	0.707446099	0.535471026	0.162515315	0.666766541	0.838481328	0.685695029	0.5095329	0.994702268	0.164813159	0.811322707	0.251292916	0.837700192	0.722771337	0.997023753	0.449578274	0.912261198	0.546844974	-2.994926458	-2.994926458	-2.994926458	-2.994926458	-2.994926458	-2.994926458	-0.409218464	0.668676113	0.006703217	-1.428891881
P63085;Q63844	Mitogen-activated protein kinase 3 OS=Mus musculus GN=Mapk3 PE=1 SV=5 - [MK03_MOUSE]|Mitogen-activated protein kinase 1 OS=Mus musculus GN=Mapk1 PE=1 SV=3 - [MK01_MOUSE]	Mapk3;Mapk1	2	Shared	1	yIHSANVLHR	P63085;Q63844	TRUE	LIMMA	0.175436372	-1.414445682	-0.902330941	0.201643073	-0.169613887	0.235882411	-0.97084676	-2.560728814	-2.048614073	-0.944640058	-1.451197389	-0.91040072	1.321719503	-0.268162551	0.24395219	1.347926205	1.111969615	1.382165543	0.755677035	0.017525348	0.117770693	0.720689956	0.787822778	0.675905186	0.875574566	0.099616155	0.290810574	0.877490537	0.901911701	0.881734015	-1.418739008	-1.418739008	-1.418739008	-1.418739008	-1.418739008	-1.418739008	0.314429813	-2.53507233	-1.61722308	0.361399368
E9PUF7;Q61210-5	Rho guanine nucleotide exchange factor 1 OS=Mus musculus GN=Arhgef1 PE=1 SV=1 - [E9PUF7_MOUSE]|Isoform 5 of Rho guanine nucleotide exchange factor 1 OS=Mus musculus GN=Arhgef1 - [ARHG1_MOUSE]	Arhgef1	1	Unique	6	eILHHVNQAVR+tRPDLISEDVQRR+fIQEVVQSQQAAVSR+qSFALEQLk+tRPDLISEDVQR+fcAFVQEAESRPR	E9PUF7;Q61210-5	FALSE	LIMMA	0.167257476	0.205789978	0.446359815	0.714050321	-0.026657641	0.623147704	-0.177116272	-0.138583771	0.101986067	0.369676572	-0.411679196	0.278773955	0.511631225	0.550163726	0.790733564	1.05842407	0.358363915	0.967521452	0.327465825	0.230443978	0.013053371	0.000232351	0.887972403	0.000959744	0.565694438	0.478948347	0.07671973	0.006203007	0.950093603	0.017463044	-2.024275349	-2.024275349	-2.024275349	-2.024275349	-2.024275349	-2.024275349	0.997818343	1.227694088	2.662876551	4.259854475
O89100	GRB2-related adaptor protein 2 OS=Mus musculus GN=Grap2 PE=1 SV=1 - [GRAP2_MOUSE]	Grap2	1	Unique	2	sQGGPHPSGTVGEEIRPSVNRk+aSQSSPGDFSISVR	O89100	TRUE	LIMMA	0.376814147	-0.265568241	-0.671854942	0.231447302	0.731500288	-0.453063777	-0.711758511	-1.354140899	-1.7604276	-0.857125356	-0.485560943	-1.541636435	1.465386805	0.823004417	0.416717716	1.32001996	1.948561519	0.635508881	0.483250751	0.620399485	0.215921099	0.665818221	0.227829067	0.400243998	0.701598071	0.795545263	0.422542577	0.848225418	0.50000213	0.693032803	-3.207353861	-3.207353861	-3.207353861	-3.207353861	-3.207353861	-3.207353861	0.711157443	-0.501204195	-1.267984885	0.4368081
P14148	60S ribosomal protein L7 OS=Mus musculus GN=Rpl7 PE=1 SV=2 - [RL7_MOUSE]	Rpl7	1	Unique	2	tTHFVEGGDAGNREDQINR+fkEANNFLWPFk	P14148	TRUE	LIMMA	-0.710261527	-0.139264644	-0.209039045	0.956730448	0.222874583	-0.448599471	-1.375676278	-0.804679395	-0.874453796	0.291315697	-0.521081726	-1.114014222	-0.044846776	0.526150107	0.456375706	1.622145199	0.966830891	0.21681528	0.037354799	0.670717839	0.524260799	0.006537158	0.543535463	0.177684658	0.15420099	0.82457175	0.705877397	0.066557958	0.753774556	0.456560383	-1.736126557	-1.736126557	-1.736126557	-1.736126557	-1.736126557	-1.736126557	-2.192915255	-0.429976215	-0.645402986	2.953882076
P70302	Stromal interaction molecule 1 OS=Mus musculus GN=Stim1 PE=1 SV=2 - [STIM1_MOUSE]	Stim1	1	Unique	8	kLQLTGHAmPR+lTEPQLGLGSQR+aADEALNAMPSnGSHR+aADEALNAMPSNGSHR+qkYAEEELEQVR+tFmALNHGLDk+lQLTGHAmPR+lQLTGHAMPR	P70302	FALSE	LIMMA	0.196935805	0.032486987	0.345434625	0.352967711	0.406141258	0.484287293	-0.209185158	-0.373633976	-0.060686338	-0.053153252	-0.047915782	0.07816633	0.603056769	0.43860795	0.751555588	0.759088675	0.860198298	0.890408256	0.328216172	0.870718837	0.092234106	0.085714923	0.07744466	0.021255476	0.565907926	0.941484228	0.248269821	0.316906229	0.285983286	0.134090432	-2.360822986	-2.360822986	-2.360822986	-2.360822986	-2.360822986	-2.360822986	0.996242943	0.164342545	1.747456776	1.785564545
P49710	Hematopoietic lineage cell-specific protein OS=Mus musculus GN=Hcls1 PE=1 SV=2 - [HCLS1_MOUSE]	Hcls1	1	Unique	8	tEHINIHQLR+sAVGFNEMEAPTTAYk+gFGGQYGIQk+eYPVPSLPTR+sAVGFDYkGEVEk+sAVGHEYVADVEk+vSEEHDILk+fESLAEEkR	P49710	TRUE	LIMMA	0.468823429	0.258948291	0.807006537	1.099404141	0.132457461	0.774906663	0.093536735	-0.116338402	0.431719843	0.724117448	-0.287125818	0.399619969	0.844110122	0.634234985	1.18229323	1.474690834	0.552040739	1.150193356	0.016309559	0.168061893	0.000153028	2.25E-06	0.522245624	0.000243487	0.092062794	0.401306139	0.003924511	0.000137829	0.739293565	0.006608632	-2.950187666	-2.950187666	-2.950187666	-2.950187666	-2.950187666	-2.950187666	2.56650505	1.417574416	4.417838841	6.018526609
P58774;P58774-2	Tropomyosin beta chain OS=Mus musculus GN=Tpm2 PE=1 SV=1 - [A2AIM4_MOUSE]|Tropomyosin beta chain OS=Mus musculus GN=Tpm2 PE=1 SV=1 - [TPM2_MOUSE]|Isoform 2 of Tropomyosin beta chain OS=Mus musculus GN=Tpm2 - [TPM2_MOUSE]	Tpm2	1	Unique	4	hIAEDSDRkYEEVAR+mELQEMQLk+lVILEGELER+kLVILEGELER	P58774;P58774-2	FALSE	LIMMA	-0.072248006	0.372118967	0.918826052	0.593665904	0.339361947	0.284283695	-0.611417114	-0.167050141	0.379656944	0.054496797	-0.263447441	-0.254885413	0.466921102	0.911288075	1.457995159	1.132835012	0.942171335	0.823452803	0.785243021	0.167960944	0.001673131	0.032183231	0.25784485	0.288541612	0.890160304	0.401306139	0.020878874	0.187306468	0.527181843	0.589434368	-3.060661232	-3.060661232	-3.060661232	-3.060661232	-3.060661232	-3.060661232	-0.275294064	1.41792346	3.501098117	2.262106714
A0A0G2JEP4	Leucine-rich repeat flightless-interacting protein 2 OS=Mus musculus GN=Lrrfip2 PE=1 SV=1 - [A0A0G2JEP4_MOUSE]	Lrrfip2	1	Unique	5	sDkQYAENYTRPSSR+tAQDkIEEmEmTNSHLAk+fSAEDEALSNIAR+lAGEkDELLSQIR+qRDELIEk	A0A0G2JEP4	FALSE	LIMMA	0.359380451	0.360525778	-0.222482622	0.315935611	0.575216478	0.078979921	-0.183251231	-0.182105903	-0.765114303	-0.22669607	-0.031464185	-0.46365176	0.902012132	0.903157459	0.320149059	0.858567293	1.181897141	0.621611602	0.185180285	0.183830028	0.407198112	0.242313713	0.062181278	0.767272628	0.410573307	0.424333381	0.610328693	0.549593149	0.254427667	0.921788796	-2.564570097	-2.564570097	-2.564570097	-2.564570097	-2.564570097	-2.564570097	1.360646425	1.364982737	-0.842339041	1.196160391
P97290	Plasma protease C1 inhibitor OS=Mus musculus GN=Serping1 PE=1 SV=3 - [IC1_MOUSE]	Serping1	1	Unique	10	hQLkDVEk+lSEALTDFSVk+sNLESILSYPk+vLGPDSAANLELINTWVAENTNHk+kLLDSLPSDTcLVLLNAVYLSAk+yPVAQFDDHTLk+gVTSVSQIFHSPDLAIR+fLPTYLTmPHIk+fLPTYLTMPHIk+lYHAFSATk	P97290	TRUE	LIMMA	0.825268855	0.207860146	-0.17432019	-0.129197956	0.354933275	0.496739563	0.082931663	-0.534477047	-0.916657382	-0.871535149	-0.475024937	-0.245597629	1.567606048	0.950197339	0.568017003	0.613139236	1.184891488	1.239076756	0.030689422	0.570006356	0.633487772	0.723527056	0.387585076	0.18081713	0.135941373	0.76419374	0.781462342	0.878973376	0.640144317	0.460454567	2.0914256	2.0914256	2.0914256	2.0914256	2.0914256	2.0914256	2.283969067	0.575262402	-0.482439049	-0.357561217
A0A140T8T3	Protein Rps18-ps3 OS=Mus musculus GN=Rps18-ps3 PE=3 SV=1 - [A0A140T8T3_MOUSE]	Rps18-ps3	1	Unique	2	rAGELTqDEVER+aGELTqDEVER	A0A140T8T3	TRUE	LIMMA	-1.188520759	0.486575215	-0.205745859	-0.284810859	0.115917778	0.658686671	-1.877683739	-0.202587764	-0.894908838	-0.973973838	-0.654589857	-0.030476308	-0.49935778	1.175738195	0.48341712	0.40435212	0.886425412	1.347849651	0.00150307	0.158743711	0.544919762	0.403523612	0.759698518	0.060237214	0.019581997	0.386130147	0.721464904	0.687927963	0.886143952	0.249967375	-1.058191355	-1.058191355	-1.058191355	-1.058191355	-1.058191355	-1.058191355	-3.543078824	1.450521018	-0.613345447	-0.84904476
F6YVP7	Protein Gm10260 OS=Mus musculus GN=Gm10260 PE=3 SV=2 - [F6YVP7_MOUSE]	Gm10260	1	Unique	2	rAGELTEDEVER+aGELTEDEVER	F6YVP7	TRUE	LIMMA	-1.18918252	0.486347069	-0.205942611	-0.285047175	0.115703223	0.658478595	-1.878479091	-0.202949502	-0.895239182	-0.974343746	-0.654953772	-0.030817976	-0.499885949	1.17564364	0.48335396	0.404249396	0.886360218	1.347775167	0.001498137	0.159009563	0.54461541	0.403228742	0.760173841	0.060359543	0.019581997	0.38648817	0.721445952	0.687927963	0.886143952	0.249995293	-1.057598266	-1.057598266	-1.057598266	-1.057598266	-1.057598266	-1.057598266	-3.544364524	1.449559903	-0.613812994	-0.849584549
P35564	Calnexin OS=Mus musculus GN=Canx PE=1 SV=1 - [CALX_MOUSE]	Canx	1	Unique	8	rPDADLk+cGEDYkLHFIFR+aPVPTGEVYFADSFDR+aEEDEILNR+aEEDEILNRsPR+kIPNPDFFEDLEPFk+tAELSLDQFHDk+vVDDWANDGWGLkk	P35564	FALSE	LIMMA	0.311108253	0.863733075	0.515761683	0.212332525	0.287978261	0.043998247	-0.062112258	0.490512564	0.142541173	-0.160887986	-0.129294955	-0.329222263	0.684328764	1.236953585	0.888982194	0.585553036	0.705251477	0.417218758	0.098571597	6.27E-05	0.008615017	0.252968899	0.167977569	0.810508655	0.281127576	0.001981285	0.058142651	0.560489594	0.426757364	0.941481252	-2.760588945	-2.760588945	-2.760588945	-2.760588945	-2.760588945	-2.760588945	1.712545077	4.754556687	2.839092577	1.168818302
P06151	L-lactate dehydrogenase A chain OS=Mus musculus GN=Ldha PE=1 SV=3 - [LDHA_MOUSE]	Ldha	1	Unique	14	rVHPISTmIk+lkGEmmDLQHGSLFLk+vTLTPEEEAR+qVVDSAYEVIk+fIIPNIVk+dQLIVNLLk+dLADELALVDVmEDk+dYcVTANSk+lVIITAGAR+sADTLWGIQk+dQLIVNLLkEEqAPQNk+gEMMDLQHGSLFLk+vHPISTmIk+vHPISTMIk	P06151	FALSE	LIMMA	-0.265877639	-0.24820783	-0.077014183	-0.155826133	-0.3274845	0.07791957	-0.632346664	-0.614676856	-0.443483208	-0.522295158	-0.737209327	-0.288549456	0.100591386	0.118261195	0.289454843	0.210642893	0.082240326	0.444388595	0.147989579	0.175748841	0.669446388	0.390263006	0.112486231	0.665807725	0.36051014	0.412105093	0.806952955	0.677700512	0.344766427	0.873914631	-2.871022827	-2.871022827	-2.871022827	-2.871022827	-2.871022827	-2.871022827	-1.490529317	-1.391471089	-0.43174709	-0.873572596
P09055	Integrin beta-1 OS=Mus musculus GN=Itgb1 PE=1 SV=1 - [ITB1_MOUSE]	Itgb1	1	Unique	11	kRDNTNEIYSGk+sAVTTVVNPk+sNGLIcGGnGVcR+wDTGENPIYk+sLGTDLMNEMR+iGFGSFVEk+lRPEDITQIQPQQLLLk+lLVFSTDAGFHFAGDGk+sGEPQkFTLk+kGcQPSDIENPR+sLGTDLMNEMRR	P09055	FALSE	LIMMA	0.078477265	-0.353225697	-0.329891638	-0.174984699	0.161897049	-0.188960639	-0.362657537	-0.7943605	-0.771026441	-0.616119501	-0.331306654	-0.630095441	0.519612068	0.087909105	0.111243164	0.266150104	0.655100751	0.252174164	0.71767503	0.111870064	0.136399693	0.422430945	0.505954778	0.386820583	0.852098512	0.314375149	0.317324144	0.699889869	0.729156952	0.679305427	-2.585952746	-2.585952746	-2.585952746	-2.585952746	-2.585952746	-2.585952746	0.365484127	-1.645041851	-1.53637053	-0.814938309
Q61792	LIM and SH3 domain protein 1 OS=Mus musculus GN=Lasp1 PE=1 SV=1 - [LASP1_MOUSE]	Lasp1	1	Unique	7	acFHcETck+gFSVVADTPELQR+tQDQISNIk+qSFTMVADTPENLR+gkGFSVVADTPELQR+lkQQSELQSQVR+ykEEFEk	Q61792	TRUE	LIMMA	-0.471857508	0.281772483	0.051154297	0.28315544	-0.362529609	-0.092909967	-1.144349213	-0.390719222	-0.621337408	-0.389336265	-1.114398192	-0.765401672	0.200634197	0.954264188	0.723646002	0.955647145	0.389338974	0.579581738	0.161248144	0.39712727	0.877009961	0.394846331	0.330914394	0.778758129	0.377559457	0.638360526	0.935611347	0.68046371	0.593122478	0.928069969	-3.09166734	-3.09166734	-3.09166734	-3.09166734	-3.09166734	-3.09166734	-1.441517505	0.860810647	0.156275598	0.865035559
F7BGR7;Q8C2Q3	Protein Gm21992 OS=Mus musculus GN=Gm21992 PE=1 SV=1 - [F7BGR7_MOUSE]|RNA-binding protein 14 OS=Mus musculus GN=Rbm14 PE=1 SV=1 - [RBM14_MOUSE]	Gm21992;Rbm14	2	Shared	1	aIEALHGHELRPGR	F7BGR7;Q8C2Q3	TRUE	LIMMA	1.2935987	0.286672597	0.232876683	-1.586680533	0.393885519	0.675359254	0.47572554	-0.531200563	-0.584996478	-2.404553694	-0.520524473	-0.142513907	2.11147186	1.104545758	1.050749843	-0.768807373	1.30829551	1.493232414	0.003158338	0.477815539	0.563554409	0.000477769	0.384201367	0.101612141	0.032501047	0.698538687	0.73449248	0.010658167	0.638115171	0.338741803	-2.446316184	-2.446316184	-2.446316184	-2.446316184	-2.446316184	-2.446316184	3.249448036	0.720105631	0.584973284	-3.985653312
Q8BGD9	Eukaryotic translation initiation factor 4B OS=Mus musculus GN=Eif4b PE=1 SV=1 - [IF4B_MOUSE]	Eif4b	1	Unique	3	rGDDSFGDkYR+qLDEPkLDR+aRPTTDSFDDYPPR	Q8BGD9	TRUE	LIMMA	-0.995375028	-0.261286783	-1.051293304	-0.460718931	-0.917544205	-0.356305026	-1.632135956	-0.898047711	-1.688054232	-1.097479859	-1.629464565	-0.993065954	-0.3586141	0.375474145	-0.414532376	0.176041997	-0.205623845	0.280455902	0.003471901	0.406824927	0.002207735	0.14905364	0.013517935	0.260667929	0.03443616	0.647397943	0.024374896	0.42562872	0.114358217	0.555477898	-2.455847941	-2.455847941	-2.455847941	-2.455847941	-2.455847941	-2.455847941	-3.211488093	-0.84301833	-3.391903387	-1.486468235
Q60973	Histone-binding protein RBBP7 OS=Mus musculus GN=Rbbp7 PE=1 SV=1 - [RBBP7_MOUSE]	Rbbp7	1	Unique	2	hPAkPDPSGEcNPDLR+iGEEQSAEDAEDGPPELLFIHGGHTAk	Q60973	TRUE	LIMMA	-0.341037784	0.295748774	-0.858652223	-0.054180273	-1.036862157	-0.028069197	-1.677502155	-1.040715597	-2.195116594	-1.390644644	-2.531074748	-1.364533568	0.995426587	1.632213144	0.477812148	1.282284097	0.457350435	1.308395174	0.604496017	0.653105609	0.198234714	0.934254048	0.165746405	0.965909069	0.786279364	0.813803573	0.401067313	0.968936331	0.423733157	0.993452133	-0.634933411	-0.634933411	-0.634933411	-0.634933411	-0.634933411	-0.634933411	-0.524253205	0.454633621	-1.319945184	-0.083287493
Q9CPV4	Glyoxalase domain-containing protein 4 OS=Mus musculus GN=Glod4 PE=1 SV=1 - [GLOD4_MOUSE]	Glod4	1	Unique	9	hEEFEEGck+fQTVHFFR+vTLAVSDLQk+vAEGIFETEAPGGYk+sPSQSDPVLk+sLNYWSNLLGmk+eSHSILTPLVSLDTPGk+kLEWPLSk+iYEQDEEkQR	Q9CPV4	TRUE	LIMMA	0.883617017	0.574705418	0.636023341	0.760387662	0.493644609	0.576585983	0.245898991	-0.063012608	-0.001694685	0.122669636	-0.219345819	-0.061132043	1.521335043	1.212423444	1.273741367	1.398105687	1.206635037	1.214304009	0.008461289	0.075371656	0.050568632	0.021266611	0.166665869	0.074477016	0.06151433	0.252038486	0.171922793	0.145515442	0.42473121	0.281405617	-2.275062388	-2.275062388	-2.275062388	-2.275062388	-2.275062388	-2.275062388	2.846632219	1.851452527	2.048992379	2.449640483
Q91WK2	Eukaryotic translation initiation factor 3 subunit H OS=Mus musculus GN=Eif3h PE=1 SV=1 - [EIF3H_MOUSE]	Eif3h	1	Unique	5	lFkPHQAPAR+sAVADkHELLSLASSNHLGk+tAQGSLSLk+eFTAQNLGk+dFSPEALkk	Q91WK2	FALSE	LIMMA	0.389915658	0.617365513	0.310543658	0.058887332	0.128896506	0.096317683	-0.03897488	0.188474975	-0.118346881	-0.370003207	-0.350617693	-0.332572855	0.818806197	1.046256052	0.739434196	0.48777787	0.608410706	0.525208222	0.072984962	0.006483639	0.148769054	0.780091912	0.585443157	0.648324111	0.233738467	0.055638071	0.333017738	0.905577892	0.7801155	0.863283577	-2.784593225	-2.784593225	-2.784593225	-2.784593225	-2.784593225	-2.784593225	1.867756226	2.957276161	1.487552084	0.282079414
Q5XJY5	Coatomer subunit delta OS=Mus musculus GN=Arcn1 PE=1 SV=2 - [COPD_MOUSE]	Arcn1	1	Unique	10	lHVENEDkk+gVQLQTHPNVDkk+sFPVNSDVGVLk+nSNILEDLETLR+lYMVLITTk+eNVNLAQIR+dGGLQNmELHGmImLR+tRIEGLLAAFPk+kAPGFGGFGSSAVSGGSTAAmITETIIETDkPk+qHTFVETESVR	Q5XJY5	FALSE	LIMMA	-0.265785437	-0.120169959	-0.346954427	0.017084617	-0.502082562	-0.126201596	-0.687123683	-0.541508205	-0.768292673	-0.404253629	-0.973153042	-0.547539841	0.155552809	0.301168287	0.074383818	0.438422863	-0.031012083	0.29513665	0.206249985	0.562907136	0.102517492	0.934240369	0.037612136	0.543608388	0.434693004	0.760213976	0.264923813	0.968936331	0.197266872	0.80349618	-2.256563648	-2.256563648	-2.256563648	-2.256563648	-2.256563648	-2.256563648	-1.295973977	-0.585950612	-1.691755252	0.083304862
Q62376	U1 small nuclear ribonucleoprotein 70 kDa OS=Mus musculus GN=Snrnp70 PE=1 SV=2 - [RU17_MOUSE]	Snrnp70	1	Unique	5	yDERPGPSPLPHR+dPIPYLPPLEk+vLVDVER+eFEVYGPIkR+rQQEVETELk	Q62376	TRUE	LIMMA	0.091988379	0.381111199	0.486374371	-0.068532058	-0.202679935	-0.372964792	-0.471485907	-0.182363086	-0.077099914	-0.632006343	-0.832663338	-0.936439077	0.655462664	0.944585485	1.049848656	0.494942227	0.427303467	0.190509493	0.739990553	0.17632592	0.087761585	0.804629875	0.514388006	0.185430381	0.864298408	0.412863781	0.243204299	0.912117087	0.733199884	0.468902757	-3.142124811	-3.142124811	-3.142124811	-3.142124811	-3.142124811	-3.142124811	0.335393657	1.389548125	1.773342258	-0.249870884
P39876	Metalloproteinase inhibitor 3 OS=Mus musculus GN=Timp3 PE=1 SV=1 - [TIMP3_MOUSE]	Timp3	1	Unique	6	yHLGcNck+wDHLTLSQR+eGPFGTLVYTIk+mYTGLcNFVER+mYTGLcNFVER+lEVNkYQYLLTGR	P39876	FALSE	LIMMA	-0.468241086	-0.166873425	-0.435702324	-0.193827548	-0.033872848	0.008679613	-0.8980476	-0.59667994	-0.865508838	-0.623634063	-0.51441114	-0.421126902	-0.038434572	0.262933089	-0.00589581	0.235978966	0.446665444	0.438486127	0.033894293	0.432223714	0.047154032	0.362623695	0.885960122	0.96722036	0.144494388	0.66091673	0.166356328	0.652161997	0.949176436	0.993452133	-2.654219929	-2.654219929	-2.654219929	-2.654219929	-2.654219929	-2.654219929	-2.238167097	-0.79764596	-2.082633573	-0.92648521
O54834-3	Isoform 3 of Rho GTPase-activating protein 6 OS=Mus musculus GN=Arhgap6 - [RHG06_MOUSE]	Arhgap6	1	Unique	3	hADDNVSkDGQEVTGNk+sLLAMQEDR+tQTAATVEQcSVHLPVSR	O54834-3	TRUE	LIMMA	-0.575188584	-0.647217787	0.015591667	-0.57143084	0.18460541	-0.4661474	-1.416489812	-1.488519015	-0.825709561	-1.412732068	-0.755997957	-1.307448628	0.266112644	0.194083441	0.856892895	0.269870388	1.125208778	0.375153828	0.171846652	0.125952899	0.969915815	0.174565394	0.690053368	0.265253322	0.391949961	0.337081833	0.982881575	0.462555932	0.853266446	0.559540201	-2.508983898	-2.508983898	-2.508983898	-2.508983898	-2.508983898	-2.508983898	-1.40460664	-1.580501467	0.038074746	-1.395430254
P12399	Protein CTLA-2-alpha OS=Mus musculus GN=Ctla2a PE=2 SV=2 - [CTL2A_MOUSE]	Ctla2a	1	Unique	7	kIEAHNADYEQGk+gEMAPDLPEYEDLGk+tSFYmGLNqFSDLTPEEFk+tSFYmGLnQFSDLTPEEFk+tSFYMGLNQFSDLTPEEFk+iEAHNADyEQGk+aYNLNEER	P12399	FALSE	LIMMA	-0.286765422	0.040560283	-0.098541801	0.202317063	0.156578399	-0.019673661	-0.906460496	-0.579134791	-0.718236875	-0.417378011	-0.536261757	-0.639368735	0.332929651	0.660255357	0.521153273	0.822012137	0.849418554	0.600021413	0.350416444	0.894056955	0.746488291	0.508241592	0.646258779	0.94848974	0.586187139	0.954993072	0.85519253	0.760377982	0.824926717	0.989181914	-2.652376382	-2.652376382	-2.652376382	-2.652376382	-2.652376382	-2.652376382	-0.950702689	0.13446799	-0.326691952	0.6707342
P11247	Myeloperoxidase OS=Mus musculus GN=Mpo PE=1 SV=2 - [PERM_MOUSE]	Mpo	1	Unique	6	lNNQYRPTGPNPR+qNQIVVDEIR+iGLDLPALNMQR+lNLTSWk+vTcPPNDkYR+qNQIVVDEIRER	P11247	TRUE	LIMMA	0.063107476	-0.063058964	-0.154719529	0.184146802	-0.271631367	0.204476625	-0.408811276	-0.534977715	-0.626638281	-0.287771949	-0.799252571	-0.267442127	0.535026227	0.408859788	0.317199222	0.656065554	0.255989837	0.676395376	0.785670015	0.785830529	0.506473894	0.429935368	0.299826726	0.381451212	0.890160304	0.89507178	0.695440756	0.704606915	0.564145376	0.674476979	-2.696679813	-2.696679813	-2.696679813	-2.696679813	-2.696679813	-2.696679813	0.274732195	-0.274521003	-0.673556271	0.801665011
P62192	26S protease regulatory subunit 4 OS=Mus musculus GN=Psmc1 PE=1 SV=1 - [PRS4_MOUSE]	Psmc1	1	Unique	5	nQEQmkPLEEkQEEER+iFQIHTSR+aPQETYADIGGLDNQIQEIk+aVANQTSATFLR+ikDYLLmEEEFIR	P62192	FALSE	LIMMA	0.224824818	0.188685838	-0.084954122	-0.784503978	0.11220223	0.673516676	-0.280425936	-0.316564916	-0.590204877	-1.289754733	-0.452685286	0.168265922	0.730075573	0.693936593	0.420296632	-0.279253224	0.677089747	1.178767431	0.368931395	0.449779536	0.732512618	0.003662893	0.686527006	0.010931202	0.604392935	0.675083847	0.849262389	0.045361384	0.851816556	0.085840922	-2.167740527	-2.167740527	-2.167740527	-2.167740527	-2.167740527	-2.167740527	0.914183256	0.767234842	-0.345440672	-3.189952102
P08071	Lactotransferrin OS=Mus musculus GN=Ltf PE=1 SV=4 - [TRFL_MOUSE]	Ltf	1	Unique	25	ncHLAIAPNHAVVSR+ecHLAQVPSHAVVSR+aDAmTLDGGTmFDAGkPPYk+tDkVEVLQQVLLDQQVQFGR+qASGFQLFASPSGQk+nLLFNDNTEcLAk+fNEFFSQScAPGADPk+eYVIATER+vGGPPLScVk+vTWcAVGSEEk+gSTVFEELPNk+aGNVAFLk+aDAmTLDGGTMFDAGkPPYk+snGLDcVNRPVEGYLAVAAVR+iPIGTLRPYLNWNGPPASLEEAVSk+sNLcALcIGDEkGENk+sNGLDcVNRPVEGYLAVAAVR+lLcPDNTWkPVTEYk+kVGGPPLScVk+vGGPPLScVkk+gSTVFEELPNkAER+kQASGFQLFASPSGQk+tHYYAVAVVk+lRPVAAEVYGTk+cLRDNAGDVAFTR	P08071	FALSE	LIMMA	-0.23100774	-0.078193885	-0.120124602	-0.013846781	-0.125900806	-0.283338937	-0.62870282	-0.475888965	-0.517819683	-0.411541861	-0.570537423	-0.681034018	0.166687341	0.319501196	0.277570478	0.3838483	0.318735811	0.114356143	0.243388574	0.689523653	0.540238994	0.943516652	0.565707064	0.155134132	0.4798756	0.834982817	0.717016464	0.970897507	0.767080479	0.423530485	-2.703647584	-2.703647584	-2.703647584	-2.703647584	-2.703647584	-2.703647584	-1.193362247	-0.403941575	-0.620551353	-0.071531046
P62309	Small nuclear ribonucleoprotein G OS=Mus musculus GN=Snrpg PE=1 SV=1 - [RUXG_MOUSE]	Snrpg	1	Unique	3	aHPPELkk+gNSIIMLEALERV+aHPPELk	P62309	TRUE	LIMMA	-0.304996805	-0.204644064	-0.592030599	-0.702739716	-0.534399397	-0.752295336	-0.793781227	-0.693428486	-1.080815021	-1.191524138	-1.080876994	-1.241079758	0.183787617	0.284140358	-0.103246177	-0.213955294	0.0120782	-0.263510914	0.21105045	0.397480856	0.019485559	0.006539314	0.054906451	0.003925522	0.440315944	0.638360526	0.099476041	0.066557958	0.237020291	0.044107793	-2.994954036	-2.994954036	-2.994954036	-2.994954036	-2.994954036	-2.994954036	-1.281958353	-0.860157099	-2.488414823	-2.953745854
Q61166	Microtubule-associated protein RP/EB family member 1 OS=Mus musculus GN=Mapre1 PE=1 SV=3 - [MARE1_MOUSE]	Mapre1	1	Unique	6	kPLGSSTAAPQRPIATQR+nIELIcQENEGENDPVLQR+qGQETAVAPSLVAPALSkPk+kNPGVGNGDDEAAELMQQVk+kNPGVGnGDDEAAELMQQVk+lEHEYIQNFk	Q61166	TRUE	LIMMA	-0.48214553	-0.051450098	-0.397203855	0.282690356	-0.474922971	0.038548013	-1.010735496	-0.580040064	-0.925793821	-0.24589961	-1.065904519	-0.490041953	0.046444436	0.477139868	0.131386111	0.811280322	0.116058578	0.56713798	0.072097266	0.843043772	0.134593403	0.281852234	0.110640308	0.882047899	0.23226587	0.929024996	0.315601665	0.581744441	0.3431957	0.970174233	-2.120230083	-2.120230083	-2.120230083	-2.120230083	-2.120230083	-2.120230083	-1.873937973	-0.199969276	-1.543798172	1.098722607
E9QA16;F6T2Z7	Protein Cald1 OS=Mus musculus GN=Cald1 PE=1 SV=1 - [E9QA15_MOUSE]|Protein Cald1 OS=Mus musculus GN=Cald1 PE=1 SV=1 - [E9QA16_MOUSE]|Protein Cald1 (Fragment) OS=Mus musculus GN=Cald1 PE=1 SV=1 - [F6QLP8_MOUSE]|Protein Cald1 (Fragment) OS=Mus musculus GN=Cald1 PE=1 SV=1 - [F6ZAW1_MOUSE]|Protein Cald1 (Fragment) OS=Mus musculus GN=Cald1 PE=1 SV=7 - [F6T2Z7_MOUSE]	Cald1	1	Unique	6	rGETENEEFEk+aQnGEFmTHk+eAEGAPQVEAGkR+aQNGEFMTHk+lkQTENAFSPSR+lkQTEnAFSPSR	E9QA16;F6T2Z7	FALSE	LIMMA	-0.224297467	-0.158278254	-0.394254788	-0.634412992	-0.341441003	-0.096485882	-0.740097802	-0.674078588	-0.910055122	-1.150213326	-0.918123308	-0.612286216	0.291502867	0.357522081	0.121545546	-0.118612657	0.235241302	0.419314452	0.379758592	0.533858008	0.128300061	0.017855316	0.234645462	0.703842835	0.61597769	0.741376274	0.306358722	0.130100141	0.506343003	0.8915185	-2.896938126	-2.896938126	-2.896938126	-2.896938126	-2.896938126	-2.896938126	-0.893385156	-0.630428174	-1.570331488	-2.526890548
Q64514;Q64514-2	Tripeptidyl-peptidase 2 OS=Mus musculus GN=Tpp2 PE=1 SV=3 - [TPP2_MOUSE]|Isoform Short of Tripeptidyl-peptidase 2 OS=Mus musculus GN=Tpp2 - [TPP2_MOUSE]	Tpp2	1	Unique	23	lHQLDAEkER+acVDSNEnGDLSk+nGVAPGAQILSIk+vPITAVIAAk+gAGPGcYLAGSLTLSk+gTLIEAFPVLGGk+acVDSNENGDLSk+dGEIIGLSGR+nGYDFYPk+lGFTVTVGNNR+sTLIDALcR+iPANWTNPLGk+wTDLFDTk+vALAEAcR+gVLIAVLDTGVDPGAPGmQVTTDGkPk+gVLIAVLDTGVDPGAPGMQVTTDGkPk+lIkEELQSQVELLNSFEk+tDPRPDAATIk+aMIEVINHk+fVLHAVQLVk+ekLPANQYTWSSR+cDLVNYSYGEATHWPNSGR+aNNVDYTVHSVR	Q64514;Q64514-2	FALSE	LIMMA	0.417787797	0.339337799	0.725260506	-0.022917151	0.387759144	0.148411092	-0.173930372	-0.252380371	0.133542336	-0.614635321	-0.273801881	-0.443307078	1.009505966	0.931055968	1.316978675	0.568801018	1.049320169	0.740129261	0.158731892	0.249280634	0.018215729	0.937183115	0.239256151	0.610661011	0.373875739	0.500250785	0.095537246	0.969352015	0.511659411	0.841337949	-2.042646567	-2.042646567	-2.042646567	-2.042646567	-2.042646567	-2.042646567	1.450563776	1.178184529	2.518112366	-0.079568599
Q6S9I0	Kng2 protein OS=Mus musculus GN=Kng2 PE=1 SV=1 - [Q6S9I0_MOUSE]	Kng2	1	Unique	11	rRPPGFSPFR+dIPVDSPELkEVLGHSIAQLnTEnDHPFYFk+dIPVDSPELkEVLGHSIAqLNTEnDHPFYFk+aTSQVVAGTNYVIEFIAR+gDcVALPnGDGGEcR+eSNTELTEDcEIk+fFIVTQTck+lQSGNQFVLYR+aGAEPAPERQAESSQVkQ+kATSQVVAGTNYVIEFIAR+cSkESNTELTEDcEIk	Q6S9I0	FALSE	LIMMA	-0.243907661	0.101599219	-0.37285473	-0.004429348	-0.514368427	-0.114054871	-0.730161586	-0.384654706	-0.859108655	-0.490683272	-1.058016842	-0.600308795	0.242346263	0.587853143	0.113399194	0.481824577	0.029279987	0.372199053	0.312154264	0.671230355	0.127141163	0.985210398	0.062697956	0.633873527	0.548374563	0.82457175	0.304932818	0.991750054	0.254622498	0.855497973	2.212091916	2.212091916	2.212091916	2.212091916	2.212091916	2.212091916	-1.030524461	0.429262777	-1.575333543	-0.018714259
F8WJG3	Transformer-2 protein homolog beta OS=Mus musculus GN=Tra2b PE=1 SV=1 - [F8WJG3_MOUSE]	Tra2b	1	Unique	6	gYDDRDYYSR+yGPIADVSIVYDQQSR+aNPDPNccLGVFGLSLYTTER+gFAFVYFENVDDAk+vDFSITk+iRVDFSITk	F8WJG3	TRUE	LIMMA	-0.339710566	0.083336485	-0.147689033	0.172644523	-0.156700111	0.421729444	-1.080742147	-0.657695096	-0.888720614	-0.568387058	-0.985198606	-0.319302138	0.401321016	0.824368067	0.593342549	0.913676105	0.671798384	1.162761025	0.354861109	0.819069858	0.685522701	0.636150166	0.700721326	0.252813142	0.591495718	0.913912479	0.820820532	0.836656614	0.85863407	0.548210656	-2.880170389	-2.880170389	-2.880170389	-2.880170389	-2.880170389	-2.880170389	-0.941820891	0.231043867	-0.409456256	0.478643395
P04247	Myoglobin OS=Mus musculus GN=Mb PE=1 SV=3 - [MYG_MOUSE]	Mb	1	Unique	7	gQHAAEIQPLAQSHATk+vEADLAGHGQEVLIGLFk+aLELFRnDIAAk+hSGDFGADAQGAmSk+hSGDFGADAQGAMSk+aLELFRNDIAAk+hGcTVLTALGTILk	P04247	TRUE	LIMMA	-1.380920292	0.454349957	-0.509687331	0.956240333	0.041058442	-1.560290853	-2.674380994	-0.839110746	-1.803148033	-0.33722037	-1.405074586	-2.853751555	-0.08745959	1.747810659	0.783773372	2.249701035	1.487191471	-0.266830151	0.037318716	0.476874415	0.42546448	0.140743326	0.953927181	0.019937832	0.15420099	0.698538687	0.627314537	0.413375865	0.981966128	0.126583856	2.555004936	2.555004936	2.555004936	2.555004936	2.555004936	2.555004936	-2.193367253	0.721660998	-0.809555415	1.518832219
Q91YH5	Atlastin-3 OS=Mus musculus GN=Atl3 PE=1 SV=1 - [ATLA3_MOUSE]	Atl3	1	Unique	7	dAVVGRPPADkk+eQHSFELEER+qLALDHFkk+eQLQALIPYVLNPSk+gLLEYFk+iYQGEDLPHPk+gAGDAmEnGkPGPVQVVLVHk	Q91YH5	FALSE	LIMMA	0.032913469	0.495116588	0.198901677	0.190733594	-0.176998512	0.351565912	-0.584121158	-0.121918039	-0.41813295	-0.426301033	-0.866864198	-0.265468716	0.649948097	1.112151216	0.815936305	0.807768222	0.512867174	0.968600539	0.913569149	0.111150191	0.513573699	0.530880567	0.602538581	0.252280526	0.959907485	0.313705523	0.699899661	0.776138634	0.792313777	0.547538122	-2.424492955	-2.424492955	-2.424492955	-2.424492955	-2.424492955	-2.424492955	0.10958727	1.648518868	0.662254458	0.635058361
P61255	60S ribosomal protein L26 OS=Mus musculus GN=Rpl26 PE=1 SV=1 - [RL26_MOUSE]	Rpl26	1	Unique	1	aNGTTVHVGIHPSk	P61255	TRUE	LIMMA	-0.652202179	-0.218328404	-0.139831246	-0.581212702	-0.014989504	-0.113618443	-1.235856988	-0.801983213	-0.723486055	-1.164867511	-0.667535418	-0.697273252	-0.068547369	0.365326405	0.443823563	0.002442107	0.63755641	0.470036366	0.029911659	0.449034263	0.626662209	0.050897909	0.962716643	0.692436685	0.134190461	0.674472184	0.777242503	0.24012628	0.985645288	0.888197082	-2.191132252	-2.191132252	-2.191132252	-2.191132252	-2.191132252	-2.191132252	-2.295737134	-0.768511116	-0.49220287	-2.045855758
P08003	Protein disulfide-isomerase A4 OS=Mus musculus GN=Pdia4 PE=1 SV=3 - [PDIA4_MOUSE]	Pdia4	1	Unique	18	fIDEHATkR+vDATEQTDLAk+iDATSASMLASk+yGIVDYmIEQSGPPSk+qLEPIYTSLGk+fDVSGYPTLk+fDVSGYPTIk+tFDAIVMDPk+fAMEPEEFDSDTLR+vEGFPTIYFAPSGDk+tQEEIVAk+lAPEYEk+vREVSQPDWTPPPEVTLSLTk+qLEPIYTSLGkk+fIDEHATk+eFVTAFkk+rSPPIPLAk+rFDVSGYPTLk	P08003	FALSE	LIMMA	-0.228301215	-0.12477921	0.09815773	0.272472396	-0.265863505	0.044019038	-0.601740162	-0.498218157	-0.275281217	-0.100966551	-0.683380941	-0.329419909	0.145137732	0.248659737	0.471596678	0.645911343	0.15165393	0.417457985	0.220171619	0.498431657	0.593737385	0.145792346	0.202125372	0.810529574	0.452999977	0.713265337	0.757462852	0.420217407	0.468556823	0.941481252	-2.782186327	-2.782186327	-2.782186327	-2.782186327	-2.782186327	-2.782186327	-1.255985414	-0.686465325	0.540008854	1.498990508
Q60864	Stress-induced-phosphoprotein 1 OS=Mus musculus GN=Stip1 PE=1 SV=1 - [STIP1_MOUSE]	Stip1	1	Unique	16	hYTEAIk+nkGNEcFQkGDYPQAmk+ykDAIHFYNk+tYEEGLkHEANNLQLk+aAALEFLNRFEEAkR+dcEEcIQLEPTFIk+lAYINPDLALEEk+gDYPQAMk+eLGNDAYk+sLLSDPTYR+lLEFQLALk+eLDPTNmTYITNQAAVHFEk+eLDPTNMTYITNQAAVHFEk+aLDLDSSckEAADGYQR+kFMNPFNLPNLYQk+dAIHFYNk	Q60864	FALSE	LIMMA	0.196326705	0.105249019	0.523815841	0.277162511	0.168372448	0.205579505	-0.239657321	-0.330735006	0.087831815	-0.158821515	-0.319072512	-0.230404521	0.63231073	0.541233045	0.959799867	0.713146536	0.655817407	0.64156353	0.363312851	0.624047198	0.020389978	0.202850919	0.484172643	0.341507764	0.60035982	0.796303388	0.10201253	0.497713911	0.71535328	0.639983191	-2.40881638	-2.40881638	-2.40881638	-2.40881638	-2.40881638	-2.40881638	0.925134298	0.495956359	2.468334613	1.306050267
Q9CVB6	Actin-related protein 2/3 complex subunit 2 OS=Mus musculus GN=Arpc2 PE=1 SV=3 - [ARPC2_MOUSE]	Arpc2	1	Unique	9	aSHTAPQVLFSHR+eLQAHGADELLkR+aSHTAPQVLFSHREPPLELk+iIEETLALk+ncFASVFEk+vFMQEFk+vTVVFSTVFkDDDDVVIGk+eLQAHGADELLk+dNTINLIHTFR	Q9CVB6	FALSE	LIMMA	0.037837505	-0.238635965	-0.098383018	0.184999059	-0.193997635	0.080035418	-0.351738761	-0.628212232	-0.487959285	-0.204577207	-0.629557142	-0.309540848	0.427413772	0.150940301	0.291193248	0.574575325	0.241561871	0.469611684	0.84337751	0.219289925	0.608221709	0.338155831	0.368484526	0.676405611	0.922260359	0.466600258	0.767226222	0.634265755	0.623244661	0.881734015	-2.383103709	-2.383103709	-2.383103709	-2.383103709	-2.383103709	-2.383103709	0.199538171	-1.258459922	-0.518828272	0.975602739
Q99LB2	Dehydrogenase/reductase SDR family member 4 OS=Mus musculus GN=Dhrs4 PE=1 SV=3 - [DHRS4_MOUSE]	Dhrs4	1	Unique	3	rLAEDGAHVVVSSR+vNcLAPGLIk+lAEDGAHVVVSSR	Q99LB2	FALSE	LIMMA	0.45246781	0.277501468	0.248057717	0.103922967	-0.0505249	0.580136822	0.034500666	-0.140465676	-0.169909427	-0.314044177	-0.517826373	0.162169678	0.870434954	0.695468612	0.666024861	0.521890111	0.416776573	0.998103966	0.034942609	0.184130717	0.233564312	0.613743307	0.825930837	0.00836199	0.147786128	0.424726448	0.441574237	0.824314207	0.917481834	0.073212372	-1.174464454	-1.174464454	-1.174464454	-1.174464454	-1.174464454	-1.174464454	2.224034533	1.364014929	1.219288788	0.51081704
P25911;P25911-2	Tyrosine-protein kinase Lyn OS=Mus musculus GN=Lyn PE=1 SV=4 - [LYN_MOUSE]|Isoform 2 of Tyrosine-protein kinase Lyn OS=Mus musculus GN=Lyn - [LYN_MOUSE]	Lyn	1	Unique	10	rkDNLNDDEVDSk+eGFIPSNYVAk+aANVLVSESLMck+qLLAPGNSAGAFLIR+vNTLETEEWFFk+vIEDNEYTAR+sLDNGGYYISPR+lYAVVTk+sDEGGkVLLPk+rEGFIPSNYVAk	P25911;P25911-2	FALSE	LIMMA	0.015086916	-0.110784143	0.148709694	-0.227908937	0.416380808	-0.289839337	-0.393847653	-0.519718712	-0.260224875	-0.636843507	-0.04082194	-0.698773906	0.424021485	0.298150426	0.557644263	0.181025632	0.873583556	0.119095232	0.940155902	0.58252965	0.461632206	0.262531051	0.07251547	0.157199925	0.972183853	0.771000111	0.656852816	0.565558947	0.274345641	0.426666796	-3.141362882	-3.141362882	-3.141362882	-3.141362882	-3.141362882	-3.141362882	0.075795363	-0.556569958	0.747104647	-1.144994797
F8VQN6;Q8R4H2	Rho guanine nucleotide exchange factor 12 OS=Mus musculus GN=Arhgef12 PE=1 SV=1 - [F8VQN6_MOUSE]|Rho guanine nucleotide exchange factor 12 OS=Mus musculus GN=Arhgef12 PE=1 SV=2 - [ARHGC_MOUSE]	Arhgef12	1	Unique	3	rRPELIPEDLHR+lTkYPLLLDNIAk+sAAEHLFVTATQFAk	F8VQN6;Q8R4H2	TRUE	LIMMA	0.325471975	0.14830081	1.065476396	-0.006496869	0.171129523	0.73224119	-0.307974027	-0.485145192	0.432030395	-0.63994287	-0.537084637	0.098795188	0.958917976	0.781746812	1.698922398	0.626949133	0.879343683	1.365687192	0.300757361	0.634508362	0.001878299	0.983347967	0.623718927	0.025130537	0.538519365	0.801722158	0.022300156	0.991750054	0.80773461	0.150183775	-2.438817965	-2.438817965	-2.438817965	-2.438817965	-2.438817965	-2.438817965	1.055601459	0.480983199	3.455653716	-0.021071258
H7BX26	Centrosomal protein of 170 kDa OS=Mus musculus GN=Cep170 PE=1 SV=1 - [H7BX26_MOUSE]	Cep170	1	Unique	2	tPLTSADEHNIHSk+iSQDLALIAR	H7BX26	TRUE	LIMMA	-0.801757914	0.078478509	0.160033755	0.285125298	-0.438409408	0.465431977	-1.788191939	-0.907955516	-0.826400271	-0.701308728	-1.541276176	-0.521002049	0.184676112	1.064912535	1.14646778	1.271559324	0.664457361	1.451866003	0.106822859	0.871416315	0.741549741	0.557701211	0.421451365	0.341203047	0.296538012	0.941484228	0.851932101	0.791112222	0.669593705	0.639983191	-1.822664067	-1.822664067	-1.822664067	-1.822664067	-1.822664067	-1.822664067	-1.669825902	0.163447651	0.333303238	0.593832128
Q8BZW8	NHL repeat-containing protein 2 OS=Mus musculus GN=Nhlrc2 PE=1 SV=1 - [NHLC2_MOUSE]	Nhlrc2	1	Unique	4	fAGSGNEENRNNAYPHk+qVLYVADSYNHk+iQSSIGGPNPGRk+lQHPLGVAWDEER	Q8BZW8	FALSE	LIMMA	0.28339464	0.275947135	0.17078217	0.172463971	-0.102517793	0.32238354	-0.141549353	-0.148996858	-0.254161823	-0.252480022	-0.577619621	-0.102560453	0.708338633	0.700891128	0.595726163	0.597407964	0.372584034	0.747327533	0.182242975	0.193614374	0.416422902	0.411906829	0.661168496	0.13105005	0.407109307	0.435498629	0.619310224	0.691536362	0.8346587	0.390290908	-1.47899211	-1.47899211	-1.47899211	-1.47899211	-1.47899211	-1.47899211	1.370111528	1.33410551	0.825670588	0.833801495
B8JJN0	Protein Gm20547 OS=Mus musculus GN=Gm20547 PE=3 SV=1 - [B8JJN0_MOUSE]	Gm20547	1	Unique	20	rQQLVPSYAR+qHkEQLLPVkDVk+rDLEIEEVLFHPk+sSDADWVTEkLNQISYEDHk+fLcTGGVDPYADPNTck+wDGQTAIcDDGAGYcPNPGIPIGTR+yGLLTYATVPk+sTGSWSDLQTR+aLFVSEQGk+qQLVPSYAR+tcQEnGRWDGQTAIcDDGAGYcPNPGIPIGTR+eQLLPVkDVk+kAEGIPEFYDYDVALVk+dLEIEEVLFHPk+vkDASEVVTPR+yGQTLRPIcLPcTEGTTR+dFHINLFQVLPWLk+aLRLPQTATck+cPRPQDFEnGEFWPR+fLcTGGVDPYADPNTckGDSGGPLIVHk	B8JJN0	FALSE	LIMMA	-0.487328761	-0.380962922	-0.727099525	-0.159322356	-0.604922353	-0.122349736	-0.906435631	-0.800069792	-1.146206395	-0.578429226	-1.073498078	-0.541456606	-0.068221891	0.038143948	-0.307992655	0.259784514	-0.136346627	0.296757134	0.024361334	0.073026119	0.001423905	0.441783895	0.013379825	0.553805064	0.119081337	0.247830831	0.018625131	0.712069726	0.11402368	0.812131064	2.823283386	2.823283386	2.823283386	2.823283386	2.823283386	2.823283386	-2.388874013	-1.867471194	-3.564224601	-0.780994405
Q9ERU9	E3 SUMO-protein ligase RanBP2 OS=Mus musculus GN=Ranbp2 PE=1 SV=2 - [RBP2_MOUSE]	Ranbp2	1	Unique	2	hLENDPSFQAHDTSGQk+nTFSFGSk	Q9ERU9	TRUE	LIMMA	-0.974767974	-0.449861401	-0.731171917	-0.476805808	-0.475940456	-1.996628243	-1.91260683	-1.387700257	-1.669010773	-1.414644664	-1.524476173	-2.934467099	-0.036929118	0.487977455	0.20666694	0.461033048	0.572595261	-1.058789387	0.042214954	0.333375443	0.121169127	0.305765129	0.359547825	0.000171915	0.165058949	0.581839448	0.295454141	0.60319626	0.617323139	0.005232968	-2.029938937	-2.029938937	-2.029938937	-2.029938937	-2.029938937	-2.029938937	-2.135349718	-0.985476998	-1.601722448	-1.044502051
P08226	Apolipoprotein E OS=Mus musculus GN=Apoe PE=1 SV=2 - [APOE_MOUSE]	Apoe	1	Unique	18	aQAFGDRIR+rLAVYk+lGQYRNEVHTmLGQSTEEIR+aYkkELEEQLGPVAEETR+eLEEQLGPVAEETR+lEEVGNQAR+tANLGAGAAQPLR+lGADMEDLR+lQAEIFQAR+nEVHTmLGQSTEEIR+skMEEQTQQIR+nEVHTmLGQSTEEIR+tANLGAGAAQPLRDR+gWFEPIVEDMHR+gRLEEVGnQAR+lGADmEDLRNR+lGkEVQAAQAR+lGADMEDLRNR	P08226	TRUE	LIMMA	0.044146122	-0.389303837	1.219586124	-0.053422722	0.01645508	-0.292036492	-0.828742789	-1.262192749	0.346697213	-0.926311633	-0.959464391	-1.164925404	0.917035034	0.483585074	2.092475036	0.81946619	0.992374552	0.580852419	0.918034846	0.367853968	0.007992588	0.900897003	0.972628286	0.497886888	0.960532826	0.613466653	0.055982496	0.958721209	0.987769322	0.768903553	2.069134965	2.069134965	2.069134965	2.069134965	2.069134965	2.069134965	0.103903354	-0.91627469	2.870446655	-0.125736977
G3UVV4	Hexokinase 1, isoform CRA_f OS=Mus musculus GN=Hk1 PE=1 SV=1 - [G3UVV4_MOUSE]	Hk1	1	Unique	18	rLVPDSDVR+qIEETLSHFR+gkFTTSDVAAIETDkEGVQNAk+aAQLcGAGMAAVVEk+cTVSFLLSEDGSGk+mPLGFTFSFPck+dYNPTASVk+lVPDSDVR+tTVGVDGSLYk+gAALITAVGVR+fLLSESGSGk+gDFIALDLGGSSFR+eSLLFEGR+gLDHLNVTVGVDGTLYk+tDFDkVVDEYSLNSGk+sIPDGTEHGDFLALDLGGTNFR+gQISEPLkTR+hIDLVEGDEGR	G3UVV4	FALSE	LIMMA	0.062312677	0.182839058	0.131880345	0.132947551	0.126397571	0.221759174	-0.276752419	-0.156226038	-0.207184751	-0.206117545	-0.252688731	-0.117305922	0.401377773	0.521904154	0.470945441	0.472012648	0.505483873	0.560824271	0.70878714	0.277961298	0.431403511	0.427729669	0.499334993	0.190539372	0.847474197	0.529117444	0.631781131	0.702883719	0.726737068	0.475439434	-2.694162526	-2.694162526	-2.694162526	-2.694162526	-2.694162526	-2.694162526	0.377562894	1.107852324	0.799084989	0.80555137
A0A0U1RPY8;O89053	Coronin-1A OS=Mus musculus GN=Coro1a PE=1 SV=5 - [COR1A_MOUSE]|Coronin (Fragment) OS=Mus musculus GN=Coro1a PE=1 SV=1 - [A0A0U1RPY8_MOUSE]	Coro1a	1	Unique	7	hVFGQPAk+fRHVFGQPAk+hVFGQPAkADQcYEDVR+iLTTGFSR+qVALWDTk+ePVITLEGHTk+hVFGqPAk	A0A0U1RPY8;O89053	TRUE	LIMMA	-0.072036422	-0.316929918	-0.085330592	-0.704704768	-0.366763208	0.121967139	-0.611761312	-0.856654809	-0.625055483	-1.244429658	-0.97019398	-0.417757752	0.467688469	0.222794972	0.454394298	-0.164979877	0.236667564	0.661692029	0.786070578	0.238415238	0.747896727	0.012471184	0.22278706	0.646280251	0.890160304	0.488285545	0.855467134	0.10434395	0.494943285	0.861971653	-2.59301241	-2.59301241	-2.59301241	-2.59301241	-2.59301241	-2.59301241	-0.274205188	-1.206387349	-0.32480918	-2.682444501
P03953-2	Isoform 2 of Complement factor D OS=Mus musculus GN=Cfd - [CFAD_MOUSE]	Cfd	1	Unique	4	tYHDGVVTINmmcAESNRR+vcGnGkkPGVYTR+gDSGSPLVcGDAVEGVVTWGSR+dTcRGDSGSPLVcGDAVEGVVTWGSR	P03953-2	TRUE	LIMMA	-0.350662532	-0.317400019	-0.298303892	0.278039256	-0.081271954	0.39248648	-0.922452283	-0.889189769	-0.870093642	-0.293750495	-0.720552329	-0.179303271	0.221127219	0.254389732	0.273485859	0.849829006	0.558008422	0.96427623	0.218764751	0.264395243	0.293548006	0.32690352	0.795986936	0.170202561	0.451245596	0.514471428	0.503733327	0.623740343	0.905856577	0.448275051	2.361840834	2.361840834	2.361840834	2.361840834	2.361840834	2.361840834	-1.259937437	-1.140424565	-1.071811802	0.999000563
Q91XF0	Pyridoxine-5-phosphate oxidase OS=Mus musculus GN=Pnpo PE=1 SV=1 - [PNPO_MOUSE]	Pnpo	1	Unique	4	eAENYFHSRPk+sSQIGAVVSR+qSSVIPDREYLR+fFTNYESRk	Q91XF0	TRUE	LIMMA	0.45449313	0.413061483	0.660527364	0.683481654	0.33205795	-0.14466077	-0.117726441	-0.159158088	0.088307794	0.111262083	-0.307702979	-0.71688034	1.0267127	0.985281053	1.232746935	1.255701224	0.971818878	0.4275588	0.114652361	0.149961097	0.025318901	0.021062989	0.29597156	0.607843269	0.311185618	0.372557813	0.116638843	0.144549961	0.56175954	0.840897616	-0.443372927	-0.443372927	-0.443372927	-0.443372927	-0.443372927	-0.443372927	1.631776213	1.483023302	2.371505246	2.453918512
Q8BFY9-2;Q99LG2	Transportin-2 OS=Mus musculus GN=Tnpo2 PE=1 SV=1 - [TNPO2_MOUSE]|Isoform 2 of Transportin-1 OS=Mus musculus GN=Tnpo1 - [TNPO1_MOUSE]	Tnpo2;Tnpo1	2	Shared	3	nIRDNEEkDSAFR+qSSFALLGDLTk+dNEEkDSAFR	Q8BFY9-2;Q99LG2	TRUE	LIMMA	1.122645953	-0.030106269	-0.079621429	0.254752931	-0.129570452	0.718743314	0.478757479	-0.673994744	-0.723509904	-0.389135544	-0.849459651	0.07485484	1.766534427	0.613782205	0.564267045	0.898641405	0.590318748	1.362631788	0.001360438	0.924201674	0.801435656	0.423612429	0.71451376	0.030071843	0.018309702	0.965712175	0.892043689	0.700358213	0.866543632	0.164060287	-2.656791082	-2.656791082	-2.656791082	-2.656791082	-2.656791082	-2.656791082	3.582021153	-0.096059932	-0.254047719	0.812838976
Q99J77	N-acetylneuraminic acid synthase (Sialic acid synthase) OS=Mus musculus GN=Nans PE=1 SV=1 - [Q99J77_MOUSE]	Nans	1	Unique	4	kALERPYTSk+hLEFSHDQYk+vGSGDTNNFPYLEk+gSDHSASLEPGELAELVR	Q99J77	FALSE	LIMMA	0.319257045	0.218649666	0.0741097	0.162917971	0.305396639	0.483255556	-0.074192153	-0.174799532	-0.319339498	-0.230531227	-0.134492937	0.089806357	0.712706244	0.612098865	0.467558899	0.55636717	0.745286216	0.876704754	0.107379138	0.263869586	0.701890684	0.40261997	0.165547388	0.01799829	0.297140062	0.514009117	0.830689665	0.687927963	0.423733157	0.118186354	-1.923164574	-1.923164574	-1.923164574	-1.923164574	-1.923164574	-1.923164574	1.667046858	1.141710872	0.386974524	0.850699761
D3Z079	Syntaxin-binding protein 5 OS=Mus musculus GN=Stxbp5 PE=1 SV=1 - [D3Z079_MOUSE]	Stxbp5	1	Unique	8	rPAVLHSLk+sPAkPVQTITPHGk+rRPVSVSPSSSQEISENQYAVIcSEk+lLQPVIVSPSGTILR+sGEPFIILSGGLSYDTVGR+gLFGGGAQSLDREELFGESSSGk+sLAQHIPGPGGIEGVk+hGFPYQPSALAFDPVQk	D3Z079	TRUE	LIMMA	-0.692761113	-0.426354568	-0.486049381	-0.391309709	-0.609600013	-0.392669129	-1.096536664	-0.830130119	-0.889824932	-0.79508526	-1.061034803	-0.79644468	-0.288985561	-0.022579017	-0.08227383	0.012465842	-0.158165223	0.011106422	0.001574779	0.039281222	0.020173284	0.056968401	0.010050326	0.056169016	0.020035373	0.170131569	0.101790476	0.255221569	0.099495169	0.238516931	-2.163215461	-2.163215461	-2.163215461	-2.163215461	-2.163215461	-2.163215461	-3.524840459	-2.169336305	-2.47306971	-1.991024423
Q9R1P4	Proteasome subunit alpha type-1 OS=Mus musculus GN=Psma1 PE=1 SV=1 - [PSA1_MOUSE]	Psma1	1	Unique	9	kAQPSQAAEEPAEkADEPmEH+aQPSQAAEEPAEkADEPmEH+eTLPAEQDLTTk+qGSATVGLk+nQYDNDVTVWSPQGR+nVSIGIVGk+lVSLIGSk+aLRETLPAEQDLTTk+iHQIEYAmEAVk	Q9R1P4	FALSE	LIMMA	-0.07099149	-0.024634796	0.22478992	0.086401519	0.120848221	-0.164806454	-0.605580517	-0.559223823	-0.309799107	-0.448187509	-0.476840482	-0.699395481	0.463597537	0.509954232	0.759378947	0.620990546	0.718536923	0.369782573	0.787120822	0.925292863	0.395470051	0.742488557	0.681224546	0.531972106	0.890160304	0.965903324	0.599426443	0.889357087	0.847173862	0.793330197	-1.995244862	-1.995244862	-1.995244862	-1.995244862	-1.995244862	-1.995244862	-0.272823789	-0.094672731	0.863878716	0.332045285
E9PV44	ATPase inhibitor, mitochondrial OS=Mus musculus GN=Atpif1 PE=1 SV=1 - [E9PV44_MOUSE]	Atpif1	1	Unique	4	aEEDRYFR+kIQQLknNH+eAGGAFGk+tkEQLAALR	E9PV44	TRUE	LIMMA	-0.427105276	0.022010898	0.071174415	0.479022016	0.038259364	0.520320123	-1.017933771	-0.568817596	-0.51965408	-0.111806479	-0.622306975	-0.070508372	0.163723218	0.612839393	0.662002909	1.06985051	0.698825702	1.111148617	0.149401112	0.939571401	0.806451848	0.107654823	0.906186619	0.081860325	0.362322727	0.970562656	0.892997422	0.36036152	0.959821079	0.297593122	-2.864294993	-2.864294993	-2.864294993	-2.864294993	-2.864294993	-2.864294993	-1.48514715	0.076537155	0.247490455	1.665674067
Q4KMM3-4	Isoform 4 of Oxidation resistance protein 1 OS=Mus musculus GN=Oxr1 - [OXR1_MOUSE]	Oxr1	1	Unique	2	tPIIEEEQNNSANTQkHPSR+tSSNPGALSHETGLSGLETATk	Q4KMM3-4	TRUE	LIMMA	-1.9552983	-0.031287585	-0.747648895	0.02622213	-0.995235813	-0.623662695	-3.049841268	-1.125830553	-1.842191863	-1.068320838	-2.218972053	-1.718205663	-0.860755332	1.063255383	0.346894073	1.120765098	0.228500427	0.470880273	0.00108483	0.953614066	0.172221867	0.961117042	0.106621013	0.252259514	0.015634026	0.978859444	0.367338979	0.978542734	0.337489953	0.547538122	-1.287608875	-1.287608875	-1.287608875	-1.287608875	-1.287608875	-1.287608875	-3.670085567	-0.058726648	-1.403333403	0.049218812
P36993;Q99NF7	Protein phosphatase 1B OS=Mus musculus GN=Ppm1b PE=1 SV=1 - [PPM1B_MOUSE]|Ppm1b protein OS=Mus musculus GN=Ppm1b PE=1 SV=1 - [Q99NF7_MOUSE]	Ppm1b	1	Unique	3	dSELDkHLESR+vEEIMQk+aADkSGSALEPSVESVk	P36993;Q99NF7	TRUE	LIMMA	1.378864953	1.757424962	0.423790591	1.014716228	0.653549061	0.458336051	0.803950346	1.182510354	-0.151124017	0.43980162	0.010774989	-0.116578556	1.953779561	2.332339569	0.998705198	1.589630835	1.296323133	1.033250659	3.96E-05	1.14E-06	0.141855718	0.001214951	0.046541983	0.113369387	0.001465904	7.03E-05	0.322417357	0.020640892	0.218091914	0.360700648	-1.389760917	-1.389760917	-1.389760917	-1.389760917	-1.389760917	-1.389760917	4.927360891	6.280141506	1.514411674	3.626078858
Q6ZPJ3	(E3-independent) E2 ubiquitin-conjugating enzyme UBE2O OS=Mus musculus GN=Ube2o PE=1 SV=3 - [UBE2O_MOUSE]	Ube2o	1	Unique	13	dHTEQTETAPDASAPPSVRPk+aALLEAGMPESTEDk+lIGTNcIIYPVNSk+sGYPDIGFPLFPLSk+sIPLSIk+vQWYPEGVk+cLYVFPAk+iGNTEDGALPkEDEPSVGQVAR+vQScPDPAVYGVVQSGDHVGR+gEVFSVLEFAPSNHSFk+kIEFQPPEAk+gEVFSVLEFAPSnHSFk+rPPEVFEQEIR	Q6ZPJ3	FALSE	LIMMA	-0.127275884	0.088411441	-0.17434667	-0.009598712	0.3130516	0.074176663	-0.429492028	-0.213804704	-0.476562815	-0.311814856	-0.024836321	-0.228039481	0.174940261	0.390627585	0.127869474	0.292617433	0.650939521	0.376392808	0.394749208	0.552977094	0.246543853	0.948467451	0.06798847	0.618287129	0.632103329	0.754207033	0.454953727	0.972963304	0.263675722	0.846118142	-2.256256592	-2.256256592	-2.256256592	-2.256256592	-2.256256592	-2.256256592	-0.865215802	0.601017047	-1.185200917	-0.065251617
Q9EP69	Phosphatidylinositide phosphatase SAC1 OS=Mus musculus GN=Sacm1l PE=1 SV=1 - [SAC1_MOUSE]	Sacm1l	1	Unique	7	ykPHPQISk+lEEQDEFEk+sLQAQLQR+vSTEVTLAVkk+aTDFDVLSYkk+eLSAQPEVHR+fVWnGHLLR	Q9EP69	FALSE	LIMMA	-0.008059291	-0.092909356	0.042506965	0.111247509	0.140263748	0.27284471	-0.474199067	-0.559049132	-0.423632811	-0.354892267	-0.380896365	-0.193295066	0.458080485	0.37323042	0.508646741	0.577387285	0.661423861	0.738984486	0.971933256	0.685501001	0.852829626	0.627983337	0.584983937	0.239880702	0.983218108	0.832009718	0.918764082	0.830126636	0.779926121	0.532214883	-2.74863669	-2.74863669	-2.74863669	-2.74863669	-2.74863669	-2.74863669	-0.035520303	-0.4094862	0.187344056	0.490309283
Q8CE80	Calpastatin OS=Mus musculus GN=Cast PE=1 SV=1 - [Q8CE80_MOUSE]	Cast	1	Unique	3	aASLGSSQPSRPHVGEAATATk+gVVPEDAVETLAGSLGTR+lGERDDTIPPEYR	Q8CE80	TRUE	LIMMA	0.042935682	-0.046320638	-0.503865302	0.221910477	-0.460076257	0.39331001	-0.451885808	-0.541142128	-0.998686792	-0.272911013	-1.013303502	-0.10151148	0.537757172	0.448500852	-0.009043812	0.716731967	0.093150987	0.888131501	0.859881868	0.848970653	0.046240463	0.365247341	0.099323777	0.114396285	0.932302012	0.932264807	0.165333686	0.654351259	0.325492346	0.362536569	-1.590592115	-1.590592115	-1.590592115	-1.590592115	-1.590592115	-1.590592115	0.178264882	-0.192318899	-2.092000971	0.921351265
Q00724	Retinol-binding protein 4 OS=Mus musculus GN=Rbp4 PE=1 SV=2 - [RET4_MOUSE]	Rbp4	1	Unique	7	vkENFDkAR+lQNLDGTcADSYSFVFSR+dPnGLSPETR+fSGLWYAIAk+yWGVASFLQR+dPNGLSPETRR+dPnGLSPETRR	Q00724	FALSE	LIMMA	0.274772487	-0.151610561	-1.215180277	-0.232148432	-0.212450898	-0.065599541	-0.222510565	-0.648893612	-1.712463328	-0.729431483	-0.768430251	-0.562882592	0.772055538	0.34567249	-0.717897225	0.265134619	0.343528456	0.43168351	0.266545467	0.536483477	3.09E-05	0.346255064	0.439445209	0.788496716	0.505044985	0.742279815	0.001165184	0.640349859	0.683743018	0.931158014	2.405918558	2.405918558	2.405918558	2.405918558	2.405918558	2.405918558	1.13518219	-0.626356774	-5.020338916	-0.959087165
E9Q1G8;O55131	Septin-7 OS=Mus musculus GN=Sept7 PE=1 SV=2 - [E9Q1G8_MOUSE]|Septin-7 OS=Mus musculus GN=Sept7 PE=1 SV=1 - [SEPT7_MOUSE]	Sep-07	1	Unique	11	lkDSEAELQRR+nLEAQHkELEEk+nLEGYVGFANLPNQVYR+fEDYLNAESR+iYEFPETDDEEENkLVk+aDTLTPEEcQQFkk+lAAVTYnGVDNNkNk+qYPWGVAEVEnGEHcDFTILR+qYPWGVAEVENGEHcDFTILR+lPLAVVGSNTIIEVnGkR+nLEGYVGFANLPNQVYRk	E9Q1G8;O55131	FALSE	LIMMA	0.157478835	0.015311772	-0.058723834	-0.186734086	0.281966214	-0.04597361	-0.408954819	-0.551121882	-0.625157487	-0.75316774	-0.351325863	-0.612407264	0.723912488	0.581745426	0.50770982	0.379699567	0.915258291	0.520460044	0.572733202	0.956131695	0.832977362	0.504144432	0.368653791	0.868846086	0.766389499	0.980208036	0.908271599	0.758298108	0.623244661	0.968788669	-2.608731457	-2.608731457	-2.608731457	-2.608731457	-2.608731457	-2.608731457	0.571174916	0.055535718	-0.21299104	-0.677283562
Q61879;Q6URW6-2;Q8VDD5	Isoform 2 of Myosin-14 OS=Mus musculus GN=Myh14 - [MYH14_MOUSE]|Myosin-10 OS=Mus musculus GN=Myh10 PE=1 SV=2 - [MYH10_MOUSE]|Myosin-9 OS=Mus musculus GN=Myh9 PE=1 SV=4 - [MYH9_MOUSE]	Myh14;Myh10;Myh9	3	Shared	1	vGRDYVQk	Q61879;Q6URW6-2;Q8VDD5	TRUE	LIMMA	-0.525285534	-0.318996446	-0.789992756	0.167231507	-1.190823673	-0.064304055	-1.373479355	-1.167190267	-1.638186577	-0.680962313	-2.139133193	-0.912497876	0.322908287	0.529197375	0.058201065	1.015425328	-0.242514152	0.783889766	0.21440099	0.446618441	0.066637389	0.688711732	0.015817713	0.877417015	0.444779633	0.672456235	0.204174953	0.863235493	0.124262374	0.970174233	-3.019501025	-3.019501025	-3.019501025	-3.019501025	-3.019501025	-3.019501025	-1.272319896	-0.772656962	-1.913480264	0.40505965
P06728	Apolipoprotein A-IV OS=Mus musculus GN=Apoa4 PE=1 SV=3 - [APOA4_MOUSE]	Apoa4	1	Unique	51	nmEELkGHLTPR+qLEQQVEEFRR+nMEELkGHLTPR+lQEHLkPYAVDLQDQINTQTQEmk+aNELkATIDQNLEDLRR+sLEDLNRQLEQQVEEFRR+tVEPmGEmFNk+tVEPmGEMFNk+sLAPLTVGVQEk+sLAPLTVGVqEk+tVEPMGEMFNk+nLAPLVEDVQSk+vnSFMSTLEk+tDVTQQLSTLFQDk+tDVTQqLSTLFQDk+nAEELQTk+vTQTFGENmQk+eAVEQFQk+vTQTFGENMQk+qLEQQVEEFR+vNSFmSTLEk+lQLTPYIQR+vNSFMSTLEk+aLVQQLEQFR+lGDASTYADGVHNk+eAVEQFQkTDVTQQLSTLFQDk+ekVnSFMSTLEk+lVPFVVQLSGHLAQETER+vkGNTEGLQk+vkGnTE…	P06728	TRUE	LIMMA	0.780990507	0.419338086	0.818364839	1.425769147	0.34815223	0.568547829	0.247027786	-0.114624634	0.284402119	0.891806426	-0.24883624	0.034585109	1.314953227	0.953300807	1.35232756	1.959731867	0.9451407	1.102510549	0.005775225	0.118595539	0.004057244	9.04E-06	0.241564225	0.037787933	0.048730327	0.326789908	0.036300269	0.000446288	0.513851552	0.190055836	3.176540428	3.176540428	3.176540428	3.176540428	3.176540428	3.176540428	3.004905372	1.613427126	3.148705243	5.485727845
P35821	Tyrosine-protein phosphatase non-receptor type 1 OS=Mus musculus GN=Ptpn1 PE=1 SV=2 - [PTN1_MOUSE]	Ptpn1	1	Unique	1	yRDVSPFDHSR	P35821	TRUE	LIMMA	-0.385922392	-1.226397216	-0.307596953	0.157224906	-0.493680616	-0.507576923	-1.249683494	-2.090158318	-1.171358054	-0.706536196	-1.459394886	-1.371338025	0.47783871	-0.362636114	0.556164149	1.020986007	0.472033654	0.356184178	0.367010556	0.007146779	0.470875128	0.71143486	0.303163759	0.238081193	0.602496663	0.059584861	0.664173786	0.870452043	0.566822253	0.530210035	-3.077980246	-3.077980246	-3.077980246	-3.077980246	-3.077980246	-3.077980246	-0.917914685	-2.916980299	-0.731617977	0.373958736
P30681	High mobility group protein B2 OS=Mus musculus GN=Hmgb2 PE=1 SV=3 - [HMGB2_MOUSE]	Hmgb2	1	Unique	12	nYVPPkGDkk+ikIEHPGLSIGDTAkk+kHPDSSVNFAEFSk+ikIEHPGLSIGDTAk+rPPSAFFLFcSENRPk+lGEmWSEQSAk+lGEMWSEQSAk+nYVPPkGDk+kLGEmWSEQSAk+iEHPGLSIGDTAk+kLGEMWSEQSAk+skFEDLAk	P30681	FALSE	LIMMA	-0.207206285	-0.029082827	0.043084268	0.549503651	0.186701585	-0.430058227	-0.67994778	-0.501824322	-0.429657227	0.076762156	-0.341839473	-0.902799722	0.265535209	0.443658667	0.515825762	1.022245145	0.715242643	0.042683267	0.37604089	0.90038601	0.852912946	0.024406175	0.474427314	0.072811665	0.612733686	0.954993072	0.918764082	0.158981821	0.707500288	0.277406365	-2.926543063	-2.926543063	-2.926543063	-2.926543063	-2.926543063	-2.926543063	-0.900482306	-0.126388886	0.187236698	2.388046839
P09602	Non-histone chromosomal protein HMG-17 OS=Mus musculus GN=Hmgn2 PE=1 SV=2 - [HMGN2_MOUSE]	Hmgn2	1	Unique	1	aDAGkDANNPAEnGDAkTDQAQk	P09602	TRUE	LIMMA	-0.676940179	0.355175235	-1.286376831	-1.57684451	-2.339517887	-0.436381011	-2.314189948	-1.282074534	-2.9236266	-3.214094279	-4.170018777	-2.073630781	0.960309591	1.992425005	0.350872939	0.06040526	-0.509016997	1.200868758	0.403309157	0.659477627	0.118433754	0.058423002	0.0142286	0.58860124	0.639521871	0.818566551	0.291784218	0.258669309	0.119067014	0.830842319	-3.112203332	-3.112203332	-3.112203332	-3.112203332	-3.112203332	-3.112203332	-0.849437317	0.445680591	-1.614169934	-1.978654261
Q9JM14	5(3)-deoxyribonucleotidase, cytosolic type OS=Mus musculus GN=Nt5c PE=1 SV=1 - [NT5C_MOUSE]	Nt5c	1	Unique	2	rRFPEEPHVPLEQR+gIIESkR	Q9JM14	TRUE	LIMMA	-0.147593053	-0.341335701	0.219792996	-0.08127173	-0.19483739	-0.643738241	-0.582909339	-0.776651987	-0.21552329	-0.516588016	-0.681535794	-1.079054527	0.287723232	0.093980585	0.655109281	0.354044555	0.291861013	-0.208421955	0.492194657	0.119143918	0.30904505	0.704391513	0.418221404	0.005325954	0.709640548	0.327469824	0.521768073	0.867932758	0.66739202	0.054841988	-1.930823982	-1.930823982	-1.930823982	-1.930823982	-1.930823982	-1.930823982	-0.69655752	-1.610915578	1.037301283	-0.383557584
P09405	Nucleolin OS=Mus musculus GN=Ncl PE=1 SV=2 - [NUCL_MOUSE]	Ncl	1	Unique	8	kAAVPTPAkk+tLVLSNLSYSATk+gFGFVDFNSEEDAk+aAVPTPAk+aLVPTPGk+lELQGSNSR+skGIAYIEFk+eAmEDGEIDGNkVTLDWAkPk	P09405	FALSE	LIMMA	-0.0526768	0.02419258	0.191219856	0.308011415	-0.235835949	0.281150501	-0.444874817	-0.368005437	-0.200978161	-0.084186602	-0.674326662	-0.111047515	0.339521217	0.416390596	0.583417872	0.700209431	0.202654764	0.673348518	0.784754488	0.900120172	0.325637478	0.118589025	0.2791908	0.15269337	0.890160304	0.954993072	0.538103129	0.378671034	0.54602796	0.420746453	-2.703646452	-2.703646452	-2.703646452	-2.703646452	-2.703646452	-2.703646452	-0.275937022	0.126728055	1.001667482	1.613457018
P11679;Q6IFZ6;Q8VED5;Q922U2	Keratin, type II cytoskeletal 8 OS=Mus musculus GN=Krt8 PE=1 SV=4 - [K2C8_MOUSE]|Keratin, type II cytoskeletal 1b OS=Mus musculus GN=Krt77 PE=1 SV=1 - [K2C1B_MOUSE]|Keratin, type II cytoskeletal 79 OS=Mus musculus GN=Krt79 PE=1 SV=2 - [K2C79_MOUSE]|Keratin, type II cytoskeletal 5 OS=Mus musculus GN=Krt5 PE=1 SV=1 - [K2C5_MOUSE]	Krt8;Krt77;Krt79;Krt5	4	Shared	1	nkYEDEINkR	P11679;Q6IFZ6;Q8VED5;Q922U2	TRUE	LIMMA	3.261388691	3.396853038	2.369969757	1.345991898	2.371217934	1.149145035	0.790309779	0.925774126	-0.101109155	-1.125087015	-0.391532279	-1.321933877	5.732467604	5.867931951	4.84104867	3.81707081	5.133968147	3.620223948	0.011651024	0.008927741	0.059412892	0.273239538	0.089474518	0.348082077	0.072835671	0.067622451	0.191781754	0.575305997	0.308439125	0.644775115	-0.911419095	-0.911419095	-0.911419095	-0.911419095	-0.911419095	-0.911419095	2.711514484	2.824139373	1.970389896	1.119055982
P49722	Proteasome subunit alpha type-2 OS=Mus musculus GN=Psma2 PE=1 SV=3 - [PSA2_MOUSE]	Psma2	1	Unique	7	sVHkVEPITk+aAnGVVLATEk+gYSFSLTTFSPSGk+aANGVVLATEk+kLAQQYYLVYQEPIPTAQLVQR+aAnGVVLATEkk+hIGLVYSGmGPDYR	P49722	TRUE	LIMMA	-0.148708021	0.222224864	0.46602654	0.105270349	0.417677953	-0.192233705	-0.942808274	-0.571875389	-0.328073713	-0.688829904	-0.47015312	-0.986333958	0.645392233	1.016325118	1.260126793	0.899370602	1.305509027	0.601866549	0.703533705	0.57022934	0.238684159	0.787481446	0.342597942	0.623087047	0.843461888	0.76419374	0.446900718	0.907302553	0.604648315	0.849119042	-1.754124852	-1.754124852	-1.754124852	-1.754124852	-1.754124852	-1.754124852	-0.384729103	0.574927785	1.205677894	0.27234958
P27773	Protein disulfide-isomerase A3 OS=Mus musculus GN=Pdia3 PE=1 SV=2 - [PDIA3_MOUSE]	Pdia3	1	Unique	27	rLAPEYEAAATR+tADGIVSHLkk+fEDkTVAYTEkk+qAGPASVPLRTEEEFkk+kFLDAGHkLNFAVASR+kTFSHELSDFGLESTTGEVPVVAIR+sEPIPESNEGPVk+lAPEYEAAATR+dGEEAGAYDGPR+qAGPASVPLR+gIVPLAk+yGVSGYPTLk+fVMQEEFSR+gFPTIYFSPANk+eATNPPIIQEEkPk+lSkDPNIVIAk+lSkDPnIVIAk+lkGIVPLAk+gFPTIYFSPANkk+dLFSDGHSEFLk+tFSHELSDFGLESTTGEVPVVAIR+qAGPASVPLRTEEEFk+fISDkDASVVGFFR+ykELGEk+fLDAGHk+fAHTNIESLVk+iFRDGEEAGAYDGPR	P27773	TRUE	LIMMA	-0.729166374	0.112720003	-0.06884471	-0.102037712	-0.361621494	0.057712656	-1.122132966	-0.280246589	-0.461811301	-0.495004304	-0.800971499	-0.335253936	-0.336199783	0.505686594	0.324121882	0.290928879	0.077728512	0.450679247	0.000751163	0.560687363	0.721779973	0.598198634	0.102666335	0.765236148	0.012356254	0.758686639	0.842896154	0.814841993	0.330984835	0.921781835	-2.856867902	-2.856867902	-2.856867902	-2.856867902	-2.856867902	-2.856867902	-3.812123705	0.589306651	-0.359924098	-0.533459022
E9PUM4;P26039	Talin-2 OS=Mus musculus GN=Tln2 PE=1 SV=1 - [E9PUM4_MOUSE]|Talin-1 OS=Mus musculus GN=Tln1 PE=1 SV=2 - [TLN1_MOUSE]	Tln2;Tln1	2	Shared	16	lREAAEGLR+eVANSTANLVk+eVAnSTANLVk+sIAAATSALVk+qVAASTAQLLVAck+vmVTNVTSLLk+dPVQLNLLYVQAR+vMVTNVTSLLk+qEDVIATANLSR+lQAAGNAVk+qEDVIATANLSR+fFYSDQNVDSR+lQAAGnAVkR+vkADQDSEAMk+lQAAGNAVkR+lqAAGNAVkR	E9PUM4;P26039	FALSE	LIMMA	-0.165503693	-0.256663575	-0.300069351	-0.078511958	-0.354226729	-0.60742627	-0.505260508	-0.59642039	-0.639826166	-0.418268773	-0.734086397	-0.947183085	0.174253122	0.08309324	0.039687464	0.261244857	0.025632938	-0.267669455	0.326061823	0.132621334	0.08103662	0.638887344	0.066326248	0.0010767	0.564284463	0.348344908	0.230861312	0.838041111	0.2617989	0.018752997	-3.01394794	-3.01394794	-3.01394794	-3.01394794	-3.01394794	-3.01394794	-1.000772805	-1.552001169	-1.814468546	-0.474748511
O35326	Serine/arginine-rich splicing factor 5 OS=Mus musculus GN=Srsf5 PE=1 SV=2 - [SRSF5_MOUSE]	Srsf5	1	Unique	1	qAGEVTFADAHRPk	O35326	TRUE	LIMMA	-0.542866067	0.064176896	-0.720289433	0.302543307	-0.755012186	0.021747806	-1.910019236	-1.302976273	-2.087442602	-1.064609862	-2.283535897	-1.345405363	0.824287102	1.431330065	0.646863736	1.669696476	0.773511524	1.388900975	0.421959458	0.923902679	0.288907839	0.653102033	0.319455389	0.974175962	0.654439026	0.965709571	0.499454793	0.840772064	0.584860147	0.994267318	0.098230256	0.098230256	0.098230256	0.098230256	0.098230256	0.098230256	-0.815777091	0.09644007	-1.082395187	0.454638655
P28798	Granulins OS=Mus musculus GN=Grn PE=1 SV=2 - [GRN_MOUSE]	Grn	1	Unique	3	aVccEDHIHccPAGFQcHTEk+sDTPcDDFTR+lNTGAWGccPFAk	P28798	TRUE	LIMMA	-0.661504577	-0.961514463	-1.507597099	-1.106581031	-1.427983389	-0.27789006	-1.410705308	-1.710715193	-2.256797829	-1.855781761	-2.26561527	-1.02709079	0.087696153	-0.212313732	-0.758396368	-0.357380301	-0.590351508	0.471310671	0.081115059	0.013873352	0.000323614	0.00537344	0.001667579	0.452827848	0.250181579	0.088033346	0.006670953	0.057951307	0.031394834	0.733031959	-2.658649521	-2.658649521	-2.658649521	-2.658649521	-2.658649521	-2.658649521	-1.81397227	-2.636656846	-4.134120043	-3.034457166
A0A0R4IZY6	Myeloblastin OS=Mus musculus GN=Prtn3 PE=1 SV=1 - [A0A0R4IZY6_MOUSE]	Prtn3	1	Unique	1	eHNVcTLVPR	A0A0R4IZY6	TRUE	LIMMA	-0.36409002	0.573507092	-0.380653195	0.044300521	-0.253609032	-0.23517674	-1.5822606	-0.644663488	-1.598823774	-1.173870059	-1.615565144	-1.45334732	0.85408056	1.791677671	0.837517385	1.2624711	1.10834708	0.982993839	0.544467683	0.342248986	0.5264502	0.941008746	0.705123549	0.694844651	0.743846998	0.589167519	0.707363161	0.970178383	0.860071366	0.888197082	-1.520111325	-1.520111325	-1.520111325	-1.520111325	-1.520111325	-1.520111325	-0.614039982	0.967223118	-0.641973875	0.074713091
O35887;Q6XLQ8	Calumenin OS=Mus musculus GN=Calu PE=1 SV=1 - [CALU_MOUSE]|Calumenin OS=Mus musculus GN=Calu PE=1 SV=1 - [Q6XLQ8_MOUSE]	Calu	1	Unique	1	hLVYESDQNkDGk	O35887;Q6XLQ8	TRUE	LIMMA	-1.062807157	-0.411946865	-1.092336057	-1.711720833	-0.241427177	-0.416959519	-2.170104765	-1.519244472	-2.199633664	-2.81901844	-1.479423538	-1.524257126	0.04449045	0.695350742	0.01496155	-0.604423226	0.996569183	0.690338088	0.059230265	0.451486894	0.052951151	0.003793072	0.691917708	0.446060644	0.206103604	0.676399638	0.176702766	0.046443738	0.85395073	0.727234683	-3.540562563	-3.540562563	-3.540562563	-3.540562563	-3.540562563	-3.540562563	-1.971905469	-0.764315775	-2.02669264	-3.175883459
P11672	Neutrophil gelatinase-associated lipocalin OS=Mus musculus GN=Lcn2 PE=1 SV=1 - [NGAL_MOUSE]	Lcn2	1	Unique	4	aGQFTLGNmHR+wYVVGLAGNAVQk+tkELSPELk+wYVVGLAGNAVQkk	P11672	TRUE	LIMMA	0.12167142	-0.683180097	0.363859119	0.381134678	0.190750183	0.478616687	-0.618035661	-1.422887178	-0.375847962	-0.358572403	-0.636267476	-0.261090394	0.861378501	0.056526984	1.1035662	1.120841759	1.017767841	1.218323768	0.738101417	0.068805227	0.321432361	0.299433234	0.639515473	0.195171856	0.863948316	0.238383747	0.533446512	0.596518918	0.818750745	0.480724363	-3.065885885	-3.065885885	-3.065885885	-3.065885885	-3.065885885	-3.065885885	0.337928471	-1.897454681	1.01057714	1.058558031
Q8CIH5	1-phosphatidylinositol 4,5-bisphosphate phosphodiesterase gamma-2 OS=Mus musculus GN=Plcg2 PE=1 SV=1 - [PLCG2_MOUSE]	Plcg2	1	Unique	10	tkDHLENPDFR+gILDLNTYNVVk+aFVFILEPk+dINSLYDVSR+lLQEYcAETGAk+aLELGTVmTVFNAR+eVLGDmLLTkPTEASADQLPSPSQLR+gALIHNVSk+lRYPVTPELLER+fLLHEQQELWAQDLNk	Q8CIH5	FALSE	LIMMA	-0.245045798	-0.002447267	-0.372242187	0.084887737	-0.172306657	-0.059839339	-0.628101975	-0.385503444	-0.755298364	-0.29816844	-0.600576483	-0.442895516	0.138010379	0.38060891	0.01081399	0.467943914	0.255963168	0.323216838	0.200114068	0.989626817	0.056340173	0.652646673	0.415920855	0.750795881	0.428233586	0.996048994	0.184236891	0.840733942	0.665833754	0.915172973	-2.54061559	-2.54061559	-2.54061559	-2.54061559	-2.54061559	-2.54061559	-1.31425843	-0.013125469	-1.99645306	0.455279893
P08228	Superoxide dismutase [Cu-Zn] OS=Mus musculus GN=Sod1 PE=1 SV=2 - [SODC_MOUSE]	Sod1	1	Unique	11	kHGGPADEERHVGDLGNVTAGk+hGGPADEERHVGDLGNVTAGk+hVGDLGNVTAGkDGVANVSIEDR+aVcVLkGDGPVqGTIHFEQk+aVcVLkGDGPVQGTIHFEQk+dGVANVSIEDR+qDDLGkGGNEESTk+gDGPVQGTIHFEQk+vISLSGEHSIIGR+tmVVHEk+tMVVHEk	P08228	FALSE	LIMMA	0.305314296	0.207399648	-0.022179119	0.365297347	0.6501779	-0.156072077	-0.25094598	-0.348860629	-0.578439396	-0.190962929	0.028260004	-0.712332353	0.861574573	0.763659924	0.534081157	0.921557624	1.272095796	0.4001882	0.269667086	0.450504229	0.935335118	0.188793493	0.041117653	0.569231664	0.507104908	0.675238046	0.962845739	0.480692369	0.20762821	0.821438871	-0.901730055	-0.901730055	-0.901730055	-0.901730055	-0.901730055	-0.901730055	1.127625987	0.765995026	-0.081914774	1.349163097
P51859	Hepatoma-derived growth factor OS=Mus musculus GN=Hdgf PE=1 SV=2 - [HDGF_MOUSE]	Hdgf	1	Unique	6	rAGDVLEDsPkRPk+cGDLVFAk+yQVFFFGTHETAFLGPk+dLFPYEESkEk+kGFSEGLWEIENNPTVk+rAGDVLEDSPk	P51859	FALSE	LIMMA	-0.337699847	0.289255502	-0.033110943	-0.260692898	-0.220893736	0.121290276	-0.843671088	-0.21671574	-0.539082184	-0.766664139	-0.78658678	-0.384680965	0.168271394	0.795226743	0.472860298	0.245278343	0.344799309	0.627261518	0.181907342	0.250728093	0.894075672	0.299449933	0.42961465	0.626463005	0.407078969	0.50130227	0.943617778	0.596518918	0.67629527	0.85163793	-2.358769091	-2.358769091	-2.358769091	-2.358769091	-2.358769091	-2.358769091	-1.371200658	1.174496637	-0.134444085	-1.058520687
Q8BTX9	Inactive hydroxysteroid dehydrogenase-like protein 1 OS=Mus musculus GN=Hsdl1 PE=1 SV=1 - [HSDL1_MOUSE]	Hsdl1	1	Unique	4	gREIYAPIR+aYLDHFSR+wAVISGATDGIGk+lGSRPDLIk	Q8BTX9	TRUE	LIMMA	-1.33067775	-0.039095907	-1.313309324	-0.134264791	-1.011522092	-0.814933308	-2.217263101	-0.925681259	-2.199894675	-1.020850142	-2.002754649	-1.701518659	-0.444092399	0.847489444	-0.426723972	0.752320561	-0.020289535	0.071652044	0.004764541	0.928500896	0.005258702	0.758158428	0.045806886	0.070054858	0.042832134	0.967301089	0.043004951	0.895475237	0.217428821	0.271629371	-2.537458285	-2.537458285	-2.537458285	-2.537458285	-2.537458285	-2.537458285	-3.083531051	-0.090595521	-3.043283829	-0.311126906
O88342	WD repeat-containing protein 1 OS=Mus musculus GN=Wdr1 PE=1 SV=3 - [WDR1_MOUSE]	Wdr1	1	Unique	23	fTIGDHSR+ikDIAWTEDSkR+iWDTTQkEHLLk+sYIYSGSHDGHINYWDSETGENDSFSGk+nIDNPAIADIYTEHAHQVVVAk+aHDGGIYAISWSPDSTHLLSASGDk+vVTVFSVADGYSENNVFYGHHAk+dHLLSISLSGYINYLDkNNPSkPLR+fATASADGQIFIYDGk+lATGSDDNcAAFFEGPPFk+dYSGQGVVk+iAVVGEGR+dYSGqGVVk+vINSVDIk+yEYQPFAGk+gPVTDVAYSHDGAFLAVcDASk+vYSILASTLkDEGk+fGAVFLWDTGSSVGEITGHNk+kVFASLPQVER+sIQcLTVHR+dIAWTEDSkR+gDHFLYTnGk+nIDnPAIADIYTEHAHQVVVAk	O88342	FALSE	LIMMA	-0.041228239	0.409383998	0.093397795	-0.044582734	-0.03609596	-0.13470807	-0.444582791	0.006029445	-0.309956757	-0.447937287	-0.487060059	-0.538062623	0.362126314	0.81273855	0.496752348	0.358771818	0.41486814	0.268646482	0.835292863	0.046905837	0.63820857	0.822119824	0.870641372	0.498643348	0.918173761	0.188840929	0.784690567	0.921102259	0.940523698	0.769706817	-2.158372538	-2.158372538	-2.158372538	-2.158372538	-2.158372538	-2.158372538	-0.209992507	2.085162386	0.475713684	-0.227078345
P16110	Galectin-3 OS=Mus musculus GN=Lgals3 PE=1 SV=3 - [LEG3_MOUSE]	Lgals3	1	Unique	2	rGNDVAFHFNPR+gNDVAFHFNPR	P16110	TRUE	LIMMA	0.0705157	0.435340815	1.191672929	0.176888964	0.48924462	0.085329361	-0.447014471	-0.082189356	0.674142757	-0.340641208	-0.089371702	-0.432200811	0.588045872	0.952870987	1.7092031	0.694419136	1.067860942	0.602859532	0.781724171	0.095688751	6.68E-05	0.488726758	0.094072359	0.737501421	0.889214352	0.289179009	0.0021113	0.750108508	0.316195742	0.907115607	-0.273503783	-0.273503783	-0.273503783	-0.273503783	-0.273503783	-0.273503783	0.279927866	1.728182865	4.730612575	0.702200358
P49222	Erythrocyte membrane protein band 4.2 OS=Mus musculus GN=Epb42 PE=1 SV=3 - [EPB42_MOUSE]	Epb42	1	Unique	11	scDFHAAENNEEHYTk+rGQSFTITLNFR+vALIAQTGEQPSk+aPnGAGVLGScSLVPVR+tQAIFPISSLGDQk+tqAIFPISSLGDQk+sVLPISQTQAAQEGALLYk+lTVEVDcDmFQNLTGYR+yPAGSLQEk+vVGSDRcEDITQNYk+aPTHTFLSALk	P49222	FALSE	LIMMA	0.432688228	0.103760867	0.462478629	0.606737596	0.253642667	-0.353993912	-0.03459266	-0.363520021	-0.004802259	0.139456708	-0.268793248	-0.8212748	0.899969116	0.571041755	0.929759517	1.074018484	0.776078582	0.113286976	0.068135045	0.651996296	0.052230955	0.012910895	0.327647572	0.131579957	0.224157415	0.813309819	0.175016687	0.1058882	0.591124265	0.390290908	-2.168561759	-2.168561759	-2.168561759	-2.168561759	-2.168561759	-2.168561759	1.902361479	0.456196088	2.033338262	2.667588709
P21107-2	Tropomyosin alpha-3 chain OS=Mus musculus GN=Tpm3 PE=1 SV=1 - [E9Q7Q3_MOUSE]|Isoform 2 of Tropomyosin alpha-3 chain OS=Mus musculus GN=Tpm3 - [TPM3_MOUSE]	Tpm3	1	Unique	9	aREQAEAEVASLNRR+aREQAEAEVASLNR+eQAEAEVASLNRR+iQVLQQQADDAEER+iQVLQqQADDAEER+kIQVLQqQADDAEER+kIQVLQQqADDAEER+iQVLQQQADDAEERAER+eqAEAEVASLNRR	P21107-2	FALSE	LIMMA	-0.624608834	-0.342635423	-0.847945293	0.007348931	0.064053331	0.095513313	-1.229879843	-0.947906431	-1.453216301	-0.597922077	-0.612660228	-0.509757695	-0.019337826	0.262635585	-0.242674284	0.612619939	0.740766891	0.700784322	0.043594857	0.255281647	0.007846246	0.980287864	0.847310095	0.748354294	0.168432325	0.506674177	0.05549829	0.990629095	0.926087429	0.913906988	-1.997029732	-1.997029732	-1.997029732	-1.997029732	-1.997029732	-1.997029732	-2.120089683	-1.1629964	-2.878153442	0.024944241
Q9WU78	Programmed cell death 6-interacting protein OS=Mus musculus GN=Pdcd6ip PE=1 SV=3 - [PDC6I_MOUSE]	Pdcd6ip	1	Unique	20	kTERDELLk+sALGRPLDkHEGALETLLR+tmQGSEVVSVLk+eVFPTLAAk+mVPVSVQQSLAVFSQR+lANQAADYFGDAFk+eSLENDLk+lLDEEEATDNDLR+eLPELLQR+yYDQIcSIEPk+fTDLFEk+qcQYkDTLPk+yDEYVNVkDFSDk+sLLSNLDEIkk+dELLkDLQQSIAR+kQEGLLk+nIQVSHQEFSk+lQHAAELIk+kFGEEIAR+eRESLENDLk	Q9WU78	FALSE	LIMMA	-0.147045115	0.072559533	-0.361126907	-0.00104453	-0.297100814	-0.119757188	-0.457864277	-0.238259629	-0.67194607	-0.311863692	-0.644607202	-0.43057635	0.163774047	0.383378695	-0.050307745	0.309774632	0.050405573	0.191061975	0.339941562	0.635475989	0.024464338	0.99454348	0.090657889	0.435696866	0.577262601	0.80222686	0.11490524	0.996772628	0.31082946	0.720370495	-2.662701881	-2.662701881	-2.662701881	-2.662701881	-2.662701881	-2.662701881	-0.97193853	0.479603866	-2.386975961	-0.006904133
Q9CZY3	Ubiquitin-conjugating enzyme E2 variant 1 OS=Mus musculus GN=Ube2v1 PE=1 SV=1 - [UB2V1_MOUSE]	Ube2v1	1	Unique	2	wQNSHSIk+vNmSGVSSSNGVVDPR	Q9CZY3	TRUE	LIMMA	-0.715464908	-0.326840979	-0.55028507	-0.181063815	-0.683161348	-0.526701999	-1.326833612	-0.938209683	-1.161653774	-0.792432519	-1.366692339	-1.138070703	-0.104096204	0.284527725	0.061083634	0.430304889	0.000369643	0.084666705	0.023541013	0.282024292	0.075708788	0.548112241	0.050115255	0.088339224	0.116158179	0.533732202	0.221090115	0.787125912	0.226073941	0.31296279	-1.231038714	-1.231038714	-1.231038714	-1.231038714	-1.231038714	-1.231038714	-2.404258257	-1.098320986	-1.849185625	-0.608449369
P15508;Q3UGX2;Q62261;Q62261-2;Q91ZE6	Spectrin beta chain, non-erythrocytic 1 OS=Mus musculus GN=Sptbn1 PE=1 SV=2 - [SPTB2_MOUSE]|Isoform 2 of Spectrin beta chain, non-erythrocytic 1 OS=Mus musculus GN=Sptbn1 - [SPTB2_MOUSE]|Spectrin beta chain, erythrocytic OS=Mus musculus GN=Sptb PE=1 SV=1 - [E9Q397_MOUSE]|Spectrin beta chain, erythrocytic OS=Mus musculus GN=Sptb PE=1 SV=4 - [SPTB1_MOUSE]|Spectrin beta 1 OS=Mus musculus GN=Sptb PE=…	Sptbn1;Sptb;Sptbn2;Sptbn4	4	Shared	2	wVNSHLAR+aLQFLkEQR	P15508;Q3UGX2;Q62261;Q62261-2;Q91ZE6	TRUE	LIMMA	0.119999725	0.033387716	0.326953276	-0.559053984	-0.076256555	-0.889601684	-0.417280645	-0.503892653	-0.210327093	-1.096334353	-0.676954269	-1.426882054	0.657280094	0.570668085	0.864233645	-0.021773614	0.52444116	-0.352321315	0.650110564	0.89938359	0.222242266	0.042005062	0.796274921	0.002153928	0.818491924	0.954993072	0.429888026	0.217375599	0.905856577	0.029980095	-1.544798239	-1.544798239	-1.544798239	-1.544798239	-1.544798239	-1.544798239	0.458854779	0.127667901	1.250203478	-2.137709838
P16330	2,3-cyclic-nucleotide 3-phosphodiesterase OS=Mus musculus GN=Cnp PE=1 SV=3 - [CN37_MOUSE]	Cnp	1	Unique	8	kSHTFLPk+hFISGDEPkEk+gGSQGEAVGELPR+aIFTGYYGk+aAGAEEYAQQEVVkR+aGQVFLEELGNHk+ekLELVSYFGk+hFISGDEPk	P16330	FALSE	LIMMA	-0.095079762	-0.118832799	-0.311252362	-0.156699039	0.339379307	0.022647126	-0.516738834	-0.540491871	-0.732911434	-0.57835811	-0.132049867	-0.399011945	0.326579309	0.302826272	0.110406709	0.264960033	0.810808481	0.444306198	0.646992931	0.5675255	0.141325124	0.451973153	0.151029517	0.912975039	0.817716716	0.762759848	0.321887562	0.718467846	0.403289855	0.979404909	-2.758781915	-2.758781915	-2.758781915	-2.758781915	-2.758781915	-2.758781915	-0.463257672	-0.578989733	-1.516516676	-0.763485628
Q8CHT0	Delta-1-pyrroline-5-carboxylate dehydrogenase, mitochondrial OS=Mus musculus GN=Aldh4a1 PE=1 SV=3 - [AL4A1_MOUSE]	Aldh4a1	1	Unique	3	aSGTNDkPGGPHYILR+sAFEYGGQk+aIDAALAAR	Q8CHT0	TRUE	LIMMA	-0.450207769	-0.596534259	0.003842863	-0.484193389	-0.252283156	0.132826432	-0.964534922	-1.110861411	-0.510484289	-0.998520541	-0.827318394	-0.381500721	0.064119383	-0.082207106	0.518170016	0.030133764	0.322752082	0.647153584	0.083620914	0.024691064	0.987868797	0.063937798	0.375591991	0.600172903	0.25501247	0.125452356	0.993358651	0.27292976	0.629595016	0.836083467	-2.112004037	-2.112004037	-2.112004037	-2.112004037	-2.112004037	-2.112004037	-1.798330522	-2.38282375	0.015350108	-1.934084236
Q9CXE7	Transmembrane emp24 domain-containing protein 5 OS=Mus musculus GN=Tmed5 PE=1 SV=1 - [TMED5_MOUSE]	Tmed5	1	Unique	1	sGHIQTLLR	Q9CXE7	TRUE	LIMMA	-0.526245057	-0.062149424	-0.377428523	-0.473034554	-0.511466898	-0.433393059	-1.259273748	-0.795178115	-1.110457213	-1.206063245	-1.331017889	-1.166421749	0.206783633	0.670879266	0.355600168	0.259994136	0.308084093	0.299635632	0.152118148	0.863054379	0.299765613	0.19632423	0.210985566	0.235293809	0.365644876	0.938599314	0.510459936	0.489983156	0.480209636	0.526786407	0.211711072	0.211711072	0.211711072	0.211711072	0.211711072	0.211711072	-1.474901574	-0.174185548	-1.057815013	-1.325769048
Q3V1L4	Cytosolic purine 5-nucleotidase OS=Mus musculus GN=Nt5c2 PE=1 SV=2 - [5NTC_MOUSE]	Nt5c2	1	Unique	4	hLDSSSNERPDISSIQR+vFLATNSDYk+kPLFFGEGTVLR+dAVDWVHYk	Q3V1L4	FALSE	LIMMA	-0.087908533	-0.00307767	-0.66181791	0.236358812	-0.315603703	0.26219888	-0.544403705	-0.459572842	-1.118313082	-0.22013636	-0.825980821	-0.194296292	0.368586639	0.453417502	-0.205322738	0.692853984	0.194773415	0.718694052	0.695570066	0.989053443	0.00615824	0.297126625	0.215066653	0.248561202	0.839649637	0.996048994	0.04730516	0.594435761	0.483570779	0.544073112	-2.048782783	-2.048782783	-2.048782783	-2.048782783	-2.048782783	-2.048782783	-0.395631467	-0.013851021	-2.978504835	1.063730451
Q9WUM4	Coronin-1C OS=Mus musculus GN=Coro1c PE=1 SV=2 - [COR1C_MOUSE]	Coro1c	1	Unique	11	hGYIPGk+hVFGQAVk+yFEITDESPYVHYLNTFSSkEPQR+nADPILISLk+aIFLADGNVFTTGFSR+nGSLIcTASk+vTWDSSFcAVNPR+kcEPIImTVPR+nILDSkPAANk+kcEPIIMTVPR+gLDVNkcEIAR	Q9WUM4	FALSE	LIMMA	0.168688965	-0.012714621	0.36579362	0.287721649	-0.066116267	0.290276159	-0.258593882	-0.439997468	-0.061489226	-0.139561197	-0.543833012	-0.137006687	0.595971811	0.414568225	0.793076466	0.715004495	0.411600478	0.717559006	0.424600244	0.951714873	0.090250768	0.178175881	0.778380079	0.174485172	0.654610094	0.977834493	0.246186558	0.466633986	0.89688782	0.453550043	-2.900139808	-2.900139808	-2.900139808	-2.900139808	-2.900139808	-2.900139808	0.811086546	-0.061134161	1.758800785	1.383416862
Q9QXC1	Fetuin-B OS=Mus musculus GN=Fetub PE=1 SV=1 - [FETUB_MOUSE]	Fetub	1	Unique	15	amFHINkPR+kLVVLPFPGkEQR+sAEcPGPEkENNPLVLPP+lVVLPFPGk+amNQWVSGPAYYVEYLIk+mFYESVYGQck+dGYmLSLNR+dGYMLSLNR+sQAScSLQHSDSEPVGIcQGSTVQSSLR+tHTTcPDcPSPIDLSNPSALEAATESLAk+kLVVLPFPGk+hVPLIQPVEk+lVVLPFPGkEQR+kYELVk+kTHTTcPDcPSPIDLSNPSALEAATESLAk	Q9QXC1	FALSE	LIMMA	-0.220939201	0.247925077	0.038562217	0.179214496	0.187264619	0.233649937	-0.660311227	-0.191446948	-0.400809809	-0.260157529	-0.303968239	-0.205722089	0.218432824	0.687297103	0.477934242	0.618586522	0.678497477	0.673021962	0.3109766	0.256770695	0.858290412	0.409594741	0.440518991	0.284518048	0.548019613	0.508033521	0.922591377	0.689778101	0.683743018	0.584101947	3.109617868	3.109617868	3.109617868	3.109617868	3.109617868	3.109617868	-1.033085724	1.159268506	0.180312391	0.837985909
Q91VR8	Protein BRICK1 OS=Mus musculus GN=Brk1 PE=1 SV=1 - [BRK1_MOUSE]	Brk1	1	Unique	2	rIEYIEAR+iSDFLNSFDmScR	Q91VR8	TRUE	LIMMA	-0.323001972	-0.824079532	-0.448525153	-0.703622652	-0.365688855	-0.141358704	-1.040245428	-1.541322988	-1.165768609	-1.420866108	-1.167591417	-0.85860216	0.394241485	-0.106836076	0.268718304	0.013620804	0.436213708	0.575884752	0.36328047	0.025945049	0.210090012	0.054190987	0.357347552	0.688824822	0.60035982	0.129209518	0.415965452	0.247226174	0.615159079	0.888197082	-1.998243247	-1.998243247	-1.998243247	-1.998243247	-1.998243247	-1.998243247	-0.925197735	-2.360470163	-1.284742793	-2.015436874
P12382;P47857	ATP-dependent 6-phosphofructokinase, liver type OS=Mus musculus GN=Pfkl PE=1 SV=4 - [PFKAL_MOUSE]|ATP-dependent 6-phosphofructokinase, muscle type OS=Mus musculus GN=Pfkm PE=1 SV=3 - [PFKAM_MOUSE]	Pfkl;Pfkm	2	Shared	1	vTVLGHVQR	P12382;P47857	TRUE	LIMMA	0.347534707	0.252319874	0.254931227	0.414243329	0.336619772	0.138175727	-0.396122438	-0.491337271	-0.488725918	-0.329413816	-0.494814192	-0.605481418	1.091191852	0.995977019	0.998588372	1.157900474	1.168053736	0.881832871	0.345749243	0.491880813	0.4874513	0.262772156	0.4130274	0.70573134	0.582131943	0.709972385	0.678473883	0.565558947	0.663655769	0.892647368	-1.333178401	-1.333178401	-1.333178401	-1.333178401	-1.333178401	-1.333178401	0.960110922	0.697067263	0.704281472	1.144402375
P70168	Importin subunit beta-1 OS=Mus musculus GN=Kpnb1 PE=1 SV=2 - [IMB1_MOUSE]	Kpnb1	1	Unique	9	lLETTDRPDGHQNNLR+lAATNALLNSLEFTk+aAVENLPTFLVELSR+vLANPGNSQVAR+dcYPAVQk+sNEILTAIIQGMR+tLATWATk+lQQVLQmESHIQSTSDR+hFIMQVVcEATQcPDTR	P70168	FALSE	LIMMA	-0.155822029	0.557244578	0.608505314	-0.283393843	0.432693868	0.251991308	-0.60084268	0.112223927	0.163484663	-0.728414494	-0.064854345	-0.193029342	0.289198621	1.002265228	1.053525964	0.161626807	0.930242081	0.697011959	0.478268704	0.016085389	0.009251209	0.202099055	0.08553374	0.255150358	0.698529672	0.09529585	0.060994304	0.497713911	0.301171233	0.549490667	-2.019507583	-2.019507583	-2.019507583	-2.019507583	-2.019507583	-2.019507583	-0.719357332	2.572537235	2.809184044	-1.30829665
Q9JKB1	Ubiquitin carboxyl-terminal hydrolase isozyme L3 OS=Mus musculus GN=Uchl3 PE=1 SV=2 - [UCHL3_MOUSE]	Uchl3	1	Unique	5	kPFPINHGk+sQGQDVTSSVYFMk+wLPLEANPEVTNQFLk+fLENYDAIR+tSDETLLEDAIEVckk	Q9JKB1	FALSE	LIMMA	-0.464397766	-0.165585367	-0.594290712	-0.314893357	-0.701368174	-0.799914485	-0.906392612	-0.607580213	-1.036285558	-0.756888203	-1.195533435	-1.241909331	-0.02240292	0.276409479	-0.152295866	0.127101489	-0.207202914	-0.357919638	0.040188976	0.448362137	0.010337293	0.155143048	0.007165739	0.000958356	0.160607968	0.673959355	0.066276702	0.435229034	0.082547371	0.017463044	-2.399522163	-2.399522163	-2.399522163	-2.399522163	-2.399522163	-2.399522163	-2.158583727	-0.769663219	-2.762343738	-1.463666981
B2RUP2-2	Isoform 2 of Protein unc-13 homolog D OS=Mus musculus GN=Unc13d - [UN13D_MOUSE]	Unc13d	1	Unique	7	hEFPEVAPR+lPLTYPAPNGDPILR+lPLTYPAPnGDPILR+lGADDLEGEAFLPLcR+sVFPLSVSDSPSR+lALVYcSLIk+dkGQDDFLGNVVLR	B2RUP2-2	FALSE	LIMMA	0.351594676	0.723568329	0.455289698	-0.075879258	0.104202771	0.161169989	-0.150900117	0.221073536	-0.047205095	-0.578374051	-0.457603487	-0.341324804	0.854089469	1.226063122	0.957784491	0.426615534	0.666009028	0.663664781	0.162376868	0.00646739	0.073899722	0.758830719	0.706224631	0.515663584	0.378569404	0.055638071	0.217604556	0.895475237	0.860071366	0.783952619	-1.802693186	-1.802693186	-1.802693186	-1.802693186	-1.802693186	-1.802693186	1.437496205	2.958311937	1.861453707	-0.310232644
Q9Z2X1	Heterogeneous nuclear ribonucleoprotein F OS=Mus musculus GN=Hnrnpf PE=1 SV=3 - [HNRPF_MOUSE]	Hnrnpf	1	Unique	6	yGDSEFTVQSTTGHcVHmR+gLPFGcTk+vTGEADVEFATHEEAVAAmSk+vTGEADVEFATHEEAVAAMSk+hSGPnSADSANDGFVR+dLSYcLSGMYDHR	Q9Z2X1	FALSE	LIMMA	-0.892254346	-0.557361194	-0.640410593	0.099967965	-0.392004243	-0.381300295	-1.370243815	-1.035350663	-1.118400063	-0.378021504	-0.926412716	-0.859289764	-0.414264876	-0.079371724	-0.162421124	0.577957435	0.14240423	0.096689175	0.000707792	0.023999496	0.010578912	0.670935328	0.143736677	0.113157218	0.01194445	0.123876955	0.067295933	0.851797961	0.392414382	0.360700648	-2.092339042	-2.092339042	-2.092339042	-2.092339042	-2.092339042	-2.092339042	-3.83500845	-2.395600422	-2.752555982	0.429673436
	Isoform 2 of Centromere protein N OS=Mus musculus GN=Cenpn - [CENPN_MOUSE]	Cenpn	1	Unique	24	hLDSLk+aVAqPGLQLk+yMEVGYVDnTEFVR+sLnLDSIIAEVk+aqDSATYYcAR+lVPNPnqk+mVqqLVk+iILEEVR+vnGMDILcVR+vTmQNLNnR+vTMQNLNnR+sSSTAYMqLR+qLLQELR+qLIQELR+lAnIVER+aTLTVDkSSSATYmELR+aTLTVDkSSSATYMELR+dLAALPknk+kDLFqEk+fASFInkVR+hLnDLk+skqYFSk+rInnVLGk+lkLSqELSGGR		FALSE	LIMMA	0.167764335	0.177690214	-0.308175002	-0.210521794	-0.076610196	-0.275251664	-0.346419056	-0.336493177	-0.822358393	-0.724705184	-0.651484703	-0.789435055	0.681947726	0.691873605	0.206008389	0.303661597	0.498264311	0.238931727	0.50850578	0.483973228	0.229103033	0.40785021	0.786390063	0.281397352	0.720747518	0.702079992	0.437904096	0.689469669	0.901221828	0.580305498	-1.094578118	-1.094578118	-1.094578118	-1.094578118	-1.094578118	-1.094578118	0.670312902	0.709972372	-1.23133251	-0.841153003
Q9ERB0	Synaptosomal-associated protein 29 OS=Mus musculus GN=Snap29 PE=1 SV=1 - [SNP29_MOUSE]	Snap29	1	Unique	2	hInSIk+rLQDAELDSVPkEPSSTVNTEVYPk	Q9ERB0	TRUE	LIMMA	0.252004844	0.189775164	1.088615187	-0.155322707	0.421783011	-0.233214828	-0.504173617	-0.566403297	0.332436727	-0.911501167	-0.42365021	-0.989393288	1.008183304	0.945953624	1.844793648	0.600855753	1.267216231	0.522963633	0.499546529	0.610445437	0.006477846	0.676460999	0.314724768	0.531805523	0.71454065	0.789603173	0.048279965	0.85628973	0.579784258	0.793330197	-0.498563356	-0.498563356	-0.498563356	-0.498563356	-0.498563356	-0.498563356	0.684668848	0.515597799	2.957645159	-0.421994345
J3KMQ2;Q8VDM4	Protein Gm5422 OS=Mus musculus GN=Gm5422 PE=4 SV=1 - [J3KMQ2_MOUSE]|26S proteasome non-ATPase regulatory subunit 2 OS=Mus musculus GN=Psmd2 PE=1 SV=1 - [PSMD2_MOUSE]	Gm5422;Psmd2	2	Shared	4	fLRPHYGk+lNILDTLSk+vGQAVDVVGQAGkPk+lAQGLTHLGk	J3KMQ2;Q8VDM4	TRUE	LIMMA	1.283013107	0.569224732	1.507234647	-0.445340469	1.661391088	0.473628617	0.344823527	-0.368964849	0.569045067	-1.38353005	0.612463249	-0.464560964	2.221202688	1.507414313	2.445424228	0.492849111	2.710318927	1.411818198	0.009243205	0.223579557	0.002779028	0.338347587	0.003122347	0.309112322	0.064464923	0.470108855	0.028285294	0.634265755	0.047011646	0.609242705	-3.457784501	-3.457784501	-3.457784501	-3.457784501	-3.457784501	-3.457784501	2.809548089	1.246490974	3.300549463	-0.975208638
P68510	14-3-3 protein eta OS=Mus musculus GN=Ywhah PE=1 SV=2 - [1433F_MOUSE]	Ywhah	1	Unique	10	eAFEISkEHmQPTHPIR+nSVVEASEAAYk+aVTELNEPLSNEDR+eAFEISk+yLAEVASGEk+nSVVEASEAAYkEAFEISk+nSVVEASEAAYkEAFEISk+lAEQAERYDDmASAmk+lAEQAERYDDMASAmk+lAEQAERYDDMASAMk	P68510	FALSE	LIMMA	0.033711555	-0.538511258	-0.261219652	-0.123372829	-0.392863565	-0.156049861	-0.396210611	-0.968433424	-0.691141818	-0.553294995	-0.873531159	-0.585972028	0.463633721	-0.108589091	0.168702515	0.306549338	0.08780403	0.273872305	0.873249636	0.016054952	0.222934391	0.560522076	0.104971497	0.462460604	0.939974444	0.09529585	0.430152435	0.792833977	0.334739542	0.738712206	-2.598089288	-2.598089288	-2.598089288	-2.598089288	-2.598089288	-2.598089288	0.161096064	-2.573362285	-1.248279939	-0.589556818
Q9WV69;Q9WV69-2	Dematin OS=Mus musculus GN=Dmtn PE=1 SV=1 - [DEMA_MOUSE]|Isoform 2 of Dematin OS=Mus musculus GN=Dmtn - [DEMA_MOUSE]	Dmtn	1	Unique	9	hLSAEDFSR+sTSPPPSPEVWAESR+vFAMSPEEFGk+mDNQVLGYk+sSSLPSYGR+lQkQPLTSPGSVSSSR+dLAAIPkDk+tkLPPGVDR+hLIEDLIIESSk	Q9WV69;Q9WV69-2	FALSE	LIMMA	0.362469357	0.615426819	0.817989371	0.435152576	0.40691635	0.144096031	-0.024150326	0.228807136	0.431369689	0.048532893	-0.025337596	-0.242523651	0.74908904	1.002046501	1.204609054	0.821772258	0.839170296	0.530715714	0.064969775	0.002997842	0.000184718	0.028844182	0.063945378	0.450671216	0.217255193	0.033668868	0.004523515	0.173973148	0.257760377	0.731573049	-2.259207738	-2.259207738	-2.259207738	-2.259207738	-2.259207738	-2.259207738	1.926119907	3.270306369	4.346700159	2.312350057
P29788	Vitronectin OS=Mus musculus GN=Vtn PE=1 SV=2 - [VTNC_MOUSE]	Vtn	1	Unique	8	rVDSVNPPYPR+sIAQYWLGcPTSEk+lIQDVWGIEGPIDAAFTR+cTQGFMASk+fEDGVLDPGYPR+iYVTGSLSHSAQAk+gQYcYELDETAVRPGYPk+sSDGAREPQFISR	P29788	FALSE	LIMMA	0.232043649	-0.053841071	-0.447947382	-0.150108726	-0.669121826	0.057257441	-0.198217041	-0.484101761	-0.878208072	-0.580369416	-1.150167901	-0.373003249	0.662304339	0.376419619	-0.017686692	0.280151964	-0.18807575	0.487518131	0.277904911	0.799114534	0.041899208	0.479847072	0.008240593	0.786683775	0.516341527	0.901909027	0.155691292	0.745822378	0.088579572	0.930028696	2.207008357	2.207008357	2.207008357	2.207008357	2.207008357	2.207008357	1.107985303	-0.257085751	-2.138904112	-0.716754209
A2A6J7;P19973	Lymphocyte-specific protein 1 OS=Mus musculus GN=Lsp1 PE=1 SV=1 - [A2A6J7_MOUSE]|Lymphocyte-specific protein 1 OS=Mus musculus GN=Lsp1 PE=1 SV=2 - [LSP1_MOUSE]	Lsp1	1	Unique	7	ykFVATGHGk+ykFVATGHGkYEk+tLWETGEVQSQSASk+sQPTLPISTIDER+lSRQPsIELPSMAVASTk+sSELDEDEGFGDWSQkPEPR+kSLWEQk	A2A6J7;P19973	FALSE	LIMMA	-0.079804639	0.040531382	-0.140034236	-0.019740406	-0.204251621	-0.074494781	-0.568686438	-0.448350417	-0.628916035	-0.508622205	-0.750838089	-0.56337658	0.40907716	0.529413181	0.348847563	0.469141393	0.342334846	0.414387018	0.740010473	0.866057327	0.561238524	0.93451504	0.449496386	0.75671103	0.864298408	0.939623156	0.732940606	0.968936331	0.688621697	0.918944006	-2.712565233	-2.712565233	-2.712565233	-2.712565233	-2.712565233	-2.712565233	-0.335366941	0.170327012	-0.588472727	-0.082956075
E9QNL8	Integrin alpha-L OS=Mus musculus GN=Itgal PE=1 SV=1 - [E9QNL8_MOUSE]	Itgal	1	Unique	4	hFVSVQk+iQGAQVFPGIR+dWAGGFLDLR+aINYVVAHVFk	E9QNL8	TRUE	LIMMA	-0.402753118	-0.4287367	-0.462653754	-0.75220082	-0.425030835	-0.904810317	-1.087482678	-1.11346626	-1.147383314	-1.43693038	-1.190581756	-1.589539877	0.281976441	0.25599286	0.222075806	-0.06747126	0.340520086	-0.220080758	0.237648204	0.209528597	0.176749705	0.032549165	0.264313873	0.011562153	0.474775474	0.455868163	0.371657442	0.187965656	0.533211678	0.088815879	-1.645580443	-1.645580443	-1.645580443	-1.645580443	-1.645580443	-1.645580443	-1.208414192	-1.286374926	-1.388139127	-2.256891642
O89053	Coronin-1A OS=Mus musculus GN=Coro1a PE=1 SV=5 - [COR1A_MOUSE]	Coro1a	1	Unique	10	rGLEVNkcEIAR+kcEPIAmTVPR+dAGPLLISLk+dGYVPPk+nLNAIVQk+nLNAIVqk+dAGPLLISLkDGYVPPk+lEEDVRNLNAIVQk+lDRLEETVQAk+lDRLEETVqAk	O89053	FALSE	LIMMA	-0.085007816	-0.094790808	0.411385919	0.321997138	-0.237049441	0.605818174	-0.530571824	-0.540354816	-0.034178089	-0.12356687	-0.735205146	0.160254166	0.360556192	0.3507732	0.856949927	0.767561146	0.261106264	1.051382182	0.698246013	0.665629893	0.068886823	0.149519605	0.337175747	0.009605299	0.841356739	0.822048823	0.208354066	0.42562872	0.599116971	0.079402183	-2.9027715	-2.9027715	-2.9027715	-2.9027715	-2.9027715	-2.9027715	-0.391962698	-0.437071116	1.896860107	1.484697211
A0A0U1RP81;E9Q800;Q8CAQ8	MICOS complex subunit MIC60 OS=Mus musculus GN=Immt PE=1 SV=1 - [E9Q800_MOUSE]|MICOS complex subunit Mic60 OS=Mus musculus GN=Immt PE=1 SV=1 - [MIC60_MOUSE]|Isoform 2 of MICOS complex subunit Mic60 OS=Mus musculus GN=Immt - [MIC60_MOUSE]|Isoform 3 of MICOS complex subunit Mic60 OS=Mus musculus GN=Immt - [MIC60_MOUSE]|MICOS complex subunit MIC60 OS=Mus musculus GN=Immt PE=1 SV=1 - [A0A0U1RP81_MOUS…	Immt	1	Unique	2	rTFDSAVAk+qHIELALEk	A0A0U1RP81;E9Q800;Q8CAQ8	TRUE	LIMMA	-0.439785214	-0.620253779	-0.429778305	-0.539905992	-0.322678911	-0.118112957	-1.405276983	-1.585745548	-1.395270075	-1.505397761	-1.402131525	-1.083604726	0.525706555	0.34523799	0.535713464	0.425585778	0.756773703	0.847378812	0.357889997	0.198273815	0.368759202	0.260963615	0.544406648	0.803513353	0.593972705	0.441406573	0.576872584	0.565558947	0.753865471	0.940256753	-2.191985022	-2.191985022	-2.191985022	-2.191985022	-2.191985022	-2.191985022	-0.935810751	-1.319826444	-0.914517237	-1.148855886
Q9D1L9	Ragulator complex protein LAMTOR5 OS=Mus musculus GN=Lamtor5 PE=1 SV=1 - [LTOR5_MOUSE]	Lamtor5	1	Unique	2	hDGITVAVHk+gTLSDEHAGVISVLAQQAAR	Q9D1L9	TRUE	LIMMA	0.206817416	0.114736971	-0.118276872	0.30061874	0.2018819	0.207920868	-0.448583312	-0.540663757	-0.773677601	-0.354781989	-0.530878391	-0.44747986	0.862218144	0.7701377	0.537123856	0.956019468	0.93464219	0.863321596	0.522414841	0.721974982	0.713790334	0.354603043	0.576181761	0.520215635	0.731830167	0.853619935	0.838375449	0.646664115	0.774576108	0.785508727	-2.360667331	-2.360667331	-2.360667331	-2.360667331	-2.360667331	-2.360667331	0.648300222	0.359660252	-0.370756603	0.942334546
E9QA16	Protein Cald1 OS=Mus musculus GN=Cald1 PE=1 SV=1 - [E9QA15_MOUSE]|Protein Cald1 OS=Mus musculus GN=Cald1 PE=1 SV=1 - [E9QA16_MOUSE]	Cald1	1	Unique	14	sPAPkPSDLRPGDVSGkR+mPEDGLSEDkkPFk+qkQQEAALELEELkk+gSVFSAPSASGTPNk+eFDPTITDGSLSGPSR+yEVEETEVVIk+lEQYTNAIEGTk+lQEALER+iNEWLTk+vLEEEEQR+gSVFSAPSASGTPnkETAGLk+qkEFDPTITDGSLSGPSR+gGSLGENQIkDEk+eFDPTITDGSLSGPSRR	E9QA16	FALSE	LIMMA	-0.290935944	-0.172223318	-0.08269984	-0.095417411	-0.514664733	-0.37237976	-0.905396847	-0.786684221	-0.697160743	-0.709878314	-1.201652907	-0.986840663	0.323524959	0.442237585	0.531761062	0.519043492	0.172323441	0.242081142	0.339547876	0.569628755	0.784321351	0.752226667	0.135729935	0.224099211	0.576894853	0.764118968	0.881177869	0.893903489	0.381843714	0.512517107	-2.710104513	-2.710104513	-2.710104513	-2.710104513	-2.710104513	-2.710104513	-0.972745225	-0.575829195	-0.276507171	-0.319028407
Q76MZ3	Serine/threonine-protein phosphatase 2A 65 kDa regulatory subunit A alpha isoform OS=Mus musculus GN=Ppp2r1a PE=1 SV=3 - [2AAA_MOUSE]	Ppp2r1a	1	Unique	10	hmLPTVLR+aISHEHSPSDLEAHFVPLVk+lTQDQDVDVk+eNVIMTQILPcIk+nLcSDDTPMVR+vLELDNVk+eFcENLSADcR+eLVSDANqHVk+vLAmSGDPNYLHR+vLAMSGDPNYLHR	Q76MZ3	FALSE	LIMMA	0.100029073	-0.235915922	-0.303795048	-0.453431038	-0.537369422	-0.399197437	-0.339409683	-0.675354678	-0.743233805	-0.892869794	-1.028676888	-0.838636193	0.539467829	0.203522834	0.135643708	-0.013992282	-0.046061957	0.040241319	0.643887068	0.28004678	0.167276556	0.043615174	0.033248965	0.073193012	0.81537332	0.531240041	0.360278899	0.221268879	0.182003159	0.278167609	-1.70349252	-1.70349252	-1.70349252	-1.70349252	-1.70349252	-1.70349252	0.467653158	-1.102947594	-1.42029421	-2.119868253
Q99K48	Non-POU domain-containing octamer-binding protein OS=Mus musculus GN=Nono PE=1 SV=3 - [NONO_MOUSE]	Nono	1	Unique	5	rQQEGFkGTFPDAR+lFVGNLPPDITEEEMR+tLAEIAkVELDNmPLR+mEELHNQEVQk+qQEGFkGTFPDAR	Q99K48	TRUE	LIMMA	-0.625861404	-0.179296158	-0.553517269	-0.164222454	-0.688260679	-0.366587178	-1.329631642	-0.883066397	-1.257287508	-0.867992693	-1.475099726	-1.070357417	0.077908835	0.524474081	0.15025297	0.539547785	0.098578369	0.337183061	0.079074384	0.605079313	0.118072371	0.635619376	0.083827028	0.294283887	0.246219185	0.786096259	0.29118847	0.836449417	0.299041216	0.59423498	-2.113733509	-2.113733509	-2.113733509	-2.113733509	-2.113733509	-2.113733509	-1.827019804	-0.523402832	-1.615832205	-0.479399551
Q9QX15	Calcium-sensitive chloride conductance protein-1 OS=Mus musculus GN=Clca3a1 PE=1 SV=1 - [Q9QX15_MOUSE]	Clca3a1	1	Unique	9	yFTDYHGNGR+sLYIPGYVEnGk+sQLITMTVTTR+eLETLSDMTGGLR+vTSGGSFTVSGAPPDGDHAR+skPEYLmPk+sGAIIHTIALGPSAAR+kPEIILQDPk+gQYIHFTPNFLLTDNLR	Q9QX15	FALSE	LIMMA	-0.133900797	-0.463953176	-0.283454312	-0.58190808	-0.411893366	-0.396344439	-0.467671469	-0.797723848	-0.617224984	-0.915678753	-0.785060322	-0.730115111	0.199869875	-0.130182504	0.050316361	-0.248137408	-0.03872641	-0.062573766	0.417244722	0.008278617	0.092714441	0.001361185	0.03179779	0.021751112	0.649117775	0.064102642	0.248740474	0.022166898	0.178253702	0.13571527	-1.688321595	-1.688321595	-1.688321595	-1.688321595	-1.688321595	-1.688321595	-0.824196888	-2.855761674	-1.744740637	-3.581807129
Q61335	B-cell receptor-associated protein 31 OS=Mus musculus GN=Bcap31 PE=1 SV=4 - [BAP31_MOUSE]	Bcap31	1	Unique	6	vNLQNNPGAmEHFHmk+kLkDELASTk+aENEALAMQk+lkDELASTk+qSEGLTkEYDR+lLEEHAk	Q61335	TRUE	LIMMA	-0.006921757	-0.192706734	-0.410894514	0.012402848	-0.264947719	0.271087482	-0.617620482	-0.803405459	-1.02159324	-0.598295878	-0.947729651	-0.339611244	0.603776969	0.417991992	0.199804211	0.623101573	0.417834213	0.881786207	0.981598437	0.522424639	0.1785174	0.967033736	0.43247091	0.370076141	0.988579502	0.734351494	0.374875031	0.983337146	0.677737361	0.662273621	-2.910416426	-2.910416426	-2.910416426	-2.910416426	-2.910416426	-2.910416426	-0.023285486	-0.64828483	-1.382290465	0.041724427
P09813	Apolipoprotein A-II OS=Mus musculus GN=Apoa2 PE=1 SV=2 - [APOA2_MOUSE]	Apoa2	1	Unique	4	tHEQLTPLVR+aYFEkTHEQLTPLVR+akTSEIQSQAk+tHEqLTPLVR	P09813	TRUE	LIMMA	-0.334946843	-0.934405247	0.674204743	0.341621032	-1.067985005	0.051559436	-1.92468696	-2.524145364	-0.915535374	-1.248119085	-2.845368489	-1.538180681	1.254793274	0.655334869	2.26394486	1.931361149	0.709398479	1.641299553	0.668649082	0.237975027	0.391486272	0.662473848	0.227951997	0.947379534	0.829133898	0.488285545	0.596663916	0.84758707	0.50000213	0.989181914	2.303664889	2.303664889	2.303664889	2.303664889	2.303664889	2.303664889	-0.432858288	-1.207549986	0.871287839	0.441483471
Q8CGC7	Bifunctional glutamate/proline--tRNA ligase OS=Mus musculus GN=Eprs PE=1 SV=4 - [SYEP_MOUSE]	Eprs	1	Unique	10	aIQGATSHHLGQNFSk+vSETVAFTDVNSILR+fAGGDYTTTIEAFISASGR+vAVQGDVVR+lNQWcNVVR+wDVSGNR+eVVPVNVLDAQEEMkEVAR+aALLNQHYQVNFk+gDVSISVEEGkENLLR+kGDIIQLQR	Q8CGC7	FALSE	LIMMA	0.110532025	0.485102753	-0.353908137	-0.108906997	-0.314584369	0.029488816	-0.344473754	0.030096974	-0.808913916	-0.563912775	-0.823296294	-0.425516963	0.565537803	0.940108531	0.101097641	0.346098782	0.194127557	0.484494594	0.62187718	0.037560469	0.122003104	0.62698557	0.215051964	0.895090119	0.801208059	0.165170526	0.296540381	0.8301187	0.483570779	0.973391826	-2.132643352	-2.132643352	-2.132643352	-2.132643352	-2.132643352	-2.132643352	0.499076586	2.190346429	-1.597973668	-0.491739225
E9PVA6;Q9JLQ2	ARF GTPase-activating protein GIT2 OS=Mus musculus GN=Git2 PE=1 SV=1 - [E9PVA6_MOUSE]|ARF GTPase-activating protein GIT2 OS=Mus musculus GN=Git2 PE=1 SV=2 - [GIT2_MOUSE]	Git2	1	Unique	4	vHPNkAEFIR+lLTSSAYR+lPcREDDSVTAk+gTFIcDEccSVHR	E9PVA6;Q9JLQ2	TRUE	LIMMA	0.218318444	-0.680004884	-0.25742897	-0.254656187	-0.223448897	0.51670515	-0.358120152	-1.256443481	-0.833867566	-0.831094784	-0.86792684	-0.059733446	0.79475704	-0.103566288	0.319009626	0.321782409	0.421029046	1.093143746	0.443460778	0.022547333	0.367229915	0.372333478	0.482551588	0.076852528	0.671479197	0.119022145	0.575612662	0.660147053	0.714395692	0.288374061	-1.968330468	-1.968330468	-1.968330468	-1.968330468	-1.968330468	-1.968330468	0.778096314	-2.423566622	-0.917487908	-0.907605592
P60670-2	Isoform 2 of Nuclear protein localization protein 4 homolog OS=Mus musculus GN=Nploc4 - [NPL4_MOUSE]	Nploc4	1	Unique	3	hVDNImFENHTVADR+eSSSEQYVPDVFYk+dAPELGYAk	P60670-2	TRUE	LIMMA	-0.599029655	-0.349719018	-0.471057681	-0.677378031	0.109363632	-0.18606121	-1.205961272	-0.956650635	-1.077989297	-1.284309648	-0.569206544	-0.792992827	0.007901962	0.257212599	0.135873936	-0.070446414	0.787933809	0.420870407	0.052840993	0.24709154	0.122775345	0.030096744	0.743185778	0.534253855	0.191532355	0.497196338	0.297750782	0.179681184	0.878604748	0.79455014	-2.097815512	-2.097815512	-2.097815512	-2.097815512	-2.097815512	-2.097815512	-2.02770393	-1.18379219	-1.594521244	-2.292911686
P57780	Alpha-actinin-4 OS=Mus musculus GN=Actn4 PE=1 SV=1 - [ACTN4_MOUSE]	Actn4	1	Unique	25	hRPELIEYDk+hRPELIEYDkLR+kAGTQIENIDEDFRDGLk+lmLLLEVISGERLPkPER+mAPYQGPDAAPGALDYk+dYETATLSDIk+lSGSNPYTTVTPQIINSk+lVSIGAEEIVDGNAk+dDPVTNLNNAFEVAEk+acLISLGYDVENDR+nFITAEELR+iSIEmnGTLEDQLSHLk+mLDAEDIVNTARPDEk+qLETIDQLHLEYAk+aGTQIENIDEDFRDGLk+kDDPVTNLNNAFEVAEk+kDDPVTNLnNAFEVAEk+acLISLGYDVEnDRQGDAEFNR+iSIEMNGTLEDQLSHLk+vLAVNQENEHLMEDYER+mVSDINNGWQHLEQAEk+vLAGDkNFITAEELR+tIPWLEDRVPQk+icDQWDNLGSLTHSR+iAES…	P57780	FALSE	LIMMA	-0.8876319	-0.141518223	-0.229742473	-0.186771633	-0.32277101	-0.529720581	-1.222221966	-0.476108289	-0.564332539	-0.521361699	-0.696854076	-0.864310647	-0.553041834	0.193071843	0.104847593	0.147818433	0.051312056	-0.195130515	9.93E-06	0.392739945	0.170069826	0.261790745	0.087879117	0.003133616	0.00053017	0.633934357	0.364179765	0.565558947	0.305480345	0.037941213	-2.232172116	-2.232172116	-2.232172116	-2.232172116	-2.232172116	-2.232172116	-5.450242694	-0.86895104	-1.410666104	-1.146816298
A2AL12	Heterogeneous nuclear ribonucleoprotein A3 OS=Mus musculus GN=Hnrnpa3 PE=1 SV=1 - [A2AL12_MOUSE]	Hnrnpa3	1	Unique	13	aVSREDSVkPGAHLTVk+gFGFVTYScVEEVDAAmcARPHk+gFAFVTFDDHDTVDkIVVQk+lFIGGLSFETTDDSLREHFEk+iETIEVmEDR+wGTLTDcVVmR+iETIEVMEDR+wGTLTDcVVMRDPQTk+iFVGGIkEDTEEYNLR+gFAFVTFDDHDTVDk+wGTLTDcVVmRDPQTk+yGkIETIEVMEDR+eDTEEYNLRDYFEk	A2AL12	FALSE	LIMMA	-0.109839249	-0.076929269	-0.337345005	-0.480999984	-0.415827535	-0.007896654	-0.519689532	-0.486779552	-0.747195288	-0.890850267	-0.874054081	-0.417746936	0.300011033	0.332921013	0.072505278	-0.071149702	0.042399011	0.401953629	0.586564547	0.702879822	0.102662238	0.023184235	0.073477168	0.968724356	0.773771053	0.842062266	0.264923813	0.153477753	0.276026687	0.993528837	-2.225169525	-2.225169525	-2.225169525	-2.225169525	-2.225169525	-2.225169525	-0.550589975	-0.385622487	-1.691005529	-2.411103233
P62900	60S ribosomal protein L31 OS=Mus musculus GN=Rpl31 PE=1 SV=1 - [RL31_MOUSE]	Rpl31	1	Unique	4	eYTINIHkR+iHGVGFkk+iHGVGFk+sAINEVVTR	P62900	TRUE	LIMMA	-0.346301694	-0.123336562	-0.142889407	-0.527997005	-0.185975282	-0.380196602	-0.707773745	-0.484808613	-0.504361458	-0.889469056	-0.590113321	-0.741668654	0.015170358	0.238135489	0.218582645	-0.166524954	0.218162757	-0.018724551	0.059674	0.489468165	0.424016387	0.005831719	0.353059116	0.039994045	0.206757384	0.707274984	0.626779459	0.061596475	0.612182219	0.195586491	-2.996079665	-2.996079665	-2.996079665	-2.996079665	-2.996079665	-2.996079665	-1.968230123	-0.700992058	-0.812122029	-3.000908251
Q8VHL0-2	Isoform 2 of Urea transporter 1 OS=Mus musculus GN=Slc14a1 - [UT1_MOUSE]	Slc14a1	1	Unique	1	vDRGENQILScR	Q8VHL0-2	TRUE	LIMMA	-1.081322371	-0.870306937	-1.998727255	-0.481706996	-1.197579502	-0.456385905	-2.342647336	-2.131631901	-3.26005222	-1.74303196	-2.607783683	-1.717710869	0.180002593	0.391018028	-0.737402291	0.779617969	0.212624679	0.80493906	0.089825134	0.168066077	0.003110656	0.439699219	0.092723369	0.463855192	0.265874181	0.401306139	0.030424644	0.711212837	0.313761895	0.7400205	-2.430720013	-2.430720013	-2.430720013	-2.430720013	-2.430720013	-2.430720013	-1.761262867	-1.417559954	-3.255536174	-0.784606577
Q3TJD7	PDZ and LIM domain protein 7 OS=Mus musculus GN=Pdlim7 PE=1 SV=1 - [PDLI7_MOUSE]	Pdlim7	1	Unique	11	tSIVQAAAGGGTGGGSNnGkTPVcHQcHk+tSIVQAAAGGGTGGGSnNGkTPVcHQcHk+yLVALGHAYHPEEFVcSQcGk+aFYMEEGAPYcER+yTFAPSASLNk+gAIFcPScYDVR+dFNVPLSISR+vVLEGPAPWGFR+tARPFGAPPPTDSTLR+yAPDkTSTVLTR+iTGEImHALk	Q3TJD7	TRUE	LIMMA	-1.206532035	-0.805889308	-0.6664497	-1.108920736	-0.679600176	-0.77168916	-1.57773902	-1.177096293	-1.037656685	-1.480127721	-1.094622202	-1.142896146	-0.835325049	-0.434682322	-0.295242714	-0.73771375	-0.264578149	-0.400482175	4.15E-07	0.000136787	0.001034574	1.65E-06	0.002367912	0.000225658	3.56E-05	0.003592855	0.015110346	0.000112077	0.038561448	0.006447087	-2.391579233	-2.391579233	-2.391579233	-2.391579233	-2.391579233	-2.391579233	-6.677573842	-4.460209265	-3.688478179	-6.137342306
Q9Z0U1	Tight junction protein ZO-2 OS=Mus musculus GN=Tjp2 PE=1 SV=2 - [ZO2_MOUSE]	Tjp2	1	Unique	8	rGFGIAVSGGR+gLDRDFVSR+lATELPDLFQTAk+yQEEGPVPQPR+vFLRPSPEDEAIYGPNTk+dGNLHEGDIILk+rPVVLFGPIADIAmER+kLFDQANk	Q9Z0U1	TRUE	LIMMA	0.070366049	0.082659204	-0.190202298	0.327417754	-0.214332538	0.068419386	-0.458751863	-0.446458708	-0.719320209	-0.201700158	-0.805904347	-0.460698526	0.599483961	0.611777116	0.338915614	0.856535666	0.377239271	0.597537297	0.786822325	0.750787887	0.466745526	0.21476025	0.463268973	0.792575429	0.890160304	0.871328412	0.660665006	0.510938009	0.701305812	0.933605126	-2.087481822	-2.087481822	-2.087481822	-2.087481822	-2.087481822	-2.087481822	0.273216351	0.320948047	-0.738514927	1.271293258
Q922B2	Aspartate--tRNA ligase, cytoplasmic OS=Mus musculus GN=Dars PE=1 SV=2 - [SYDC_MOUSE]	Dars	1	Unique	13	aLHHGIDLEk+eIVDAAEDYAk+iISAASEGGANVFTVSYFk+gEEILSGAQR+fQTEIQTVSk+qFPcEPFk+eSIIDVEGVVR+iYVISLAEPR+lEYcEALAMLR+yGISSMIQSQEkPDR+eIVDAAEDYAkER+fGAPPHAGGGIGLER+iHDPQLLTER	Q922B2	FALSE	LIMMA	-0.217565366	-0.004700595	-0.213414491	-0.289553241	-0.238095437	-0.244184262	-0.59508347	-0.3822187	-0.590932596	-0.667071345	-0.66017351	-0.621702366	0.159952739	0.372817509	0.164103613	0.087964864	0.183982635	0.133333843	0.24701466	0.979785079	0.255918223	0.127045641	0.256909363	0.195319421	0.482524243	0.993202615	0.465656788	0.390734328	0.527181843	0.480724363	-3.112415542	-3.112415542	-3.112415542	-3.112415542	-3.112415542	-3.112415542	-1.183989796	-0.02558062	-1.161400755	-1.575747506
A1BN54;Q7TPR4	Alpha actinin 1a OS=Mus musculus GN=Actn1 PE=1 SV=1 - [A1BN54_MOUSE]|Alpha-actinin-1 OS=Mus musculus GN=Actn1 PE=1 SV=1 - [ACTN1_MOUSE]	Actn1	1	Unique	17	hRPELIDYGk+tIPWLENRVPENTmHAmQQk+mLDAEDIVGTARPDEk+dYETATLSEIk+vLAVNQENEQLmEDYEk+gISQEQmNEFR+nYITEDELR+iMSIVDPNR+iVQTYHVNmAGTNPYTTITPQEINGk+mLDAEDIVGTARPDEk+kQFGAQANVIGPWIQTk+kDDPLTNLNTAFDVAER+vPENTmHAMQQk+lAILGIHNEVSk+vPENTMHAMQQk+dGLGFcALIHR+nYITEDELRR	A1BN54;Q7TPR4	FALSE	LIMMA	-0.38176971	-0.094727899	-0.276594549	-0.331109452	-0.2078191	-0.05715872	-0.786377778	-0.499335967	-0.681202617	-0.735717519	-0.660184672	-0.461766788	0.022838358	0.309880168	0.128013518	0.073498616	0.244546472	0.347449347	0.063373465	0.634501026	0.171893941	0.104560871	0.353854471	0.773917049	0.214337878	0.801722158	0.367225277	0.353544412	0.61270814	0.925008377	-2.190853773	-2.190853773	-2.190853773	-2.190853773	-2.190853773	-2.190853773	-1.938487087	-0.480993658	-1.404446052	-1.681252805
Q64521	Glycerol-3-phosphate dehydrogenase, mitochondrial OS=Mus musculus GN=Gpd2 PE=1 SV=2 - [GPDM_MOUSE]	Gpd2	1	Unique	11	rVPIPVDR+sMAEDTVDAAVk+lAFLNVQAAEEALPR+sSYVLSk+nYLSSDVEVR+fLYYEmGYk+fLYYEMGYk+tYGDkAFEVAk+ckDVLTGQEFDVR+lVGAIVYYDGQHNDAR+nHVVDISDSGLITIAGGk	Q64521	FALSE	LIMMA	-0.008144577	-0.003260956	0.396297581	0.467466906	0.005266625	0.074424821	-0.429359767	-0.424476146	-0.024917609	0.046251717	-0.465666274	-0.346790368	0.413070612	0.417954233	0.81751277	0.888682096	0.476199523	0.495640011	0.968612835	0.987430208	0.064088042	0.030953031	0.981843179	0.719506058	0.981830654	0.995763718	0.199419347	0.182515234	0.9928169	0.899033002	-2.925810943	-2.925810943	-2.925810943	-2.925810943	-2.925810943	-2.925810943	-0.039724688	-0.01590512	1.932917773	2.280041906
Q9JKF1	Ras GTPase-activating-like protein IQGAP1 OS=Mus musculus GN=Iqgap1 PE=1 SV=2 - [IQGA1_MOUSE]	Iqgap1	1	Unique	18	ykATGLHFR+tLQALQIPAAk+tILLNTk+tDPVDIYk+yLDELMk+yQELINDIAk+sLNIkTDPVDIYk+lPYDVTPEQALSHEEVk+fQPGETLTEILETPATNEQEAEHQR+kLTELGTVDPk+iTLQDVVSHSk+iFYPETTDIYDRk+eRDVYEELLTQAEIQGNVNk+cIYcIHALSLYLFk+qLQSDLQQkR+tILLNTkR+dHINDIIk+mREEVITLIR	Q9JKF1	FALSE	LIMMA	0.086090556	0.275354887	0.020581805	-0.048878105	0.251795004	0.078388988	-0.298759683	-0.109495352	-0.364268434	-0.433728344	-0.178480644	-0.306461252	0.470940796	0.660205126	0.405432044	0.335972135	0.682070652	0.463239227	0.649597634	0.153450507	0.91334539	0.796182626	0.239985082	0.679006746	0.818491924	0.37805469	0.952534722	0.908387449	0.512705629	0.882139996	-2.881998929	-2.881998929	-2.881998929	-2.881998929	-2.881998929	-2.881998929	0.459578535	1.469931206	0.109872164	-0.260926735
Q8R344	Coiled-coil domain-containing protein 12 OS=Mus musculus GN=Ccdc12 PE=1 SV=2 - [CCD12_MOUSE]	Ccdc12	1	Unique	3	rVPQAkPVAVEEk+aIAELIR+qLREEGEEVGk	Q8R344	TRUE	LIMMA	-1.377145695	-0.868191368	-1.45212946	-0.943214744	-1.352139788	-0.469039784	-2.324960284	-1.816005957	-2.399944049	-1.891029333	-2.411828713	-1.416854373	-0.429331106	0.079623222	-0.504314871	0.004599845	-0.292450862	0.478774805	0.006061001	0.070972894	0.00406847	0.051042778	0.014371184	0.318575905	0.05023074	0.243324965	0.036300269	0.24024036	0.119101647	0.618356212	-1.909424845	-1.909424845	-1.909424845	-1.909424845	-1.909424845	-1.909424845	-2.985055993	-1.881863229	-3.14758835	-2.044481447
P20065-2	Isoform Short of Thymosin beta-4 OS=Mus musculus GN=Tmsb4x - [TYB4_MOUSE]	Tmsb4x	1	Unique	8	kTETQEkNPLPSk+tETQEkNPLPSk+tETQEkNPLPSkETIEQEk+eTIEQEkQAGES+eTIEQEkqAGES+nPLPSkETIEQEk+nPLPSkETIEQEkQAGES+nPLPSkETIEQEkqAGES	P20065-2	FALSE	LIMMA	-0.774271721	-0.222568435	0.065704046	-0.025308012	-0.369382776	-0.078808502	-1.402594231	-0.850890945	-0.562618464	-0.653630522	-1.071868698	-0.707131012	-0.145949211	0.405754075	0.694026556	0.603014498	0.333103146	0.549514008	0.017661948	0.473205742	0.831554026	0.93467682	0.28983247	0.798658139	0.096620418	0.695118358	0.907478549	0.968936331	0.554958468	0.938483313	-2.815787144	-2.815787144	-2.815787144	-2.815787144	-2.815787144	-2.815787144	-2.531668052	-0.727741155	0.214835217	-0.082750647
Q9Z0G0	PDZ domain-containing protein GIPC1 OS=Mus musculus GN=Gipc1 PE=1 SV=1 - [GIPC1_MOUSE]	Gipc1	1	Unique	5	kkAPPLVENEEAEPSR+dTELAATMVELGk+iEGFTNVk+nPDELAEALDER+sRGPATVEDLPSAFEEk	Q9Z0G0	FALSE	LIMMA	0.136099425	-0.053088808	0.674020691	-0.028612129	-0.215471345	-0.140428652	-0.405150903	-0.594339136	0.132770363	-0.569862457	-0.820607608	-0.68167898	0.677349753	0.48816152	1.215271019	0.512638199	0.389664918	0.400821675	0.609755401	0.841849768	0.016614751	0.91434105	0.470927756	0.598489833	0.78998407	0.928514966	0.090110259	0.96489812	0.705558755	0.835800835	-2.355072418	-2.355072418	-2.355072418	-2.355072418	-2.355072418	-2.355072418	0.516599642	-0.201511941	2.55841527	-0.108604542
Q9ERS2	NADH dehydrogenase [ubiquinone] 1 alpha subcomplex subunit 13 OS=Mus musculus GN=Ndufa13 PE=1 SV=3 - [NDUAD_MOUSE]	Ndufa13	1	Unique	1	vGESVFHTTR	Q9ERS2	TRUE	LIMMA	-0.236245859	-0.632432451	-0.033593732	-0.292573932	-0.144885122	-0.151406827	-0.947348883	-1.343535475	-0.744696755	-1.003676956	-0.939922472	-0.86250985	0.474857165	0.078670573	0.677509292	0.418529092	0.650152228	0.559696197	0.500869915	0.079052032	0.923418367	0.405585585	0.711112776	0.665372705	0.714869988	0.259601428	0.956485497	0.687927963	0.863247973	0.873914631	-1.15183307	-1.15183307	-1.15183307	-1.15183307	-1.15183307	-1.15183307	-0.682539298	-1.827164308	-0.097055848	-0.845277065
E9Q5F4;P68033;P68134	Actin, cytoplasmic 1 OS=Mus musculus GN=Actb PE=1 SV=1 - [ACTB_MOUSE]|Actin, alpha cardiac muscle 1 OS=Mus musculus GN=Actc1 PE=1 SV=1 - [ACTC_MOUSE]|Actin, alpha skeletal muscle OS=Mus musculus GN=Acta1 PE=1 SV=1 - [ACTS_MOUSE]|Actin, cytoplasmic 1 (Fragment) OS=Mus musculus GN=Actb PE=1 SV=1 - [E9Q5F4_MOUSE]	Actb;Actc1;Acta1	3	Shared	1	hQGVmVGmGQkDSYVGDEAQSk	E9Q5F4;P68033;P68134	TRUE	LIMMA	-1.89881392	-1.583292348	-1.127626536	0.056360739	-2.579215141	-1.942863322	-4.772794461	-4.457272889	-4.001607077	-2.817619803	-5.79242307	-4.816843864	0.975166622	1.290688194	1.746354006	2.93034128	0.633992787	0.931117219	0.186209256	0.267935597	0.42743092	0.968167039	0.111032031	0.176536694	0.410896712	0.517595635	0.628506775	0.984182287	0.343429559	0.45488925	0.324496318	0.324496318	0.324496318	0.324496318	0.324496318	0.324496318	-1.357358496	-1.131809335	-0.806078702	0.040289218
Q501J6;Q61656	Probable ATP-dependent RNA helicase DDX17 OS=Mus musculus GN=Ddx17 PE=1 SV=1 - [DDX17_MOUSE]|Probable ATP-dependent RNA helicase DDX5 OS=Mus musculus GN=Ddx5 PE=1 SV=2 - [DDX5_MOUSE]	Ddx17;Ddx5	2	Shared	5	kIVDQIRPDR+aPILIATDVASR+gDGPIcLVLAPTR+sTcIYGGAPk+qTLMWSATWPk	Q501J6;Q61656	TRUE	LIMMA	-1.13887003	0.395325899	-0.221863584	-0.213454413	0.526601537	-0.264580619	-1.606199281	-0.072003352	-0.689192834	-0.680783664	0.004111551	-0.73190987	-0.67154078	0.862655149	0.245465667	0.253874837	1.049091523	0.202748632	3.21E-05	0.093931081	0.338280377	0.356593729	0.048349281	0.255225424	0.001274746	0.286723083	0.550270667	0.649205434	0.221170797	0.549490667	-3.317748695	-3.317748695	-3.317748695	-3.317748695	-3.317748695	-3.317748695	-5.006649422	1.737914011	-0.975346751	-0.938378733
Q9JIQ3	Diablo homolog, mitochondrial OS=Mus musculus GN=Diablo PE=1 SV=2 - [DBLOH_MOUSE]	Diablo	1	Unique	1	nHIQLVk	Q9JIQ3	TRUE	LIMMA	0.393534698	-0.373031827	0.159659234	-0.191921218	0.143313741	-0.163564936	-0.212398131	-0.978964656	-0.446273595	-0.797854047	-0.534139757	-0.769497765	0.999467527	0.232901002	0.765592062	0.414011611	0.820767238	0.442367893	0.193550465	0.217047724	0.59283656	0.520875486	0.667389691	0.583872969	0.42092197	0.464261385	0.757203402	0.770508175	0.838290869	0.829894396	-2.496888015	-2.496888015	-2.496888015	-2.496888015	-2.496888015	-2.496888015	1.334303206	-1.264786982	0.541334292	-0.650720502
Q07456	Protein AMBP OS=Mus musculus GN=Ambp PE=1 SV=2 - [AMBP_MOUSE]	Ambp	1	Unique	8	lYGREPQLR+tIAAcNLPIVQGPcR+eYcGVPGDGYEELIRS+eYcGVPGDGYEELIR+lWAFDAAQGk+eckEYcGVPGDGYEELIRS+kEDScQLNYSEGPcLGmQER+cIQFHYGGck	Q07456	FALSE	LIMMA	0.25010357	-0.072759117	-0.643608856	-0.019620513	-0.602351298	0.12329691	-0.156990919	-0.479853607	-1.050703345	-0.426715003	-1.057496774	-0.28379758	0.65719806	0.334335373	-0.236514366	0.387473977	-0.147205822	0.5303914	0.217970135	0.716418974	0.003169382	0.921875873	0.011450464	0.539149791	0.449891464	0.850976148	0.030722257	0.966850303	0.105949318	0.799276682	2.775071009	2.775071009	2.775071009	2.775071009	2.775071009	2.775071009	1.262178127	-0.367187746	-3.248050471	-0.099017308
B1AUY7;Q3V4D5;Q9CQX6	N-alpha-acetyltransferase 10 OS=Mus musculus GN=Naa10 PE=1 SV=1 - [B1AUY7_MOUSE]|N-acetyltransferase ARD1 homolog (S. cerevisiae), isoform CRA_b OS=Mus musculus GN=Naa10 PE=1 SV=1 - [Q3V4D5_MOUSE]|MCG141091, isoform CRA_a OS=Mus musculus GN=Gm16286 PE=1 SV=1 - [Q9CQX6_MOUSE]	Naa10;Gm16286	2	Shared	1	yVSLHVR	B1AUY7;Q3V4D5;Q9CQX6	TRUE	LIMMA	0.188107307	-0.52437822	-0.017302311	0.145971407	-0.164701408	-1.048241962	-0.810378525	-1.522864053	-1.015788144	-0.852514425	-1.281042507	-2.046727795	1.18659314	0.474107612	0.981183522	1.14445724	0.95163969	-0.04975613	0.70184026	0.290415395	0.971869781	0.766276077	0.764194298	0.040338928	0.843342253	0.540504539	0.983342614	0.900942097	0.888921725	0.196977344	-2.926425737	-2.926425737	-2.926425737	-2.926425737	-2.926425737	-2.926425737	0.387043467	-1.078943543	-0.035600672	0.300346012
Q9CRA9	FGFR1 oncogene partner 2 homolog OS=Mus musculus GN=Fgfr1op2 PE=1 SV=1 - [FGOP2_MOUSE]	Fgfr1op2	1	Unique	2	kAIEIDEQQGckEQER+kDDPGIImk	Q9CRA9	TRUE	LIMMA	0.461953008	-0.464944174	-0.045794252	-0.23532038	-0.174201077	-0.185109184	-0.346561496	-1.273458678	-0.854308756	-1.043834884	-1.078147774	-0.993623688	1.270467513	0.34357033	0.762720253	0.573194125	0.729745619	0.62340532	0.250989591	0.248010897	0.908248537	0.554988583	0.695362072	0.641973278	0.485373521	0.498316774	0.951338879	0.790379455	0.855931318	0.858688327	-2.42277175	-2.42277175	-2.42277175	-2.42277175	-2.42277175	-2.42277175	1.17383206	-1.181432673	-0.116364132	-0.597953906
Q9Z1Q9	Valine--tRNA ligase OS=Mus musculus GN=Vars PE=1 SV=1 - [SYVC_MOUSE]	Vars	1	Unique	11	lHEEGVIYR+gPGQDPQAALGALGk+gALINVPPPFLGLPR+cGEMAQAASAAVTR+lSATVTEAFVR+aLNPLEDWLR+lGSSLDWDR+dPGVITYDLPTPPGEkk+iPAYFITVHDPAVPPGEDPDGR+kVDEAIALFQk+iLPEAHQR	Q9Z1Q9	FALSE	LIMMA	0.066035738	-0.215463235	-0.076651682	0.16200103	0.135469118	0.229283261	-0.354632503	-0.636131476	-0.497319923	-0.258667211	-0.334852273	-0.19138498	0.486703979	0.205205006	0.344016559	0.582669271	0.60579051	0.649951502	0.74962226	0.302251875	0.711147177	0.435922212	0.559071137	0.272940834	0.871186477	0.552337908	0.836779752	0.709780789	0.763321307	0.571981305	-1.952186019	-1.952186019	-1.952186019	-1.952186019	-1.952186019	-1.952186019	0.322504138	-1.052275439	-0.374350095	0.791177692
P62897	Cytochrome c, somatic OS=Mus musculus GN=Cycs PE=1 SV=2 - [CYC_MOUSE]	Cycs	1	Unique	5	hkTGPNLHGLFGR+tGPNLHGLFGR+mIFAGIk+aDLIAYLk+aDLIAYLkk	P62897	TRUE	LIMMA	-0.429702146	1.022902827	-0.096551251	1.156657838	-0.610782238	0.428928201	-1.060770371	0.391834601	-0.727619476	0.525589612	-1.316337963	-0.202140024	0.201366079	1.653971052	0.534516975	1.787726063	0.094773488	1.059996427	0.173532926	0.002580322	0.755756473	0.000847708	0.086894802	0.174281819	0.393865324	0.030238521	0.86156767	0.015511143	0.303991806	0.453430424	-3.512206709	-3.512206709	-3.512206709	-3.512206709	-3.512206709	-3.512206709	-1.398901679	3.330075249	-0.314324021	3.765516662
Q5FWK3	Rho GTPase-activating protein 1 OS=Mus musculus GN=Arhgap1 PE=1 SV=1 - [RHG01_MOUSE]	Arhgap1	1	Unique	5	hQIVEVAGDDkYGR+kIFYVNYLSELSEHVk+fLLDHQGELFPSTDAQGV+iIVFSAcR+wDDPYYDIAR	Q5FWK3	FALSE	LIMMA	0.567579851	0.411257055	0.293568876	0.229003901	0.402604721	0.098241858	0.215829167	0.059506371	-0.058181808	-0.122746783	0.009335502	-0.253508825	0.919330535	0.763007739	0.645319559	0.580754585	0.795873941	0.449992542	0.002679768	0.023659415	0.098182591	0.192509283	0.045166991	0.570983795	0.029127532	0.123096986	0.258006167	0.484546162	0.2163366	0.821782686	-1.98395768	-1.98395768	-1.98395768	-1.98395768	-1.98395768	-1.98395768	3.315034113	2.40200769	1.714632461	1.337531171
P63168	Dynein light chain 1, cytoplasmic OS=Mus musculus GN=Dynll1 PE=1 SV=1 - [DYL1_MOUSE]	Dynll1	1	Unique	3	dIAAHIkk+yNIEkDIAAHIkk+dIAAHIk	P63168	TRUE	LIMMA	-1.172368677	-0.765201244	-0.895722078	-0.686642211	-0.986492494	-0.911023434	-1.787845688	-1.380678254	-1.511199089	-1.302119222	-1.674616712	-1.526500445	-0.556891666	-0.149724233	-0.280245067	-0.071165201	-0.298368277	-0.295546423	0.000577141	0.016774758	0.005989967	0.030156676	0.006675084	0.00528841	0.010620045	0.097389282	0.046282513	0.179681184	0.079929226	0.05468048	-4.688850118	-4.688850118	-4.688850118	-4.688850118	-4.688850118	-4.688850118	-3.913346947	-2.554228894	-2.989905246	-2.292000165
S4R1M0	Receptor-type tyrosine-protein phosphatase C OS=Mus musculus GN=Ptprc PE=1 SV=1 - [S4R1M0_MOUSE]	Ptprc	1	Unique	11	kRDPPSDPSPLEAEYQR+gEELPAEPk+vDVYGYVVk+yVDILPYDYNR+lFLAEFQSIPR+lFLAEFqSIPR+nRNsNVVPYDFNR+dETVDDFWR+aDLkDVQNAk+vNAFSNFFSGPIVVHcSAGVGR+fSLHDcTPk	S4R1M0	FALSE	LIMMA	-0.066394058	0.342081609	-0.157179936	0.337667015	0.213291645	-0.116153248	-0.515503281	-0.107027613	-0.606289158	-0.111442207	-0.28882773	-0.56526247	0.382715164	0.791190832	0.291929286	0.786776237	0.71541102	0.332955974	0.763732696	0.129579131	0.478472925	0.134385308	0.390732197	0.599643004	0.880338866	0.343499639	0.671310827	0.404522135	0.643338762	0.835800835	-2.230728413	-2.230728413	-2.230728413	-2.230728413	-2.230728413	-2.230728413	-0.303719884	1.564853682	-0.719020241	1.544659101
Q99KK7	Dipeptidyl peptidase 3 OS=Mus musculus GN=Dpp3 PE=1 SV=2 - [DPP3_MOUSE]	Dpp3	1	Unique	9	rYEFQGNHFQVTR+ekLTFLEEEDkDLYIR+lASVLNTDPALDSELTSk+nVSLGNVLAVAYAAk+aLYEGYAAVTDAPPEcFLTLR+fSTIASSYEEcR+gDYAPILQk+lVASAEQLLk+vVEHLEk	Q99KK7	FALSE	LIMMA	0.24416868	0.058959302	-0.12093199	0.023391577	0.136146003	0.181133215	-0.125350057	-0.310559436	-0.490450727	-0.34612716	-0.276988505	-0.188385522	0.613687418	0.428478039	0.248586747	0.392910315	0.54928051	0.550651953	0.186155436	0.745658182	0.507223918	0.897515055	0.504301259	0.323085376	0.410896712	0.86736025	0.695883867	0.958428372	0.729131975	0.622055012	-2.531158181	-2.531158181	-2.531158181	-2.531158181	-2.531158181	-2.531158181	1.357530117	0.327802187	-0.672358216	0.130052596
Q9CQT1	Methylthioribose-1-phosphate isomerase (Fragment) OS=Mus musculus GN=Mri1 PE=1 SV=1 - [F6YY88_MOUSE]|Methylthioribose-1-phosphate isomerase OS=Mus musculus GN=Mri1 PE=1 SV=1 - [MTNA_MOUSE]	Mri1	1	Unique	4	lEHTFcTETRPYNQGAR+iGTYQLAIVAk+dLGQVAAQEAER+vTVLTHcNTGALATAGYGTALGVIR	Q9CQT1	TRUE	LIMMA	0.835488987	-0.471382112	-0.049605813	-0.518516582	0.205884346	-0.370564522	0.250866732	-1.056004368	-0.634228069	-1.103138837	-0.447743206	-0.955186777	1.420111243	0.113240143	0.535016442	0.066105674	0.859511898	0.214057734	0.006825535	0.109510632	0.862947905	0.079831362	0.523162461	0.204137761	0.054089461	0.309883691	0.9251889	0.306551187	0.739878478	0.490331262	-1.712683985	-1.712683985	-1.712683985	-1.712683985	-1.712683985	-1.712683985	2.936035943	-1.656508758	-0.174322407	-1.822146484
A2A839;P48193;Q9WV92-2	Protein 4.1 (Fragment) OS=Mus musculus GN=Epb41 PE=1 SV=1 - [A2A838_MOUSE]|Protein 4.1 OS=Mus musculus GN=Epb41 PE=1 SV=1 - [A2A839_MOUSE]|Protein 4.1 OS=Mus musculus GN=Epb41 PE=1 SV=2 - [41_MOUSE]|Isoform 2 of Protein 4.1 OS=Mus musculus GN=Epb41 - [41_MOUSE]|Isoform 2 of Band 4.1-like protein 3 OS=Mus musculus GN=Epb41l3 - [E41L3_MOUSE]	Epb41;Epb41l3	2	Shared	1	vcVEHHTFFR	A2A839;P48193;Q9WV92-2	TRUE	LIMMA	0.077091199	0.593654639	-0.45366866	0.679276615	-0.322226305	0.203158014	-1.368280167	-0.851716727	-1.899040025	-0.766094751	-1.938200618	-1.242213352	1.522462564	2.039026004	0.991702705	2.12464798	1.293748008	1.648529379	0.913576833	0.406384161	0.524616744	0.34308288	0.685375771	0.775023518	0.959907485	0.647397943	0.706064766	0.639221688	0.851036556	0.925651485	-1.110657698	-1.110657698	-1.110657698	-1.110657698	-1.110657698	-1.110657698	0.109577487	0.84382114	-0.644844967	0.965524279
A2BGI8;F8VPN3;P17742;P24369;P30412	Peptidyl-prolyl cis-trans isomerase (Fragment) OS=Mus musculus GN=Ppih PE=1 SV=1 - [A2BGI8_MOUSE]|Peptidyl-prolyl cis-trans isomerase OS=Mus musculus GN=Gm5160 PE=3 SV=2 - [F8VPN3_MOUSE]|Peptidyl-prolyl cis-trans isomerase A OS=Mus musculus GN=Ppia PE=1 SV=2 - [PPIA_MOUSE]|Peptidyl-prolyl cis-trans isomerase B OS=Mus musculus GN=Ppib PE=1 SV=2 - [PPIB_MOUSE]|Peptidyl-prolyl cis-trans isomerase C …	Ppih;Gm5160;Ppia;Ppib;Ppic	5	Shared	1	hVVFGk	A2BGI8;F8VPN3;P17742;P24369;P30412	TRUE	LIMMA	-0.661510427	-0.75708458	-0.669971834	2.757796813	-0.376007941	-0.32968504	-2.383379164	-2.478953318	-2.391840571	1.035928076	-2.301115713	-2.051553777	1.060358311	0.964784157	1.051896904	4.479665551	1.549099832	1.392183698	0.437009344	0.374562483	0.431236311	0.00285017	0.691464375	0.697223077	0.665734066	0.618949776	0.631781131	0.038670897	0.85395073	0.889136868	-2.261578326	-2.261578326	-2.261578326	-2.261578326	-2.261578326	-2.261578326	-0.789282794	-0.90331733	-0.799378542	3.290472054
A2RSX9;G5E8V9	Arfip1 protein OS=Mus musculus GN=Arfip1 PE=1 SV=1 - [A2RSX9_MOUSE]|Protein Arfip1 OS=Mus musculus GN=Arfip1 PE=1 SV=1 - [E9Q3G5_MOUSE]|MCG18094 OS=Mus musculus GN=Arfip1 PE=1 SV=1 - [G5E8V9_MOUSE]	Arfip1	1	Unique	2	nSAAEIPVTSNGEVDDAHEHGYNR+tDLEELNLGPR	A2RSX9;G5E8V9	TRUE	LIMMA	0.21036342	0.713800573	-0.288698325	-0.03954254	0.237044928	-0.3487883	-0.347811453	0.155625699	-0.846873199	-0.597717414	-0.387013553	-0.906963174	0.768538294	1.271975447	0.269476549	0.518632333	0.861103409	0.209386574	0.445677012	0.014178843	0.297629501	0.885392895	0.442144035	0.210424784	0.673479721	0.088715937	0.508593539	0.95249508	0.683743018	0.495771449	-1.155952141	-1.155952141	-1.155952141	-1.155952141	-1.155952141	-1.155952141	0.774276223	2.627257205	-1.062600372	-0.145542646
Q02111	Protein kinase C theta type OS=Mus musculus GN=Prkcq PE=1 SV=1 - [KPCT_MOUSE]	Prkcq	1	Unique	2	lFVREPEkR+dmSEFENEGFFALHQR	Q02111	FALSE	LIMMA	0.323799676	0.025192153	0.46222901	0.684905127	-0.200081955	0.398922183	-0.204618745	-0.503226268	-0.066189411	0.156486706	-0.790871709	-0.129496238	0.852218097	0.553610573	0.99064743	1.213323548	0.3907078	0.927340604	0.219130094	0.922718914	0.083818821	0.013053852	0.492674565	0.132865516	0.451467455	0.965091684	0.235070365	0.106548023	0.721920175	0.391268521	-2.442673375	-2.442673375	-2.442673375	-2.442673375	-2.442673375	-2.442673375	1.258909305	0.097945235	1.797112364	2.662860717
H7BXB9	Protein 1700037H04Rik (Fragment) OS=Mus musculus GN=1700037H04Rik PE=1 SV=1 - [H7BXB9_MOUSE]	1700037H04Rik	1	Unique	2	eTPVHSLHLk+lLSVTPTSEGYSIk	H7BXB9	TRUE	LIMMA	-0.124051588	-0.841549228	0.141981926	-0.519515877	-0.122303499	-0.318573372	-1.114315682	-1.831813322	-0.848282167	-1.50977997	-1.229452414	-1.308837466	0.866212505	0.148714866	1.13224602	0.470748217	0.984845415	0.671690721	0.798902274	0.09250552	0.770641862	0.290910004	0.822219132	0.5144103	0.897204186	0.284965423	0.873036711	0.590338869	0.915231617	0.783554614	-1.75233597	-1.75233597	-1.75233597	-1.75233597	-1.75233597	-1.75233597	-0.257363692	-1.745920548	0.294562878	-1.077813886
P10126	Elongation factor 1-alpha 1 OS=Mus musculus GN=Eef1a1 PE=1 SV=3 - [EF1A1_MOUSE]	Eef1a1	1	Unique	9	rYEEIVk+kDGSASGTTLLEALDcILPPTRPTDkPLR+dGSASGTTLLEALDcILPPTRPTDkPLR+vETGVLkPGmVVTFAPVNVTTEVk+sGDAAIVDmVPGkPmcVESFSDYPPLGR+vETGVLkPGMVVTFAPVNVTTEVk+sGDAAIVDmVPGkPMcVESFSDYPPLGR+eVSTYIkk+yYVTIIDAPGHR	P10126	TRUE	LIMMA	-0.409697528	0.382851161	-0.168431041	0.427714951	0.006095971	0.146660553	-0.999012092	-0.206463402	-0.757745605	-0.161599613	-0.652777741	-0.442654011	0.179617035	0.972165725	0.420883523	1.017029515	0.664969684	0.735975117	0.164988642	0.193427092	0.562093746	0.147843709	0.984978278	0.613420885	0.382352057	0.435378049	0.733763259	0.424252828	0.993827215	0.843356615	-1.851102318	-1.851102318	-1.851102318	-1.851102318	-1.851102318	-1.851102318	-1.428276045	1.334684993	-0.587179576	1.491087879
O89086	RNA-binding protein 3 OS=Mus musculus GN=Rbm3 PE=1 SV=1 - [RBM3_MOUSE]	Rbm3	1	Unique	1	yDSRPGGYGYGYGR	O89086	TRUE	LIMMA	-0.639621669	-0.205355246	-0.684876171	-0.17865202	-0.783524507	-0.583842602	-1.273670216	-0.839403793	-1.318924718	-0.812700567	-1.492412333	-1.217891149	-0.005573122	0.428693301	-0.050827623	0.455396527	-0.074636681	0.050205946	0.048159364	0.511595576	0.035312122	0.567604789	0.031584327	0.069588256	0.181545196	0.723589328	0.143049231	0.796162273	0.177394707	0.270615687	-2.612869323	-2.612869323	-2.612869323	-2.612869323	-2.612869323	-2.612869323	-2.07251002	-0.6653946	-2.219144214	-0.578870479
A0A0A6YWB0;Q9JKP5	Muscleblind-like protein 1 OS=Mus musculus GN=Mbnl1 PE=1 SV=1 - [MBNL1_MOUSE]|Muscleblind-like protein 1 OS=Mus musculus GN=Mbnl1 PE=1 SV=1 - [A0A0A6YWB0_MOUSE]	Mbnl1	1	Unique	3	yLHPPPHLk+tQLEInGR+vIAcFDSLk	A0A0A6YWB0;Q9JKP5	TRUE	LIMMA	0.244050252	0.672966873	0.451036484	-0.326684437	-0.070832416	0.420829609	-0.360915087	0.068001535	-0.153928854	-0.931649775	-0.747204226	-0.18413573	0.84901559	1.277932211	1.056001823	0.278280901	0.605539394	1.025794947	0.414686411	0.030594948	0.1375426	0.277299311	0.831310681	0.164745307	0.648527551	0.144626628	0.318835785	0.576297949	0.920177087	0.437540113	-2.43717248	-2.43717248	-2.43717248	-2.43717248	-2.43717248	-2.43717248	0.828790472	2.285383968	1.531712171	-1.10941475
Q8BKC5	Importin-5 OS=Mus musculus GN=Ipo5 PE=1 SV=3 - [IPO5_MOUSE]	Ipo5	1	Unique	7	akLEEHFk+fYFHDGVR+sLVEIADTVPk+vIQAPEAk+aTAAFILANEHNVALFk+kQAEETYENIPGR+skITFLLQAIR	Q8BKC5	TRUE	LIMMA	0.869592329	0.269750414	1.156917427	-0.029827526	0.959846407	0.02524585	0.13512392	-0.464717995	0.422449017	-0.764295935	0.138685762	-0.709222559	1.604060738	1.004218823	1.891385836	0.704640884	1.781007053	0.75971426	0.02210472	0.457230119	0.003265155	0.934139125	0.023689992	0.9442367	0.111620271	0.682678222	0.031186542	0.968936331	0.153137028	0.989181914	-2.630208479	-2.630208479	-2.630208479	-2.630208479	-2.630208479	-2.630208479	2.432419977	0.754544715	3.236124523	-0.083433428
P51859;Q3UMU9;Q99JF8;Q9JMG7	PC4 and SFRS1-interacting protein OS=Mus musculus GN=Psip1 PE=1 SV=1 - [PSIP1_MOUSE]|Hepatoma-derived growth factor OS=Mus musculus GN=Hdgf PE=1 SV=2 - [HDGF_MOUSE]|Hepatoma-derived growth factor-related protein 2 OS=Mus musculus GN=Hdgfrp2 PE=1 SV=1 - [HDGR2_MOUSE]|Hepatoma-derived growth factor-related protein 3 OS=Mus musculus GN=Hdgfrp3 PE=1 SV=2 - [HDGR3_MOUSE]	Psip1;Hdgf;Hdgfrp2;Hdgfrp3	4	Shared	1	gYPHWPAR	P51859;Q3UMU9;Q99JF8;Q9JMG7	TRUE	LIMMA	-0.827320609	-1.290974554	0.220337526	-0.563863464	0.237390788	-0.689688162	-1.826324138	-2.289978083	-0.778666003	-1.562866993	-0.879529112	-1.688691691	0.17168292	-0.291971025	1.219341055	0.435140065	1.354310688	0.309315367	0.100673386	0.013298191	0.654177904	0.25664368	0.665928303	0.167839233	0.284876817	0.086107771	0.796805322	0.565059053	0.837424125	0.443711349	-0.937208517	-0.937208517	-0.937208517	-0.937208517	-0.937208517	-0.937208517	-1.701385797	-2.654890675	0.453124379	-1.159585871
O70443	Guanine nucleotide-binding protein G(z) subunit alpha OS=Mus musculus GN=Gnaz PE=1 SV=4 - [GNAZ_MOUSE]	Gnaz	1	Unique	5	iDFHNPDR+aYDAVQLFALTGPAESk+lLLLGTSNSGk+sSEYHLEDNAAYYLNDLER+iIHSGGFNLDAck	O70443	FALSE	LIMMA	0.414368258	-0.192798818	0.301030472	0.380010019	0.495953679	0.366718171	0.021095551	-0.586071525	-0.092242235	-0.013262688	0.056261426	-0.026554536	0.807640965	0.200473889	0.694303178	0.773282726	0.935645932	0.759990878	0.039674155	0.323031877	0.127778141	0.05765306	0.02853088	0.066337691	0.15972648	0.572158455	0.305337608	0.257227419	0.169267753	0.265106575	-1.621523453	-1.621523453	-1.621523453	-1.621523453	-1.621523453	-1.621523453	2.164654828	-1.007178722	1.572579586	1.9851678
P46460	Vesicle-fusing ATPase OS=Mus musculus GN=Nsf PE=1 SV=2 - [NSF_MOUSE]	Nsf	1	Unique	12	kLFADAEEEQRR+vLDDGELLVQQTk+aESLQVTR+yVGESEANIR+vVNGPEILNk+sQLScVVVDDIER+iAEESNFPFIk+gSmAGSTGVHDTVVNQLLSk+qkIEVGLVVGNSQVAFEk+tPLVSVLLEGPPHSGk+kLLIIGTTSR+dFQSGQHVmVR	P46460	FALSE	LIMMA	0.182252384	0.11358326	-0.300632858	-0.037230354	-0.082390854	0.116347381	-0.216038515	-0.284707639	-0.698923756	-0.435521253	-0.527693616	-0.281943518	0.580543283	0.511874158	0.097658041	0.361060544	0.362911908	0.51463828	0.355732325	0.562952767	0.132928918	0.849186526	0.706911589	0.553552971	0.592644595	0.760213976	0.313277486	0.937478228	0.860071366	0.812127039	-2.642058828	-2.642058828	-2.642058828	-2.642058828	-2.642058828	-2.642058828	0.940088668	0.585881693	-1.550715204	-0.192040475
Q99KI0	Aconitate hydratase, mitochondrial OS=Mus musculus GN=Aco2 PE=1 SV=1 - [ACON_MOUSE]	Aco2	1	Unique	14	sDFDPGQDTYQHPPkDSSGQR+vAVPSTIHcDHLIEAQVGGEk+nAVTQEFGPVPDTAR+lEAPDADELPR+wVVIGDENYGEGSSR+kQGLLPLTFADPSDYNk+akDINQEVYNFLATAGAk+dFAPGkPLk+iVYGHLDDPANQEIER+cTTDHISAAGPWLk+fkLEAPDADELPR+lNRPLTLSEk+vAMSHFEPSEYIR+qALAHGLk	Q99KI0	FALSE	LIMMA	-0.023312853	0.174243192	-0.204720703	0.291714775	-0.014442032	-0.114848714	-0.373540581	-0.175984536	-0.554948431	-0.058512953	-0.406008535	-0.465076441	0.326914874	0.52447092	0.145507025	0.641942503	0.377124472	0.235379014	0.892267194	0.316041111	0.240500738	0.098820662	0.940172936	0.506379061	0.951762992	0.565014169	0.44888877	0.344972023	0.974788042	0.77757832	-2.358627771	-2.358627771	-2.358627771	-2.358627771	-2.358627771	-2.358627771	-0.136754267	1.02211856	-1.200901036	1.711212255
Q921M7	Protein FAM49B OS=Mus musculus GN=Fam49b PE=1 SV=1 - [FA49B_MOUSE]	Fam49b	1	Unique	4	eAIQHPADEkLQEk+iNNVPAEGENEVNNELANR+dQPPNSVEGLLNALR+gLLGALTSTPYSPTQHLER	Q921M7	FALSE	LIMMA	0.252038358	-0.035963584	-0.049053886	0.265562278	-0.034693714	0.19294367	-0.304553955	-0.592555898	-0.605646199	-0.291030035	-0.656982838	-0.363648643	0.808630671	0.520628729	0.507538427	0.822154591	0.58759541	0.749535983	0.360679683	0.895405281	0.857706338	0.33591297	0.909680812	0.482628307	0.597409602	0.954993072	0.922572504	0.63204422	0.961864336	0.756094467	-1.656450751	-1.656450751	-1.656450751	-1.656450751	-1.656450751	-1.656450751	0.930305139	-0.132746093	-0.181064035	0.980223621
E0CXN5	Glycerol-3-phosphate dehydrogenase [NAD(+)] OS=Mus musculus GN=Gpd1 PE=1 SV=1 - [E0CXN5_MOUSE]	Gpd1	1	Unique	2	eLHSILQHk+gLVDkFPLFTAVYk	E0CXN5	TRUE	LIMMA	-0.703198475	-1.321986985	-1.750220132	-0.550280755	-1.353810156	-0.484348626	-1.746149854	-2.364938365	-2.793171511	-1.593232134	-2.519865247	-1.527300006	0.339752905	-0.279035606	-0.707268752	0.492670624	-0.187755066	0.558602753	0.177638841	0.014958133	0.001916824	0.288222979	0.024558116	0.348730524	0.400117362	0.091404575	0.022357469	0.587007505	0.154711384	0.644775115	-1.108850889	-1.108850889	-1.108850889	-1.108850889	-1.108850889	-1.108850889	-1.385191569	-2.604108643	-3.447661304	-1.083967457
O70172;Q80XI4	Phosphatidylinositol 5-phosphate 4-kinase type-2 alpha OS=Mus musculus GN=Pip4k2a PE=1 SV=1 - [PI42A_MOUSE]|Phosphatidylinositol 5-phosphate 4-kinase type-2 beta OS=Mus musculus GN=Pip4k2b PE=1 SV=1 - [PI42B_MOUSE]	Pip4k2a;Pip4k2b	2	Shared	2	hGAGAEISTVNPEQYSkR+vDNHLFNk	O70172;Q80XI4	TRUE	LIMMA	-0.686297812	-0.468416671	-0.641859146	-0.637440472	-0.534740951	-0.668337042	-1.198432064	-0.980550923	-1.153993398	-1.149574723	-1.107324451	-1.180471294	-0.17416356	0.043717581	-0.129724894	-0.12530622	0.03784255	-0.15620279	0.010564904	0.071366483	0.016000212	0.016663951	0.065948038	0.012511355	0.069374785	0.244160331	0.087879747	0.124184418	0.260987557	0.093248243	-1.985854475	-1.985854475	-1.985854475	-1.985854475	-1.985854475	-1.985854475	-2.753117669	-1.879076679	-2.57484976	-2.557124028
O55098	Serine/threonine-protein kinase 10 OS=Mus musculus GN=Stk10 PE=1 SV=2 - [STK10_MOUSE]	Stk10	1	Unique	4	rFEQEINAk+fYDVELENLER+ikQFSQQEEk+lDRDFVAk	O55098	TRUE	LIMMA	-0.632500214	0.555735863	0.769806524	1.04762129	0.037499562	0.820368445	-1.264401248	-0.076165172	0.13790549	0.415720255	-0.668987272	0.18846741	-0.00059918	1.187636897	1.401707559	1.679522324	0.743986396	1.452269479	0.049798478	0.082252465	0.018860002	0.002130106	0.913992637	0.012922541	0.184941439	0.266828963	0.097608776	0.030983365	0.964079243	0.094581385	-2.93551288	-2.93551288	-2.93551288	-2.93551288	-2.93551288	-2.93551288	-2.056399989	1.806821874	2.502813585	3.406051667
P07361;Q60590	Alpha-1-acid glycoprotein 2 OS=Mus musculus GN=Orm2 PE=1 SV=1 - [A1AG2_MOUSE]|Alpha-1-acid glycoprotein 1 OS=Mus musculus GN=Orm1 PE=1 SV=1 - [A1AG1_MOUSE]	Orm2;Orm1	2	Shared	2	rPDITPELR+rPDITPELREVFQk	P07361;Q60590	TRUE	LIMMA	-4.028895079	-3.624027317	-2.96919991	-3.639734951	-4.286757699	-3.639997918	-5.073137728	-4.668269966	-4.013442558	-4.6839776	-5.454256472	-4.684240566	-2.984652431	-2.579784669	-1.924957262	-2.595492303	-3.119258926	-2.595755269	1.95E-08	1.34E-07	3.56E-06	1.24E-07	4.87E-08	1.24E-07	2.83E-06	1.32E-05	0.00025604	1.31E-05	7.22E-06	1.50E-05	1.241442581	1.241442581	1.241442581	1.241442581	1.241442581	1.241442581	-7.926482652	-7.129942353	-5.841629309	-7.160845687
P60843	Eukaryotic initiation factor 4A-I OS=Mus musculus GN=Eif4a1 PE=1 SV=1 - [IF4A1_MOUSE]	Eif4a1	1	Unique	4	kGVAINmVTEEDkR+aTQALVLAPTR+dQIYDIFQk+lQmEAPHIIVGTPGR	P60843	TRUE	LIMMA	0.5487344	-0.085257543	0.579536859	-0.322360583	0.402616421	0.0835373	0.157092461	-0.476899482	0.18789492	-0.714002522	-0.035252578	-0.308104639	0.940376339	0.306384396	0.971178798	0.069281356	0.840485421	0.475179239	0.007839383	0.658366629	0.005299818	0.102659459	0.069966582	0.664811106	0.058501858	0.818122896	0.043046151	0.351589756	0.269426609	0.873914631	-1.627361941	-1.627361941	-1.627361941	-1.627361941	-1.627361941	-1.627361941	2.878518181	-0.447238935	3.040099883	-1.691019915
P17742	Peptidyl-prolyl cis-trans isomerase A OS=Mus musculus GN=Ppia PE=1 SV=2 - [PPIA_MOUSE]	Ppia	1	Unique	22	vkEGmNIVEAmER+hTGPGILSmANAGPNTNGSQFFIcTAk+eGMNIVEAmER+eGmNIVEAMER+kITISDcGQL+eGMNIVEAMER+vSFELFADk+hTGPGILSmANAGPnTnGSQFFIcTAk+hTGPGILSmANAGPNTnGSqFFIcTAk+hTGPGILSmAnAGPNTNGSQFFIcTAk+hTGPGILSmANAGPNTnGSQFFIcTAk+hTGPGILSmANAGPnTNGSQFFIcTAk+hTGPGILSmANAGPNTNGSqFFIcTAk+hTGPGILSMANAGPNTNGSqFFIcTAk+hTGPGILSMANAGPNTnGSQFFIcTAk+hTGPGILSMANAGPnTNGSQFFIcTAk+hTGPGILSMAnAGPNTNGSQFFIcTAk+hTGPGILSMANAGPNTNGSQ…	P17742	FALSE	LIMMA	-0.228383689	0.194503865	-0.164336747	0.147853702	-0.252848169	-0.099560821	-0.761555352	-0.338667798	-0.69750841	-0.385317961	-0.84895221	-0.632732484	0.304787974	0.727675528	0.368834916	0.681025365	0.343255872	0.433610842	0.38682274	0.460227013	0.532053234	0.573705682	0.391408772	0.704335353	0.624012711	0.685094881	0.71166217	0.799039453	0.643522651	0.891574133	-2.292170476	-2.292170476	-2.292170476	-2.292170476	-2.292170476	-2.292170476	-0.880022968	0.749475012	-0.633233102	0.569719556
Q3V0K9	Plastin-1 OS=Mus musculus GN=Pls1 PE=1 SV=1 - [PLSI_MOUSE]	Pls1	1	Unique	7	eHLTDEDkLNNAk+mINLSEPDTIDER+mINLSEPDTIDER+sLADGILLck+vAFVNWINk+iENcNYAVELGkNEAk+aGFmLQEADkLGcR	Q3V0K9	FALSE	LIMMA	-0.266210707	-0.085892241	0.278738623	-0.305251589	0.168216374	-0.546674877	-0.654394073	-0.474075607	-0.109444743	-0.693434955	-0.265785823	-0.934858243	0.121972658	0.302291125	0.666921989	0.082931777	0.60221857	-0.158491511	0.170582004	0.653141707	0.152033635	0.118136413	0.432996334	0.007566636	0.391257455	0.813803573	0.337541615	0.377595974	0.677737361	0.069617322	-2.851324315	-2.851324315	-2.851324315	-2.851324315	-2.851324315	-2.851324315	-1.408914311	-0.454582796	1.47521803	-1.615537318
Q8K2B3	Succinate dehydrogenase [ubiquinone] flavoprotein subunit, mitochondrial OS=Mus musculus GN=Sdha PE=1 SV=1 - [SDHA_MOUSE]	Sdha	1	Unique	9	tGHSLLHTLYGR+kHTLSYVDIk+hVNGQDQIVPGLYAcGEAAcASVHGANR+acALSIAEScRPGDkVPSIk+nTVIATGGYGR+vGSVLQEGcEk+aNAGEESVMNLDk+aFGGQSLk+akNTVIATGGYGR	Q8K2B3	FALSE	LIMMA	0.054005831	0.011440449	-0.073264792	0.378977664	-0.165304777	0.193463142	-0.322013716	-0.364579098	-0.449284338	0.002958118	-0.585707411	-0.182556405	0.430025377	0.387459995	0.302754754	0.754997211	0.255097856	0.569482688	0.770258124	0.950632027	0.692173858	0.04834974	0.426443908	0.300120895	0.882562326	0.977338545	0.824403114	0.233989753	0.673582837	0.598840996	-2.376801275	-2.376801275	-2.376801275	-2.376801275	-2.376801275	-2.376801275	0.295070785	0.062506995	-0.400295661	2.070614141
Q3U7R1	Extended synaptotagmin-1 OS=Mus musculus GN=Esyt1 PE=1 SV=2 - [ESYT1_MOUSE]	Esyt1	1	Unique	15	eRELLGk+aLTLGALTLPLAR+sDPYALVR+lLAETVAPAVR+aTYSTNSPVWEEAFR+fEWDLPLDGTLR+qLLDDEER+tLNPEFNER+vLQAGVLDNWYPLQGGQGQVHLR+sQELDVQVkDDSR+iTAETLYmSHR+kLDVSVk+lTVWYHSDEQk+dLDkDDFLGR+gANPHLQTFTFTR	Q3U7R1	FALSE	LIMMA	-0.136798476	0.192519818	-0.10728086	0.16644492	0.028728116	0.025767096	-0.54777161	-0.218453316	-0.518253993	-0.244528213	-0.430753816	-0.385206038	0.274174658	0.603492952	0.303692274	0.577418054	0.488210048	0.43674023	0.500052267	0.344617454	0.596264123	0.412873141	0.898770573	0.898488981	0.71454065	0.590557069	0.758990311	0.691662259	0.956007759	0.973916	-2.309684973	-2.309684973	-2.309684973	-2.309684973	-2.309684973	-2.309684973	-0.683854658	0.962405271	-0.536296294	0.832057034
Q9EQI5	Chemokine (C-X-C motif) ligand 7, isoform CRA_b OS=Mus musculus GN=Ppbp PE=1 SV=1 - [Q9EQI5_MOUSE]	Ppbp	1	Unique	7	tcLDPNAPGVkR+cTNTISGIPFNSISLVnVYRPGVHcADVEVIATLknGQk+cTNTISGIPFNSISLVNVYRPGVHcADVEVIATLk+tcLDPNAPGVk+tcLDPnAPGVk+sDGmDPYIELR+sDGMDPYIELR	Q9EQI5	FALSE	LIMMA	0.14081586	0.565324454	0.459797844	0.591903243	-0.021078623	0.592063794	-0.218362123	0.206146471	0.100619861	0.232725259	-0.422651817	0.23288581	0.499993844	0.924502438	0.818975828	0.951081226	0.380494571	0.951241778	0.427787889	0.003285921	0.014089562	0.002243138	0.914942874	0.002237937	0.656799784	0.035437891	0.08093422	0.032184576	0.964079243	0.03088543	-2.634416992	-2.634416992	-2.634416992	-2.634416992	-2.634416992	-2.634416992	0.80544863	3.233583248	2.629984597	3.385610504
E9Q450;F8WID5;P58771-2;P58774;P58774-2	Tropomyosin beta chain OS=Mus musculus GN=Tpm2 PE=1 SV=1 - [A2AIM4_MOUSE]|Tropomyosin alpha-1 chain OS=Mus musculus GN=Tpm1 PE=1 SV=1 - [E9Q450_MOUSE]|Isoform 2 of Tropomyosin alpha-1 chain OS=Mus musculus GN=Tpm1 - [TPM1_MOUSE]|Tropomyosin alpha-1 chain OS=Mus musculus GN=Tpm1 PE=1 SV=1 - [F8WID5_MOUSE]|Tropomyosin beta chain OS=Mus musculus GN=Tpm2 PE=1 SV=1 - [TPM2_MOUSE]|Isoform 2 of Tropomyo…	Tpm2;Tpm1	2	Shared	3	kATDAEADVASLNRR+aTDAEADVASLNRR+kATDAEADVASLNR	E9Q450;F8WID5;P58771-2;P58774;P58774-2	TRUE	LIMMA	-0.332728834	-0.242033245	-0.630533385	-0.060966716	-0.448677238	-0.003874553	-1.066959117	-0.976263528	-1.364763668	-0.795196999	-1.26957165	-0.738104836	0.401501449	0.492197038	0.103696898	0.673263568	0.372217175	0.73035573	0.360321965	0.504175407	0.089302902	0.865851695	0.271631159	0.991431859	0.597235949	0.717700743	0.24462536	0.943011224	0.540441469	0.997815798	-3.349663585	-3.349663585	-3.349663585	-3.349663585	-3.349663585	-3.349663585	-0.931009532	-0.677233936	-1.764297324	-0.170591147
Q9JHK5	Pleckstrin OS=Mus musculus GN=Plek PE=1 SV=1 - [PLEK_MOUSE]	Plek	1	Unique	14	gcVVTSVESSHDVkk+gmIPLkGSTLTSPcQDFGkR+eDPAYLHYYDPAGGEDPLGAVHLR+nRQEGLmISASLLSEGYLQPAGDLSk+gcVVTSVESSHDVk+gSTLTSPcQDFGk+nRQEGLMISASLLSEGYLQPAGDLSk+gSTLTSPcQDFGkR+eLNLEkDk+gSTLTSPcqDFGkR+gIkELNLEk+qQDHFFQAAFLEER+qqDHFFQAAFLEER+qQDHFFQAAFLEER	Q9JHK5	FALSE	LIMMA	-0.236419781	-0.419791238	-0.298025213	0.123810556	-0.289085118	0.115695048	-0.819422796	-1.002794253	-0.881028229	-0.45919246	-0.940902306	-0.467307968	0.346583235	0.163211778	0.284977803	0.706813572	0.362732069	0.698698064	0.412282641	0.150944814	0.303180362	0.666183795	0.370491157	0.686796392	0.646200463	0.373990114	0.515164348	0.848225418	0.624580589	0.887657083	-2.297142961	-2.297142961	-2.297142961	-2.297142961	-2.297142961	-2.297142961	-0.833122745	-1.47930781	-1.050214931	0.436297632
G3X9L6	MCG55033 OS=Mus musculus GN=Gm10250 PE=4 SV=1 - [G3X9L6_MOUSE]	Gm10250	1	Unique	6	sWNETFHAR+aIGNALk+scAEFVSGSQLR+yPYWPHQPIENL+aNVAkPGLVDDFEk+lASLSEkPPAIDWAYYR	G3X9L6	FALSE	LIMMA	-0.437580187	-0.206669779	-0.520680849	-0.466124961	-0.363764076	0.048095898	-1.003398331	-0.772487923	-1.086498993	-1.031943105	-0.996367993	-0.517722247	0.128237957	0.359148366	0.045137295	0.099693183	0.268839841	0.613914042	0.124057734	0.459676017	0.069756441	0.102379288	0.2480375	0.862706019	0.323343851	0.684897935	0.209397907	0.350999307	0.518797603	0.965246823	-2.539550571	-2.539550571	-2.539550571	-2.539550571	-2.539550571	-2.539550571	-1.588827551	-0.750405635	-1.890561097	-1.692471921
Q62433	Protein NDRG1 OS=Mus musculus GN=Ndrg1 PE=1 SV=1 - [NDRG1_MOUSE]	Ndrg1	1	Unique	2	gNRPVILTYHDIGmNHk+sVIGMGTGAGAYILTR	Q62433	TRUE	LIMMA	0.867109243	0.864156047	0.327667001	0.651069804	0.253776834	0.622646131	0.40355895	0.400605754	-0.135883292	0.187519511	-0.264488149	0.159095838	1.330659536	1.32770634	0.791217294	1.114620097	0.772041817	1.086196424	0.000693193	0.000717192	0.158275169	0.007708421	0.323590007	0.010405389	0.011820568	0.012294178	0.346792592	0.07472121	0.587476395	0.083887011	-1.590535384	-1.590535384	-1.590535384	-1.590535384	-1.590535384	-1.590535384	3.843022596	3.829934049	1.452218043	2.88553719
Q9CQZ5	NADH dehydrogenase [ubiquinone] 1 alpha subcomplex subunit 6 OS=Mus musculus GN=Ndufa6 PE=1 SV=1 - [NDUA6_MOUSE]	Ndufa6	1	Unique	2	fFHETETPRPk+qAAAAAASTSVkPIFSR	Q9CQZ5	TRUE	LIMMA	-0.441733095	0.030599732	-0.393247023	-0.090347734	0.053102013	-0.408423901	-0.936983587	-0.464650761	-0.888497515	-0.585598226	-0.50060487	-0.903674393	0.053517397	0.525850224	0.102003469	0.404902758	0.606808896	0.086826591	0.078238915	0.899956304	0.114751173	0.710823647	0.845321654	0.102033537	0.244999578	0.954993072	0.285083577	0.870358127	0.925631497	0.338759664	-2.321551336	-2.321551336	-2.321551336	-2.321551336	-2.321551336	-2.321551336	-1.832445239	0.126937132	-1.631310045	-0.37479029
O88783	Coagulation factor V OS=Mus musculus GN=F5 PE=1 SV=1 - [FA5_MOUSE]	F5	1	Unique	32	lHLLNmGGSR+nLASRPYSLHAHGLSYEk+dIHVVHFHGQTLLDNR+tSSPDLGQVSLSPDDNQk+sVMYFTGNSDGSTIk+tLPGSGATVAGTLLR+tSSPDLGQVPLSLDDNQk+sSNSGLLGPTLYAEVGDVIk+dIASGLIGLLLIck+iFEGNSNTk+iINNNLk+vTAIVTQGck+yLDSTFTSR+aEVDDVIQVR+aWAYYSAVNVER+sWYIEDNINk+nFFNPPIISR+aSEYLTYWEPR+wIVSSLIPk+fNPLVVVGLSR+tWNQSIALR+fSEGASYADHTFPAER+sYSIQYSDQGVAWkPYR+aEYEEHLGILGPVIR+dIHSGLIGPLLIcR+kFNPLVVVGLSR+qHVLLFAVFDESk+qHQLGVWPLLPGSFk+sQHLDNFS…	O88783	FALSE	LIMMA	0.097891275	-0.074655657	-0.062317428	-0.163347738	-0.271055742	0.043339137	-0.225750788	-0.398297721	-0.385959491	-0.486989802	-0.632898569	-0.280302926	0.421533339	0.248986406	0.261324635	0.160294325	0.090787085	0.366981201	0.539685655	0.639478934	0.695603451	0.309220613	0.135761443	0.785380532	0.741539386	0.805106794	0.826251072	0.607437597	0.381843714	0.929686868	-1.760011381	-1.760011381	-1.760011381	-1.760011381	-1.760011381	-1.760011381	0.621405377	-0.473907679	-0.395585663	-1.036917363
P62743	AP-2 complex subunit sigma OS=Mus musculus GN=Ap2s1 PE=1 SV=1 - [AP2S1_MOUSE]	Ap2s1	1	Unique	1	hTNFVEFR	P62743	TRUE	LIMMA	-0.973150813	0.169417932	0.786101357	0.649785718	-0.15250112	-0.271723331	-2.298212676	-1.155643931	-0.538960505	-0.675276145	-1.63396532	-1.596785194	0.35191105	1.494479795	2.11116322	1.974847581	1.32896308	1.053338532	0.143270785	0.794848928	0.233740526	0.322896901	0.834140798	0.676964835	0.353509808	0.899209085	0.441574237	0.622226857	0.92047021	0.881734015	-1.517539272	-1.517539272	-1.517539272	-1.517539272	-1.517539272	-1.517539272	-1.508828843	0.26267528	1.218816638	1.007465051
G3XA10	Heterogeneous nuclear ribonucleoprotein U, isoform CRA_b OS=Mus musculus GN=Gm28062 PE=4 SV=1 - [G3XA10_MOUSE]	Gm28062	1	Unique	18	dIDIHEVR+hAAENPGkYNILGTNTImDk+lQAALDNEAGGRPAmEPGNGSLDLGGDAAGR+yNILGTNTImDk+sSGPTSLFAVTVAPPGAR+nGQDLGVAFk+fIEIAAR+nFILDqTNVSAAAQR+gYFEYIEENk+yNILGTNTIMDk+lQAALDNEAGGRPAMEPGNGSLDLGGDAAGR+ekPYFPIPEDcTFIQNVPLEDR+kDcEVVMMIGLPGAGk+dLPEHAVLk+lLEQYkEESk+vSELkEELk+nFILDQTNVSAAAQRR+kMcLFAGFQR	G3XA10	FALSE	LIMMA	-0.358980241	-0.001392566	-0.307535247	-0.135481074	-0.191972691	-0.395665572	-0.752280114	-0.394692439	-0.70083512	-0.528780947	-0.631695316	-0.788965445	0.034319632	0.391907307	0.085764626	0.2578188	0.247749935	-0.002365699	0.071920192	0.994250975	0.120124249	0.485358707	0.377900803	0.048733808	0.231973639	0.997005981	0.294390278	0.747926869	0.632109859	0.219043784	-2.550681721	-2.550681721	-2.550681721	-2.550681721	-2.550681721	-2.550681721	-1.875178959	-0.007274247	-1.606449487	-0.707702623
P55264-2	Isoform Short of Adenosine kinase OS=Mus musculus GN=Adk - [ADK_MOUSE]	Adk	1	Unique	7	aGHYAASVIIR+aATFFGcIGIDkFGEILk+sLVANLAAANcYkk+tGcTFPEkPDFH+vAQWLIQEPHk+eLFDELVkk+kAQALPk	P55264-2	FALSE	LIMMA	0.020485961	-0.18841328	0.052023252	0.366631486	0.475976248	-0.484312198	-0.538421401	-0.747320642	-0.506884111	-0.192275877	-0.14890118	-1.043219561	0.579393324	0.370494083	0.610930614	0.925538849	1.100853676	0.074595165	0.940543851	0.494649724	0.849815798	0.189264991	0.129568411	0.086599409	0.972183853	0.710198641	0.917301224	0.480692369	0.373690604	0.309317087	-1.399218962	-1.399218962	-1.399218962	-1.399218962	-1.399218962	-1.399218962	0.075303038	-0.692576356	0.191228953	1.347677292
Q8C0E2	Vacuolar protein sorting-associated protein 26B OS=Mus musculus GN=Vps26b PE=1 SV=1 - [VP26B_MOUSE]	Vps26b	1	Unique	4	gNHHEFVSLVk+fEGTTSLGEVR+yFLFYDGETVSGk+qQEVVLWR	Q8C0E2	FALSE	LIMMA	0.130661888	-0.34310097	-0.076166777	-0.423516782	-0.134458319	-0.000258308	-0.334101634	-0.807864492	-0.540930299	-0.888280304	-0.654079734	-0.465021831	0.59542541	0.121662552	0.388596746	0.041246741	0.385163096	0.464505214	0.568462507	0.141291112	0.739024612	0.072356801	0.599458049	0.999097572	0.763812865	0.360082278	0.8508318	0.29022919	0.792062825	0.99940442	-2.006907499	-2.006907499	-2.006907499	-2.006907499	-2.006907499	-2.006907499	0.577580972	-1.516651831	-0.336689463	-1.872123831
B7ZNL3;E9Q450;F8WID5;G5E8R1;G5E8R2;P58771-2	Tpm1 protein OS=Mus musculus GN=Tpm1 PE=1 SV=1 - [B7ZNL3_MOUSE]|Tropomyosin alpha-1 chain OS=Mus musculus GN=Tpm1 PE=1 SV=1 - [E9Q448_MOUSE]|Tropomyosin alpha-1 chain OS=Mus musculus GN=Tpm1 PE=1 SV=1 - [E9Q450_MOUSE]|Isoform 2 of Tropomyosin alpha-1 chain OS=Mus musculus GN=Tpm1 - [TPM1_MOUSE]|Tropomyosin 1, alpha, isoform CRA_k OS=Mus musculus GN=Tpm1 PE=1 SV=1 - [G5E8R2_MOUSE]|Tropomyosin 1, a…	Tpm1	1	Unique	7	hIAEDADRkYEEVAR+aQkDEEkmEIQEIQLk+kLVIIESDLERAEER+sIDDLEEk+lVIIESDLER+kLVIIESDLER+lVIIESDLERAEER	B7ZNL3;E9Q450;F8WID5;G5E8R1;G5E8R2;P58771-2	FALSE	LIMMA	-0.15680852	0.238127367	-0.137769685	0.403980843	0.009340753	0.531184987	-0.579539746	-0.184603859	-0.560500911	-0.018750383	-0.463287126	0.108453761	0.265922705	0.660858593	0.28496154	0.826712069	0.481968631	0.953916213	0.452796447	0.257564887	0.508982144	0.060270624	0.967919228	0.015756451	0.67807226	0.5082614	0.696727835	0.264201108	0.986702011	0.108039494	-1.791227242	-1.791227242	-1.791227242	-1.791227242	-1.791227242	-1.791227242	-0.762081309	1.157286703	-0.669553554	1.96332603
O35215	Protein Gm20441 (Fragment) OS=Mus musculus GN=Gm20441 PE=4 SV=1 - [G3UYJ7_MOUSE]|D-dopachrome decarboxylase OS=Mus musculus GN=Ddt PE=1 SV=3 - [DOPD_MOUSE]	Gm20441;Ddt	2	Shared	5	tHSASFFk+fLTEELSLDQDR+lcAATATILDkPEDR+sTEPcAHLLVSSIGVVGTAEQNR+vSVTIRPGMTLLMNk	O35215	FALSE	LIMMA	0.043660262	0.203391246	-0.2193066	0.080322418	-0.341826814	-0.190931595	-0.441480236	-0.281749252	-0.704447099	-0.404818081	-0.884230381	-0.676072094	0.528800761	0.688531745	0.265833898	0.565462916	0.200576752	0.294208903	0.854734159	0.396855934	0.361490592	0.736450201	0.206672271	0.426033232	0.929543636	0.638301124	0.572931804	0.886407356	0.474704926	0.714516085	-2.148785841	-2.148785841	-2.148785841	-2.148785841	-2.148785841	-2.148785841	0.184890582	0.861312421	-0.928710071	0.340145888
Q8JZU2	Tricarboxylate transport protein, mitochondrial OS=Mus musculus GN=Slc25a1 PE=1 SV=1 - [TXTP_MOUSE]	Slc25a1	1	Unique	4	sHGVLGLYR+tQLQLDER+mQGLEAHk+fIHDQTSSNPk	Q8JZU2	TRUE	LIMMA	-0.477104642	0.155976549	-0.133765804	0.305208487	-0.233269914	0.394881026	-1.260521669	-0.627440478	-0.91718283	-0.47820854	-1.109156777	-0.388536	0.306312384	0.939393575	0.649651223	1.088625513	0.642616949	1.178298053	0.221894802	0.685826762	0.728541498	0.430662693	0.588891556	0.309848458	0.455107916	0.832009718	0.846883448	0.705212867	0.782056483	0.609242705	-1.9503428	-1.9503428	-1.9503428	-1.9503428	-1.9503428	-1.9503428	-1.251170853	0.409036707	-0.350790707	0.800386181
Q61702	Inter-alpha-trypsin inhibitor heavy chain H1 OS=Mus musculus GN=Itih1 PE=1 SV=2 - [ITIH1_MOUSE]	Itih1	1	Unique	22	hkQYYDGSEIVVAGR+iANHkLNTFk+gSLVPASNANLQAAQDFVR+eVAFDVEIPk+tAFISDFAITSDGk+aAVLGESAGLVR+lMQYDITIk+gLTDEDGLEPTIDkPLEDSQPLEmVGPR+gLTDEDGLEPTIDkPLEDSQPLEMVGPR+lDAQASFLSEELAAQTIkk+iLEDmRPVDNFDLVLFGSk+mSLDYHFVTPLTSLTIR+mSLDYHFVTPLTSLTIR+iLEDMRPVDNFDLVLFGSk+aFIGDIkDk+fAHYVITSQVVNNADk+lWAYLTIQELLAkR+hAVDTSVnGVSIk+rFSLAGATNLnGGLLR+aQGSHPELSSPASILImLTDGEPTEGETDRSQILk+rLMQYDITIk+rFSLAGATNLNGGLLR	Q61702	FALSE	LIMMA	0.364134679	-0.203051787	-0.033603311	0.185116437	-0.332562312	0.210261643	-0.062476509	-0.629662975	-0.460214499	-0.241494751	-0.80952812	-0.216349545	0.790745867	0.223559401	0.393007878	0.611727625	0.144403496	0.636872831	0.091158854	0.337065638	0.872681217	0.380763739	0.163800034	0.320498318	0.267722623	0.58519338	0.931909089	0.666092814	0.421736104	0.620101697	2.935645378	2.935645378	2.935645378	2.935645378	2.935645378	2.935645378	1.753580806	-0.977846211	-0.161825071	0.891474088
P60867	40S ribosomal protein S20 OS=Mus musculus GN=Rps20 PE=1 SV=1 - [RS20_MOUSE]	Rps20	1	Unique	3	dTGkTPVEPEVAIHR+lIDLHSPSEIVk+tPVEPEVAIHR	P60867	TRUE	LIMMA	-0.530761137	-0.624418645	-0.811714202	-0.302447844	0.700137387	0.338753339	-1.42485679	-1.518514298	-1.705809855	-1.196543496	-0.299491942	-0.555342314	0.363334516	0.269677008	0.082381451	0.591647809	1.699766716	1.232848992	0.233454816	0.163140453	0.073361181	0.493176322	0.161973147	0.443292399	0.470521248	0.392139082	0.217215788	0.753240976	0.419662959	0.724621411	-2.191013874	-2.191013874	-2.191013874	-2.191013874	-2.191013874	-2.191013874	-1.219582306	-1.434788416	-1.865155923	-0.694964293
Q8K352	SAM and SH3 domain-containing protein 3 OS=Mus musculus GN=Sash3 PE=1 SV=2 - [SASH3_MOUSE]	Sash3	1	Unique	1	eTHLNELNImDPQHR	Q8K352	FALSE	LIMMA	-0.022679198	0.037761602	0.307431389	0.411303835	-0.002327085	0.390394744	-0.635220553	-0.574779753	-0.305109965	-0.201237519	-0.687169139	-0.22214661	0.589862156	0.650302956	0.919972744	1.02384519	0.682514969	1.002936099	0.939942966	0.900180028	0.311880635	0.179364108	0.994482729	0.201738408	0.972183853	0.954993072	0.525230211	0.467854906	0.998160323	0.489614004	-0.333805042	-0.333805042	-0.333805042	-0.333805042	-0.333805042	-0.333805042	-0.076065595	0.126651685	1.031118966	1.379505152
Q9ERK4	Exportin-2 OS=Mus musculus GN=Cse1l PE=1 SV=1 - [XPO2_MOUSE]	Cse1l	1	Unique	6	iHLAQSLHk+tLDPDPAIR+aADEEAFEDNSEEYIRR+fQSGDFHVInGVLR+fQSGDFHVINGVLR+dLEGSDIDTRR	Q9ERK4	TRUE	LIMMA	-1.170426026	-0.747668816	-0.969016259	-0.308108396	-0.328082206	-0.775911116	-1.631658148	-1.208900938	-1.430248381	-0.769340518	-0.843755395	-1.237143238	-0.709193904	-0.286436694	-0.507784137	0.153123726	0.187590983	-0.314678994	1.86E-05	0.002578746	0.000200195	0.181539026	0.20250405	0.00187609	0.00083952	0.030238521	0.004759392	0.469186942	0.4687722	0.027157444	-1.800975315	-1.800975315	-1.800975315	-1.800975315	-1.800975315	-1.800975315	-5.213392311	-3.330317995	-4.316259036	-1.372397663
A0A0N4SV66;F8WIX8;P0C0S6;P27661	Histone H2A OS=Mus musculus GN=H2afj PE=1 SV=1 - [A0A0N4SV66_MOUSE]|Histone H2A.Z OS=Mus musculus GN=H2afz PE=1 SV=2 - [H2AZ_MOUSE]|Histone H2A OS=Mus musculus GN=Hist1h2al PE=3 SV=1 - [F8WIX8_MOUSE]|Histone H2AX OS=Mus musculus GN=H2afx PE=1 SV=2 - [H2AX_MOUSE]	H2afj;H2afz;Hist1h2al;H2afx	4	Shared	1	hLQLAIR	A0A0N4SV66;F8WIX8;P0C0S6;P27661	TRUE	LIMMA	-0.463924375	-0.519912715	-0.781879579	-0.064363774	0.010178217	0.031851732	-1.378312744	-1.434301085	-1.696267948	-0.978752143	-1.012139058	-0.882536637	0.450463994	0.394475654	0.13250879	0.850024596	1.032495493	0.946240101	0.306744003	0.25323667	0.090609984	0.886119789	0.983835558	0.943490191	0.543561054	0.50371417	0.246373367	0.952505661	0.993827215	0.989181914	-2.828303842	-2.828303842	-2.828303842	-2.828303842	-2.828303842	-2.828303842	-1.042347382	-1.168142239	-1.756730573	-0.144612818
Q9Z1P6	NADH dehydrogenase [ubiquinone] 1 alpha subcomplex subunit 7 OS=Mus musculus GN=Ndufa7 PE=1 SV=3 - [NDUA7_MOUSE]	Ndufa7	1	Unique	3	tQPPPkLPVGPSHk+nWASGQDLQAk+yQEIAkR	Q9Z1P6	TRUE	LIMMA	0.00784581	0.508532808	-0.366249357	0.154786866	0.276932168	-0.492347947	-0.632429503	-0.131742505	-1.00652467	-0.485488447	-0.438917394	-1.13262326	0.648121123	1.148808121	0.274025956	0.795062179	0.99278173	0.147927366	0.98010566	0.11466223	0.2504576	0.623554236	0.433859341	0.126114277	0.987992614	0.31897252	0.459247963	0.828860888	0.678104479	0.383166232	-2.349169346	-2.349169346	-2.349169346	-2.349169346	-2.349169346	-2.349169346	0.025174857	1.631729639	-1.175184612	0.496664743
Q9Z1Z0	General vesicular transport factor p115 OS=Mus musculus GN=Uso1 PE=1 SV=2 - [USO1_MOUSE]	Uso1	1	Unique	5	tLEQHDNIVTHYk+qLDSSNSTIAILQTEk+lQTENcELLQR+iVAFENAFER+eQDLQLEELkQQVSTLk	Q9Z1Z0	FALSE	LIMMA	-0.649944614	-0.091370405	0.251282218	-0.501002241	-0.547030831	0.193470701	-1.088050684	-0.529476475	-0.186823852	-0.939108311	-1.036848308	-0.244635369	-0.211838544	0.346735665	0.689388288	-0.062896171	-0.057213354	0.631576771	0.005200315	0.671798751	0.249211411	0.026587566	0.029997607	0.372512625	0.045369399	0.824745018	0.457543159	0.165258975	0.173847341	0.665536818	-2.303886564	-2.303886564	-2.303886564	-2.303886564	-2.303886564	-2.303886564	-3.047846292	-0.428471816	1.178361295	-2.349396841
A2AL12;V9GX38	Heterogeneous nuclear ribonucleoprotein A3 OS=Mus musculus GN=Hnrnpa3 PE=1 SV=1 - [A2AL12_MOUSE]|Protein Gm17190 OS=Mus musculus GN=Gm17190 PE=1 SV=1 - [V9GX38_MOUSE]	Hnrnpa3;Gm17190	2	Shared	1	eDSVkPGAHLTVk	A2AL12;V9GX38	TRUE	LIMMA	-0.907004355	-0.111403044	-1.230806312	-0.332523921	-0.745322005	0.007117545	-1.862646178	-1.067044867	-2.186448135	-1.288165745	-1.813762045	-0.948524278	0.048637469	0.84423878	-0.275164489	0.623117902	0.323118034	0.962759368	0.061932044	0.812579018	0.013575658	0.480994755	0.163605622	0.987907291	0.210117361	0.909474179	0.079098244	0.746355367	0.421736104	0.997815798	-2.602969461	-2.602969461	-2.602969461	-2.602969461	-2.602969461	-2.602969461	-1.949890423	-0.239495794	-2.646004319	-0.714864495
B7FAU9;Q80X90;Q8VHX6-2	Filamin, alpha OS=Mus musculus GN=Flna PE=1 SV=1 - [B7FAU9_MOUSE]|Filamin-B OS=Mus musculus GN=Flnb PE=1 SV=3 - [FLNB_MOUSE]|Isoform 2 of Filamin-C OS=Mus musculus GN=Flnc - [FLNC_MOUSE]	Flna;Flnb;Flnc	3	Shared	4	wcNEHLk+lIALLEVLSQk+lLGWIQNk+dLAEDAPWkk	B7FAU9;Q80X90;Q8VHX6-2	TRUE	LIMMA	0.208004518	-0.358260892	-0.215039318	0.092504708	-0.326346764	0.350643406	-0.49268633	-1.05895174	-0.915730166	-0.608186141	-1.109742948	-0.350047442	0.908695366	0.342429957	0.48565153	0.793195556	0.45704942	1.051334254	0.547180302	0.303081368	0.533809583	0.788335117	0.399820207	0.313272048	0.746063981	0.553017375	0.712122715	0.907302553	0.651758967	0.612451248	-3.882589332	-3.882589332	-3.882589332	-3.882589332	-3.882589332	-3.882589332	0.60987707	-1.050434409	-0.630503369	0.271227282
Q3UP87	Neutrophil elastase OS=Mus musculus GN=Elane PE=2 SV=1 - [ELNE_MOUSE]	Elane	1	Unique	6	gGHFcGATLIAR+vNVcTLVPR+tPcLAMGWGR+sVQVVLGAHDLR+nFVmSAAHcVNGLNFR+nFVMSAAHcVNGLNFR	Q3UP87	TRUE	LIMMA	-0.195792043	-0.840988354	-0.658175646	-0.070614937	-0.711113418	0.132931196	-0.718336588	-1.363532898	-1.18072019	-0.593159481	-1.29533598	-0.389613348	0.326752501	-0.318443809	-0.135631102	0.451929608	-0.126890857	0.655475741	0.448292925	0.002738136	0.015534374	0.783467173	0.018951903	0.605605323	0.675030078	0.031401791	0.0861725	0.907302553	0.135662301	0.839055894	-1.382538051	-1.382538051	-1.382538051	-1.382538051	-1.382538051	-1.382538051	-0.769781914	-3.306455226	-2.587703259	-0.27763182
Q9CR00	26S proteasome non-ATPase regulatory subunit 9 OS=Mus musculus GN=Psmd9 PE=1 SV=1 - [PSMD9_MOUSE]	Psmd9	1	Unique	3	qVEEALHQLHAR+rkEEIEAEIk+gLLGcNIIPLQR	Q9CR00	FALSE	LIMMA	-0.098348864	0.219764937	-0.10246885	0.08324596	0.034240674	-0.453963166	-0.626075207	-0.307961406	-0.630195193	-0.444480384	-0.555775314	-0.98168951	0.429377479	0.74749128	0.425257493	0.610972303	0.624256663	0.073763177	0.704891789	0.399978876	0.693179367	0.748443477	0.906002174	0.088790393	0.844056087	0.640081292	0.824875849	0.891938971	0.959821079	0.313315613	-1.341220478	-1.341220478	-1.341220478	-1.341220478	-1.341220478	-1.341220478	-0.382874601	0.855550425	-0.39891381	0.324078614
Q8K1I7	WAS/WASL-interacting protein family member 1 OS=Mus musculus GN=Wipf1 PE=1 SV=1 - [WIPF1_MOUSE]	Wipf1	1	Unique	5	sGPLPPPPSERPPPPVRDPPGR+sGPRPPLPPDRPGAGAPPPPPPSTSVR+nLSLTSSAPPLPSPGR+gAPPLPPIPR+fYFHPISDLPPPEPYVPTTk	Q8K1I7	FALSE	LIMMA	-0.027787234	-0.073906053	-0.245651229	0.10173864	-0.398453007	0.166306927	-0.631617744	-0.677736562	-0.849481738	-0.502091869	-1.07355604	-0.437523582	0.576043275	0.529924457	0.358179281	0.70556915	0.276650026	0.770137437	0.925395453	0.803417727	0.410804195	0.731984179	0.236085235	0.576304134	0.96376367	0.904191961	0.613622838	0.884628004	0.507209505	0.824702357	-1.771584458	-1.771584458	-1.771584458	-1.771584458	-1.771584458	-1.771584458	-0.09454232	-0.251455382	-0.835795196	0.346152011
Q60590	Alpha-1-acid glycoprotein 1 OS=Mus musculus GN=Orm1 PE=1 SV=1 - [A1AG1_MOUSE]	Orm1	1	Unique	1	kQLELGkETk	Q60590	TRUE	LIMMA	-0.126351138	-0.391568504	0.102611727	0.353192717	-0.100064536	-0.5739736	-0.636153019	-0.901370385	-0.407190155	-0.156609164	-0.670040366	-1.083775481	0.383450743	0.118233377	0.612413608	0.862994598	0.469911295	-0.064171719	0.614872559	0.12653084	0.682583794	0.166402778	0.721222825	0.028799491	0.793971089	0.337621557	0.817945334	0.451268815	0.870113854	0.160819934	4.210087697	4.210087697	4.210087697	4.210087697	4.210087697	4.210087697	-0.509182779	-1.57798293	0.413515263	1.423332246
A0A0R4J0K2	Cytoskeleton-associated protein 5 OS=Mus musculus GN=Ckap5 PE=1 SV=1 - [A0A0R4J0K2_MOUSE]	Ckap5	1	Unique	13	dVSGPkPGPLkk+eIAIHIGDRDNAVR+fVTDSNAVVQLk+fIQPNIGELPTALk+nLGIPVITVLGDSk+dEYIEQLk+eGLAELYEYk+sVNPFLADVDkLk+nAALNTIVTVYNVHGDQVFk+sTPTDLILcVPHLYScLEDR+dFYDkIEAk+kALSEFGSk+hTLQNINSVQLk	A0A0R4J0K2	FALSE	LIMMA	-0.032392678	0.131496528	0.41417877	0.646125747	0.554325133	0.507436981	-0.479758404	-0.315869197	-0.033186956	0.198760022	0.054155047	0.060071255	0.414973048	0.578862254	0.861544495	1.093491473	1.05449522	0.954802707	0.882880137	0.551103297	0.068177908	0.006329172	0.031165805	0.027728705	0.947147762	0.753160193	0.207528453	0.065234532	0.176533961	0.157888795	-2.341406472	-2.341406472	-2.341406472	-2.341406472	-2.341406472	-2.341406472	-0.148757932	0.60387571	1.902046401	2.967223921
Q9D172	ES1 protein homolog, mitochondrial OS=Mus musculus GN=D10Jhu81e PE=1 SV=1 - [ES1_MOUSE]	D10Jhu81e	1	Unique	3	vLkEFHGAk+nLSTFAVDGk+kPIGLccIAPVLAAk	Q9D172	TRUE	LIMMA	-0.670157186	0.292861523	-0.348442308	0.421712216	-0.346677602	0.119450661	-1.252674248	-0.289655539	-0.93095937	-0.160804846	-0.997951476	-0.463066402	-0.087640124	0.875378585	0.234074754	1.004229278	0.304596273	0.701967723	0.025769128	0.311071316	0.229997143	0.148830768	0.284052876	0.676972438	0.123064589	0.562241552	0.438303428	0.42562872	0.549382552	0.881734015	-3.06239111	-3.06239111	-3.06239111	-3.06239111	-3.06239111	-3.06239111	-2.363545736	1.032879478	-1.228904724	1.487316901
Q8BK67	Protein RCC2 OS=Mus musculus GN=Rcc2 PE=1 SV=1 - [RCC2_MOUSE]	Rcc2	1	Unique	6	dVAcGANHTLVLDSQkR+aAGAAAIITEPEHTk+tVVSGScAAHSLLITTEGk+tkDGQILPVPNVVVR+tLDGIFSEQVAMGYSHSLVIAR+nHTLALTDTGSVFAFGENk	Q8BK67	TRUE	LIMMA	0.071045575	0.41940068	0.227849066	0.376458702	0.641529913	0.007556578	-0.422318688	-0.073963584	-0.265515197	-0.116905562	0.089931897	-0.485807685	0.564409839	0.912764944	0.72121333	0.869822966	1.193127929	0.500920842	0.769672733	0.092411001	0.35136449	0.128927813	0.024332462	0.975134956	0.882562326	0.284965423	0.562909072	0.394469315	0.15418449	0.994267318	-2.050808521	-2.050808521	-2.050808521	-2.050808521	-2.050808521	-2.050808521	0.295845747	1.746455097	0.948801903	1.567637465
Q5H8C4	Vacuolar protein sorting-associated protein 13A OS=Mus musculus GN=Vps13a PE=1 SV=1 - [VP13A_MOUSE]	Vps13a	1	Unique	4	iLQPHVIPVRR+eYTEASPLEDkVVELDNIPVR+tVNSIVEFFRPPk+iYFNkQDNcILLR	Q5H8C4	TRUE	LIMMA	-0.045226833	-0.366175152	-0.337677867	0.231886969	-0.770207817	0.005001284	-0.965767317	-1.286715636	-1.258218352	-0.688653516	-1.799403367	-0.9155392	0.875313652	0.554365333	0.582862617	1.152427453	0.258987733	0.925541768	0.920366733	0.421146011	0.457772537	0.609119929	0.136131635	0.991178643	0.962322455	0.653285547	0.653072779	0.820051806	0.381983378	0.997815798	-1.890183209	-1.890183209	-1.890183209	-1.890183209	-1.890183209	-1.890183209	-0.100936738	-0.817225594	-0.753625674	0.517522734
Q8R1Q8	Cytoplasmic dynein 1 light intermediate chain 1 OS=Mus musculus GN=Dync1li1 PE=1 SV=1 - [DC1L1_MOUSE]	Dync1li1	1	Unique	3	rIQGIEEYkk+nVLLLGEDGAGk+fSLDALSLR	Q8R1Q8	FALSE	LIMMA	-0.383603809	-0.054446791	0.361210345	0.074329528	0.560711589	-0.156904288	-0.889787132	-0.560630113	-0.144972977	-0.431853794	-0.005218569	-0.663087611	0.122579513	0.451736531	0.867393668	0.58051285	1.126641748	0.349279034	0.131446148	0.8268128	0.15449783	0.76526856	0.051997769	0.529744194	0.333686752	0.919716287	0.341152156	0.900658554	0.229480667	0.79218404	-3.109020215	-3.109020215	-3.109020215	-3.109020215	-3.109020215	-3.109020215	-1.55693708	-0.2209838	1.466048476	0.301682088
Q3UPV6	Voltage-gated potassium channel subunit beta-2 OS=Mus musculus GN=Kcnab2 PE=1 SV=1 - [Q3UPV6_MOUSE]	Kcnab2	1	Unique	3	kHIIEGLk+ekVEVQLPELFHk+yDSGIPPYSR	Q3UPV6	TRUE	LIMMA	-1.064001253	0.031382832	0.115378586	-0.994679934	-0.569257315	-0.769208925	-1.685774707	-0.590390622	-0.506394868	-1.616453387	-1.26442117	-1.390982379	-0.442227799	0.653156286	0.73715204	-0.37290648	0.125906539	-0.147435471	0.001612154	0.91819895	0.706095738	0.002877952	0.104345	0.01726594	0.02043107	0.961849313	0.833124536	0.038733428	0.33379739	0.115000342	-2.653645821	-2.653645821	-2.653645821	-2.653645821	-2.653645821	-2.653645821	-3.515652535	0.103694552	0.38123171	-3.28660236
Q60597	2-oxoglutarate dehydrogenase, mitochondrial OS=Mus musculus GN=Ogdh PE=1 SV=3 - [ODO1_MOUSE]	Ogdh	1	Unique	10	vIPENGPAAQDPHkVk+fGLEGcEVLIPALk+fLDTAFDLDAFk+iEQLSPFPFDLLLk+lNVLANVIR+lSGQDVER+icEEAFTR+sMTcPSTGLEEDVLFHIGk+kPLIVFTPk+tSFDEmLPGTHFQR	Q60597	FALSE	LIMMA	-0.319799512	-0.178064356	-0.480746365	-0.232061271	-0.287689525	-0.052004702	-0.829780136	-0.68804498	-0.990726989	-0.742041895	-0.857865197	-0.561985326	0.190181112	0.331916268	0.029234259	0.277919353	0.282486146	0.457975922	0.208864747	0.479497384	0.063604303	0.358372461	0.309365634	0.835672997	0.437474264	0.698732492	0.198809227	0.651637539	0.57347972	0.950012898	-2.20485137	-2.20485137	-2.20485137	-2.20485137	-2.20485137	-2.20485137	-1.288309185	-0.717330505	-1.936681997	-0.934856544
Q9JHJ0	Tropomodulin-3 OS=Mus musculus GN=Tmod3 PE=1 SV=1 - [TMOD3_MOUSE]	Tmod3	1	Unique	8	dRDDYVPYTGEkk+qQLGTSVELEmAk+sNDPVAVAFADmLk+mLEENTNILk+fGYQFTQQGPR+mLEENTNILk+nIPIPTLkDFAk+fPNVVkGEk	Q9JHJ0	FALSE	LIMMA	0.028754294	0.492550446	0.52759399	0.094884015	0.099490004	-0.525852715	-0.395089277	0.068706875	0.103750419	-0.328959556	-0.374381514	-0.949696286	0.452597865	0.916394017	0.951437561	0.518727586	0.573361523	-0.102009144	0.890214264	0.024436541	0.01665532	0.649354843	0.669742081	0.016980114	0.951328047	0.125141216	0.090110259	0.840733942	0.840273481	0.114501516	-2.816584913	-2.816584913	-2.816584913	-2.816584913	-2.816584913	-2.816584913	0.139377636	2.387487459	2.557350307	0.459921206
A0A0R4J1P2;E9Q5J9;P21107-2	Tropomyosin alpha-3 chain OS=Mus musculus GN=Tpm3 PE=1 SV=1 - [E9Q7Q3_MOUSE]|Tropomyosin alpha-3 chain OS=Mus musculus GN=Tpm3 PE=1 SV=1 - [A0A0R4J1P2_MOUSE]|Isoform 2 of Tropomyosin alpha-3 chain OS=Mus musculus GN=Tpm3 - [TPM3_MOUSE]|Tropomyosin alpha-3 chain OS=Mus musculus GN=Tpm3 PE=1 SV=1 - [E9Q5J9_MOUSE]	Tpm3	1	Unique	7	hIAEEADRkYEEVAR+kLVIIEGDLERTEER+aLkDEEkmELQEIQLk+eDkYEEEIkILTDk+lVIIEGDLER+lVIIEGDLERTEER+kLVIIEGDLER	A0A0R4J1P2;E9Q5J9;P21107-2	FALSE	LIMMA	-0.524101155	-0.169620451	-0.172609771	0.279532493	-0.088563994	0.181713585	-1.168348877	-0.813868173	-0.816857493	-0.364715229	-0.808854845	-0.462534137	0.120146567	0.474627271	0.471637951	0.923780215	0.631726856	0.825961306	0.106525862	0.593127992	0.586667218	0.380799761	0.802537092	0.567206657	0.296036462	0.778073835	0.751090853	0.666092814	0.908537821	0.820893328	-2.369618134	-2.369618134	-2.369618134	-2.369618134	-2.369618134	-2.369618134	-1.671314601	-0.540905384	-0.550438074	0.891405663
P03958	Adenosine deaminase OS=Mus musculus GN=Ada PE=1 SV=3 - [ADA_MOUSE]	Ada	1	Unique	3	vGHGYHTIEDEALYNR+gIALPADTVEELR+fDYYMPVIAGcR	P03958	TRUE	LIMMA	0.874754485	0.386635938	0.570583139	0.37398844	0.92725239	0.39518181	0.333792266	-0.154326282	0.029620919	-0.166973779	0.322438242	-0.14578041	1.415716705	0.927598157	1.111545359	0.91495066	1.532066538	0.93614403	0.002632471	0.153874798	0.039481455	0.167268159	0.004047067	0.145323073	0.028868544	0.378527354	0.152178816	0.452111579	0.056154869	0.409379407	-0.467475748	-0.467475748	-0.467475748	-0.467475748	-0.467475748	-0.467475748	3.322119306	1.468355675	2.166945461	1.420323346
Q8BPM0-2	Isoform 2 of Disheveled-associated activator of morphogenesis 1 OS=Mus musculus GN=Daam1 - [DAAM1_MOUSE]	Daam1	1	Unique	7	lkLSNDEIkR+hLDFFEmLR+eSSEESGEFDDLVSALR+nIPQPTNALk+vLNLSEELRDIPQAAk+vNmTELDkEISTLR+sLLALEkEEEEER	Q8BPM0-2	FALSE	LIMMA	0.026169443	0.153148567	-0.07387784	0.306134798	0.367372586	0.20816273	-0.370049758	-0.243070633	-0.470097041	-0.090084402	-0.075613947	-0.18805647	0.422388643	0.549367768	0.32234136	0.702353999	0.81035912	0.604381931	0.893098525	0.434250752	0.7047509	0.124391936	0.100220269	0.290236335	0.951762992	0.662771649	0.832260218	0.386147571	0.326091324	0.590239924	-2.465509061	-2.465509061	-2.465509061	-2.465509061	-2.465509061	-2.465509061	0.135692217	0.794096721	-0.383066925	1.587351708
D3YU12	NmrA-like family domain-containing protein 1 OS=Mus musculus GN=Nmral1 PE=1 SV=1 - [D3YU12_MOUSE]	Nmral1	1	Unique	5	nIHLTLR+tTPEDYEk+aLLEDGTFR+kPEEYVGQNIGLSTcR+hTAEEYAALLSk	D3YU12	FALSE	LIMMA	0.977067603	0.176158407	0.25452117	0.265627161	0.76287017	0.103113536	0.474854404	-0.326054792	-0.247692029	-0.236586038	0.201378743	-0.399099664	1.479280802	0.678371607	0.75673437	0.767840361	1.324361596	0.605326735	0.000463805	0.477499241	0.307268765	0.287067319	0.009652981	0.67658921	0.009211064	0.698538687	0.519882789	0.586561014	0.097070676	0.881734015	-1.417032419	-1.417032419	-1.417032419	-1.417032419	-1.417032419	-1.417032419	3.996984582	0.720628169	1.041194274	1.086626621
Q80X68;Q9CZU6	Citrate synthase OS=Mus musculus GN=Csl PE=1 SV=1 - [Q80X68_MOUSE]|Citrate synthase, mitochondrial OS=Mus musculus GN=Cs PE=1 SV=1 - [CISY_MOUSE]	Csl;Cs	2	Shared	5	hLPkDPmFk+gLVYETSVLDPDEGIR+aLGFPLERPk+vVPGYGHAVLR+fRGYSIPEcQk	Q80X68;Q9CZU6	TRUE	LIMMA	-1.292844814	-0.376240719	0.430739031	0.226127181	-1.111603197	-0.066198893	-2.084997342	-1.168393247	-0.361413496	-0.566025346	-1.997256647	-0.85835142	-0.500692287	0.415911808	1.222891558	1.018279709	-0.225949747	0.725953635	0.002435578	0.338068453	0.274049588	0.562568545	0.015863409	0.864998517	0.0269819	0.586309347	0.484204596	0.793956634	0.124262374	0.966815432	-2.612501217	-2.612501217	-2.612501217	-2.612501217	-2.612501217	-2.612501217	-3.353000112	-0.975782368	1.117124037	0.586462084
E9Q748	Antileukoproteinase OS=Mus musculus GN=Slpi PE=1 SV=1 - [E9Q748_MOUSE]	Slpi	1	Unique	3	iGAcPAkkPAQcLk+tDWEcPGk+cMMLNPPNVcQR	E9Q748	FALSE	LIMMA	0.612510921	0.59889109	-0.011211751	0.357967534	-0.204015016	-0.151080767	-0.020571277	-0.034191108	-0.644293949	-0.275114664	-0.911822431	-0.784162965	1.245593119	1.231973288	0.621870447	0.991049732	0.503792399	0.482001431	0.057356754	0.062736702	0.971251181	0.2558142	0.558800072	0.628003081	0.201304901	0.224723297	0.983022094	0.563725879	0.763321307	0.851897558	-2.918237589	-2.918237589	-2.918237589	-2.918237589	-2.918237589	-2.918237589	1.987694872	1.943496365	-0.036383905	1.1616613
Q8C2Q8	ATP synthase subunit gamma OS=Mus musculus GN=Atp5c1 PE=1 SV=1 - [Q8C2Q8_MOUSE]	Atp5c1	1	Unique	7	hLIIGVSSDR+eVMIVGVGEk+vYGTGSLALYEk+nEVAALTAAGk+aDIkAPEDk+nASDMIDkLTLTFNR+tHSDQFLVSFk	Q8C2Q8	FALSE	LIMMA	0.060563888	-0.066679335	-0.364110165	-0.319462488	0.249410398	-0.065599516	-0.288171006	-0.41541423	-0.71284506	-0.668197382	-0.140487067	-0.41433441	0.409298783	0.282055559	-0.015375271	0.029272407	0.639307864	0.283135379	0.724096608	0.697621509	0.041359983	0.07095312	0.20013479	0.702269216	0.855106111	0.839362118	0.154923598	0.288102224	0.46634972	0.8915185	-2.788970449	-2.788970449	-2.788970449	-2.788970449	-2.788970449	-2.788970449	0.356791359	-0.392818416	-2.145030051	-1.882003583
Q99LP6	GrpE protein homolog 1, mitochondrial OS=Mus musculus GN=Grpel1 PE=1 SV=1 - [GRPE1_MOUSE]	Grpel1	1	Unique	2	aTQSVPkEEISNNNPHLk+lDPIGAk	Q99LP6	TRUE	LIMMA	-0.060026148	0.167325424	-0.438973165	0.371795942	-0.203933377	0.285790778	-0.473010764	-0.245659191	-0.85195778	-0.041188674	-0.665664214	-0.127193837	0.352958467	0.58031004	-0.025988549	0.784780557	0.257797459	0.698775394	0.767586719	0.412691576	0.038094438	0.075654081	0.372443788	0.166869561	0.881844777	0.650283726	0.148140514	0.299398957	0.62722307	0.441865171	-2.32237254	-2.32237254	-2.32237254	-2.32237254	-2.32237254	-2.32237254	-0.298608789	0.832384614	-2.183735733	1.849552886
P42669	Transcriptional activator protein Pur-alpha OS=Mus musculus GN=Pura PE=1 SV=1 - [PURA_MOUSE]	Pura	1	Unique	3	fGHTFck+nSITVPYk+vSEVkPTYR	P42669	TRUE	LIMMA	-0.598006351	-0.362490457	0.016147544	-0.509260114	-0.386813548	-0.534014872	-1.181162695	-0.945646802	-0.567008801	-1.092416458	-1.038802162	-1.117171216	-0.014850006	0.220665887	0.599303888	0.073896231	0.265175067	0.049141473	0.044832245	0.212752018	0.955065025	0.084307248	0.233720333	0.071048463	0.172633374	0.459249881	0.97238099	0.313815663	0.505681849	0.274176356	-2.999285204	-2.999285204	-2.999285204	-2.999285204	-2.999285204	-2.999285204	-2.106768291	-1.277048983	0.056887578	-1.794116498
A2BE93;Q9EQU5-2	Protein SET (Fragment) OS=Mus musculus GN=Set PE=1 SV=1 - [A2BE93_MOUSE]|Isoform 2 of Protein SET OS=Mus musculus GN=Set - [SET_MOUSE]	Set	1	Unique	5	lRQPFFQkR+vEVTEFEDIk+iDFYFDENPYFENk+vEVTEFEDIkSGYR+lRQPFFQk	A2BE93;Q9EQU5-2	TRUE	LIMMA	0.062261562	0.217543186	0.449399398	0.323841335	-0.445064103	0.274873204	-0.468537919	-0.313256295	-0.081400082	-0.206958146	-1.038515963	-0.255926276	0.593061042	0.748342666	0.980198879	0.854640816	0.148387758	0.805672685	0.811438663	0.407385641	0.093666165	0.221087348	0.135331537	0.297054399	0.904280147	0.647397943	0.250468555	0.521650249	0.381843714	0.596857606	-3.20692286	-3.20692286	-3.20692286	-3.20692286	-3.20692286	-3.20692286	0.240982499	0.84199784	1.739394048	1.253423331
P57787	Monocarboxylate transporter 4 OS=Mus musculus GN=Slc16a3 PE=1 SV=1 - [MOT4_MOUSE]	Slc16a3	1	Unique	1	lHkPPVDVGVDSR	P57787	TRUE	LIMMA	-0.048903733	-0.009932935	0.15113721	0.185308985	0.154661452	-0.025766564	-0.717354228	-0.678383429	-0.517313285	-0.48314151	-0.592688921	-0.694217058	0.619546761	0.65851756	0.819587704	0.853759479	0.902011824	0.642683931	0.881672805	0.97587627	0.646105049	0.573826614	0.674179828	0.937479505	0.946611568	0.991091055	0.790223111	0.799039453	0.841949271	0.988890837	-1.278192547	-1.278192547	-1.278192547	-1.278192547	-1.278192547	-1.278192547	-0.150303381	-0.03052842	0.464513279	0.569538662
A0A0J9YTY0	Septin-11 OS=Mus musculus GN=Sept11 PE=1 SV=1 - [A0A0J9YTY0_MOUSE]	Sep-11	1	Unique	3	sLFNYHDTR+nLSLSGHVGFDSLPDQLVNk+fESDPATHNEPGVR	A0A0J9YTY0	TRUE	LIMMA	0.483537873	-0.128300203	0.639801051	0.612635958	0.907709847	0.784964946	-0.236767163	-0.84860524	-0.080503986	-0.107669079	0.102384334	0.06465991	1.20384291	0.592004833	1.360106087	1.332940994	1.71303536	1.505269983	0.179473726	0.717340711	0.079412412	0.092251451	0.028636765	0.033842558	0.403413337	0.851175563	0.228423778	0.328374836	0.169267753	0.177210951	-2.531555175	-2.531555175	-2.531555175	-2.531555175	-2.531555175	-2.531555175	1.37914531	-0.365937465	1.824838688	1.747358489
Q9WUK2	Eukaryotic translation initiation factor 4H OS=Mus musculus GN=Eif4h PE=1 SV=3 - [IF4H_MOUSE]	Eif4h	1	Unique	4	sLRVDIAEGR+gFcYVEFDEVDSLk+aYSSFGGGR+tVATPLNQVANPNSAIFGGARPR	Q9WUK2	TRUE	LIMMA	-0.241100029	-0.194226427	-0.184350522	0.164431301	0.142611286	0.375911801	-0.980680041	-0.933806439	-0.923930534	-0.575148711	-0.684264305	-0.363668212	0.498479983	0.545353585	0.55522949	0.904011313	0.969486876	1.115491813	0.508863376	0.594060008	0.612857143	0.651590725	0.725917566	0.305887936	0.720747518	0.778613056	0.770130615	0.840733942	0.872204431	0.60545279	-1.342128855	-1.342128855	-1.342128855	-1.342128855	-1.342128855	-1.342128855	-0.669742839	-0.539534397	-0.512100486	0.456767621
A0A0R4J259;Q8VHM5	Heterogeneous nuclear ribonucleoprotein Q OS=Mus musculus GN=Syncrip PE=1 SV=1 - [A0A0R4J259_MOUSE]|Heterogeneous nuclear ribonucleoprotein R OS=Mus musculus GN=Hnrnpr PE=1 SV=1 - [Q8VHM5_MOUSE]	Syncrip;Hnrnpr	2	Shared	5	hIGVcISVANNR+hLGVcISVANNR+tGYTLDVTTGQR+aGPIWDLR+gFcFLEYEDHk	A0A0R4J259;Q8VHM5	TRUE	LIMMA	0.058873213	0.37241116	0.327081447	0.461274754	-0.309616623	-0.045520606	-0.470045004	-0.156507058	-0.20183677	-0.067643463	-0.900965167	-0.574438823	0.58779143	0.901329377	0.855999665	0.990192971	0.281731921	0.483397611	0.820888823	0.159847493	0.215049744	0.084701739	0.291852872	0.861010318	0.910328532	0.387368517	0.421430214	0.314565066	0.557187589	0.964343399	-1.363908348	-1.363908348	-1.363908348	-1.363908348	-1.363908348	-1.363908348	0.228678425	1.446538988	1.270466938	1.791707629
Q9JKR6	Hypoxia up-regulated protein 1 OS=Mus musculus GN=Hyou1 PE=1 SV=1 - [HYOU1_MOUSE]	Hyou1	1	Unique	8	sRFPEHELIVDPQR+nINADEAAAMGAVYQAAALSk+vQEVLLk+eVQYLLNk+fLGDSAAGMAIk+aVLQAAR+vAIVkPGVPmEIVLNk+lPATEkPVLLSk	Q9JKR6	TRUE	LIMMA	0.630898463	0.528511952	0.423751887	0.448588874	0.338097189	0.245492324	0.258505591	0.156119081	0.051359016	0.076196002	-0.078250699	-0.126900547	1.003291335	0.900904824	0.796144759	0.820981746	0.754445077	0.617885196	0.001762826	0.007168103	0.027276361	0.020093853	0.107122594	0.187153089	0.021438849	0.059584861	0.122199599	0.141351357	0.337489953	0.471766364	-2.426865264	-2.426865264	-2.426865264	-2.426865264	-2.426865264	-2.426865264	3.480599814	2.915744307	2.337794157	2.474817174
P63001	Ras-related C3 botulinum toxin substrate 1 OS=Mus musculus GN=Rac1 PE=1 SV=1 - [RAC1_MOUSE]	Rac1	1	Unique	5	hHcPNTPIILVGTk+aVLcPPPVk+lTPITYPQGLAMAk+aVLcPPPVkk+kLTPITYPQGLAMAk	P63001	TRUE	LIMMA	-0.361571733	0.138486474	-0.267926946	-0.613372077	-0.614545712	-0.667960065	-0.971579976	-0.471521769	-0.877935189	-1.22338032	-1.296555661	-1.277968307	0.24843651	0.748494717	0.342081297	-0.003363835	0.067464237	-0.057951822	0.23414253	0.644764988	0.375064712	0.048838089	0.075405272	0.033065098	0.471323992	0.808897471	0.581984643	0.235090797	0.28100111	0.174542991	-3.312699138	-3.312699138	-3.312699138	-3.312699138	-3.312699138	-3.312699138	-1.217740499	0.466409767	-0.902353428	-2.065781008
Q8VBT9	Tether containing UBX domain for GLUT4 OS=Mus musculus GN=Aspscr1 PE=1 SV=1 - [ASPC1_MOUSE]	Aspscr1	1	Unique	4	kRLEEAPLVTk+sHLGNPELSFYLFIAPPk+qcDTAGkQESIAVR+sFSGPGGPSkPk	Q8VBT9	FALSE	LIMMA	-0.259374056	-0.401104672	-0.531006965	-0.660357885	-0.497432243	-0.542489448	-0.881035336	-1.022765952	-1.152668245	-1.282019165	-1.192470684	-1.164150728	0.362287224	0.220556608	0.090654315	-0.038696604	0.197606197	0.079171833	0.39909765	0.196392067	0.090935671	0.038208406	0.153337552	0.084521558	0.635628874	0.439621279	0.246373367	0.205016112	0.405373708	0.305534644	-1.712904554	-1.712904554	-1.712904554	-1.712904554	-1.712904554	-1.712904554	-0.857173423	-1.325561508	-1.754859622	-2.182335571
Q9ES52;Q9ES52-3	Phosphatidylinositol 3,4,5-trisphosphate 5-phosphatase 1 OS=Mus musculus GN=Inpp5d PE=1 SV=2 - [SHIP1_MOUSE]|Isoform 3 of Phosphatidylinositol 3,4,5-trisphosphate 5-phosphatase 1 OS=Mus musculus GN=Inpp5d - [SHIP1_MOUSE]	Inpp5d	1	Unique	13	iVVLAkPEHENR+sESLGIPQk+lSLSETLFQR+lMSLLck+eGFcQLLQQMk+lQSmDTSGLPEEHLk+lQSMDTSGLPEEHLk+lDQLIDFYkk+dLPLATENPRAPEVTR+vFLHFEEEEITFAPTYR+fLALGDkk+iSHIcTDNVk+lSPFNITHR	Q9ES52;Q9ES52-3	FALSE	LIMMA	0.087012505	0.015297606	0.323637718	0.200487454	0.000597253	0.528354023	-0.318061267	-0.389776166	-0.081436055	-0.204586318	-0.452288992	0.123280251	0.492086277	0.420371378	0.72871149	0.605561226	0.453483499	0.933427795	0.662597981	0.938744737	0.112623055	0.3185029	0.997858712	0.012551221	0.825915155	0.970016373	0.283253505	0.617846304	0.99900805	0.093331795	-2.247229334	-2.247229334	-2.247229334	-2.247229334	-2.247229334	-2.247229334	0.441309758	0.077586353	1.641424788	1.016831655
O70250;Q9DBJ1	Phosphoglycerate mutase 2 OS=Mus musculus GN=Pgam2 PE=1 SV=3 - [PGAM2_MOUSE]|Phosphoglycerate mutase 1 OS=Mus musculus GN=Pgam1 PE=1 SV=3 - [PGAM1_MOUSE]	Pgam2;Pgam1	2	Shared	6	hYGGLTGLNk+hYGGLTGLNkAETAAk+amEAVAAQGk+aMEAVAAQGk+vLIAAHGnSLR+vLIAAHGNSLR	O70250;Q9DBJ1	FALSE	LIMMA	-0.363173831	-0.344487875	-0.28330608	0.017868028	-0.021647655	-0.219497885	-0.773576282	-0.754890327	-0.693708532	-0.392534424	-0.480491545	-0.629900337	0.047228621	0.065914577	0.127096371	0.428270479	0.437196235	0.190904566	0.08047593	0.096363531	0.167876797	0.929405308	0.923520212	0.281821552	0.248917476	0.290338595	0.360710985	0.968936331	0.967794507	0.580456225	-1.799307882	-1.799307882	-1.799307882	-1.799307882	-1.799307882	-1.799307882	-1.818028062	-1.724487204	-1.418214533	0.089446356
O35601	FYN-binding protein OS=Mus musculus GN=Fyb PE=1 SV=2 - [FYB_MOUSE]	Fyb	1	Unique	19	eDSkPVVLRPPGNk+lTGPIQVIHHAk+fkLTGPIQVIHHAk+sQTPYSTTSLPPPPPTHPASqPPLPASHPAHPPVPSLPPR+sQTPYSTTSLPPPPPTHPASQPPLPASHPAHPPVPSLPPR+nSLNAVPPR+gSPVQLGAk+lTAGTPWGQSQEk+tTAVEIDYDsLkR+tNAWSWGILk+fGTQPnSVSRDPEVk+fGTQPNSVSRDPEVk+fMPAAQDTDSkPR+fNTGSNPTEEAATSSRPFk+tTAVEIDYDSLkR+vASSLTSkk+nEEGkYGYVLR+lNQEEPARFPk+aLPPLSVLGPPPPkPNRPPNVDLTR	O35601	FALSE	LIMMA	-0.361921429	-0.193542726	-0.217916197	-0.04129269	-0.377919093	-0.274680359	-0.786685227	-0.618306525	-0.642679996	-0.466056489	-0.852819456	-0.699444157	0.06284237	0.231221072	0.206847601	0.383471108	0.096981271	0.15008344	0.091697967	0.357740462	0.301479159	0.843236706	0.113991166	0.195418808	0.268432519	0.603710199	0.512750716	0.934474975	0.347241523	0.480724363	-2.745893467	-2.745893467	-2.745893467	-2.745893467	-2.745893467	-2.745893467	-1.750502696	-0.936106673	-1.053993658	-0.199720049
P97855	Ras GTPase-activating protein-binding protein 1 OS=Mus musculus GN=G3bp1 PE=1 SV=1 - [G3BP1_MOUSE]	G3bp1	1	Unique	5	nSSYAHGGLDSNGkPADAVYGQk+fYVHNDIFR+nLPPSGAVPVTGTPPHVVk+vmSQNFTNcHTk+vLSNRPIMFR	P97855	TRUE	LIMMA	-0.270677806	-0.09139999	-0.670681177	-0.414660908	-0.232795335	0.096469107	-1.023557364	-0.844279548	-1.423560735	-1.167540466	-1.07454027	-0.656410451	0.482201752	0.661479568	0.082198381	0.33821865	0.608949601	0.849348665	0.466680684	0.804981334	0.078591489	0.268053655	0.574731995	0.794415157	0.689534226	0.905326037	0.22672496	0.571516701	0.773833034	0.934758008	-1.664140374	-1.664140374	-1.664140374	-1.664140374	-1.664140374	-1.664140374	-0.738623507	-0.249411585	-1.830149615	-1.131523481
Q05144	Ras-related C3 botulinum toxin substrate 2 OS=Mus musculus GN=Rac2 PE=1 SV=1 - [RAC2_MOUSE]	Rac2	1	Unique	3	hHcPSTPIILVGTk+lAPITYPQGLALAk+kLAPITYPQGLALAk	Q05144	TRUE	LIMMA	-1.703381693	-1.251498309	-1.235744953	-1.298582597	-1.347507405	-1.740234377	-2.562980644	-2.111097259	-2.095343904	-2.158181548	-2.308568249	-2.599833328	-0.843782742	-0.391899358	-0.376146002	-0.438983646	-0.386446561	-0.880635426	0.000381895	0.005972644	0.006544073	0.004534726	0.007801154	0.000302962	0.008183115	0.053295621	0.048551357	0.052748583	0.08679904	0.007893974	-2.721449141	-2.721449141	-2.721449141	-2.721449141	-2.721449141	-2.721449141	-4.071102911	-2.991096141	-2.953445429	-3.103628162
Q07235	Glia-derived nexin OS=Mus musculus GN=Serpine2 PE=1 SV=2 - [GDN_MOUSE]	Serpine2	1	Unique	17	sESLHVSHILQk+kNkDIVTVANAVFLR+sRPHENVVVSPHGIASILGmLQLGADGk+tIDSWMNTmVPk+aLGITEMFEPSk+sYQVPmLAQLSVFR+dIVTVANAVFLR+gmIDNLLSPNLIDGALTR+sYQVPMLAQLSVFR+yNVNGVGk+yNVnGVGk+aSAATTAILIAR+mQLVLPk+akIEVSEDGTk+hNPTGAILFLGQVNkP+nkDIVTVANAVFLR+hNPTGAILFLGqVNkP	Q07235	FALSE	LIMMA	-0.257231394	0.038208103	0.234206163	-0.132720895	-0.327280428	-0.15034113	-0.617289178	-0.321849681	-0.125851621	-0.492778679	-0.729837268	-0.510398914	0.10282639	0.398265887	0.594263947	0.227336889	0.075276412	0.209716654	0.154042115	0.829104002	0.1928879	0.455611246	0.106732557	0.398741121	0.368637155	0.921597527	0.395116911	0.721052395	0.337489953	0.691877453	-2.74558103	-2.74558103	-2.74558103	-2.74558103	-2.74558103	-2.74558103	-1.467735335	0.218011426	1.336355783	-0.757291495
P47941	Crk-like protein OS=Mus musculus GN=Crkl PE=1 SV=2 - [CRKL_MOUSE]	Crkl	1	Unique	5	vSHYIINSLPNRR+tALALEVGDIVk+sAWYMGPVTR+iHYLDTTTLIEPAPR+gLFPFTHVk	P47941	FALSE	LIMMA	0.152909363	0.115260763	-0.020028263	0.596969804	0.272985587	0.295122017	-0.407400471	-0.445049071	-0.580338097	0.03665997	-0.353459851	-0.265187817	0.713219197	0.675570596	0.540281571	1.157279637	0.899431026	0.85543185	0.579775928	0.676010672	0.942014936	0.037679084	0.37877064	0.289034428	0.769804401	0.827362687	0.96571298	0.203766069	0.632274425	0.589531339	-2.031672534	-2.031672534	-2.031672534	-2.031672534	-2.031672534	-2.031672534	0.560662897	0.422619204	-0.07343634	2.188870669
G5E850	Cytochrome b-5, isoform CRA_a OS=Mus musculus GN=Cyb5a PE=1 SV=1 - [G5E850_MOUSE]	Cyb5a	1	Unique	6	sTWVILHHk+yYTLEEIQk+eQAGGDATENFEDVGHSTDAR+eqAGGDATENFEDVGHSTDAR+tYIIGELHPDDR+fLEEHPGGEEVLR	G5E850	FALSE	LIMMA	-0.207522577	0.212346799	0.397598825	0.517146211	0.067781691	-0.353090045	-0.725917599	-0.306048223	-0.120796197	-0.001248811	-0.511801563	-0.871485067	0.310872444	0.730741821	0.915993846	1.035541233	0.647364945	0.165304977	0.418229714	0.407630846	0.127050978	0.050515233	0.811988091	0.173405403	0.650202471	0.647397943	0.304932818	0.239931171	0.912261198	0.452294295	-1.204506261	-1.204506261	-1.204506261	-1.204506261	-1.204506261	-1.204506261	-0.822432971	0.84155185	1.57572437	2.049502757
Q8K021	Secretory carrier-associated membrane protein 1 OS=Mus musculus GN=Scamp1 PE=1 SV=1 - [SCAM1_MOUSE]	Scamp1	1	Unique	4	eHALAQAELLkR+nVPPGLDEYNPFSDSR+tTGASFEk+aQQEFATGVMSNk	Q8K021	FALSE	LIMMA	-0.762492132	-0.059884069	-0.214631636	-0.401367817	-0.4855889	-0.187157992	-1.199189501	-0.496581438	-0.651329005	-0.838065185	-0.973831401	-0.623855361	-0.325794763	0.376813299	0.222065733	0.035329552	0.002653601	0.249539377	0.00134263	0.780360065	0.321826321	0.070078818	0.051169095	0.386575107	0.018145007	0.891146838	0.533700777	0.285768629	0.227985966	0.679305427	-2.524624454	-2.524624454	-2.524624454	-2.524624454	-2.524624454	-2.524624454	-3.587160212	-0.281725858	-1.00973903	-1.888243303
Q9R0Q1	Synaptotagmin-like protein 4 OS=Mus musculus GN=Sytl4 PE=1 SV=1 - [SYTL4_MOUSE]	Sytl4	1	Unique	16	lDHcLPLHGk+lkNELLEIkR+sALEAESESLDSYTADSDSTSR+eQSVLFEVPk+yEISESLLAQR+aTGDWFYDQk+qYPGSWAEGTLQLR+sGLFPEWk+vLESnGSWR+sVPGLSVDmEEEEEEEEDIDHLVk+sVIDLRPEDVAQESGILGDR+skGGEGGELQVWIk+lkNELLEIk+ecHQLAYADEAk+nELLEIkR+sGLFPEWkk	Q9R0Q1	FALSE	LIMMA	0.041631408	0.548270787	0.122232239	0.038094727	-0.168356848	0.525733109	-0.336826302	0.169813076	-0.256225471	-0.340362983	-0.591485432	0.147275398	0.420089119	0.926728498	0.50068995	0.416552438	0.254771736	0.904190819	0.822953186	0.006191605	0.512765981	0.837762407	0.421027253	0.008314883	0.911710339	0.054355953	0.699362981	0.931164692	0.669593705	0.073193439	-2.858108196	-2.858108196	-2.858108196	-2.858108196	-2.858108196	-2.858108196	0.225995465	2.976279622	0.663535851	0.206796647
A0A140T8M7	Protein Rpl23a-ps3 OS=Mus musculus GN=Rpl23a-ps3 PE=3 SV=1 - [A0A140T8M7_MOUSE]	Rpl23a-ps3	1	Unique	4	vNTLIRPDGEkk+eAPAPPkAEAk+vNTLIRPDGEk+kLYDIDVAk	A0A140T8M7	TRUE	LIMMA	-0.546902158	-0.52127929	-0.494289854	-0.294638186	-0.753931279	-0.7905417	-1.089861015	-1.064238146	-1.03724871	-0.837597042	-1.360977735	-1.333500557	-0.003943302	0.021679567	0.048669003	0.248320671	-0.146884823	-0.247582844	0.04847477	0.059168303	0.072618859	0.27500351	0.016877504	0.005970296	0.181974458	0.216529396	0.21588546	0.575305997	0.128024473	0.059831553	-1.878863096	-1.878863096	-1.878863096	-1.878863096	-1.878863096	-1.878863096	-2.069372617	-1.972420608	-1.870297771	-1.114854246
[truncated: 2,763 more rows]
[truncated: 44 more columns]
